# Supplementary material for: Comparative proteomics provides insights into diapause program of Bactrocera minax (Diptera: Tephritidae)
Source: PLoS One. 2020 Dec 31;15(12):e0244493. doi: 10.1371/journal.pone.0244493 (PMC7774860; doi:10.1371/journal.pone.0244493)
Supplement: S1 Table — (XLS) [file pone.0244493.s003.xls]

## Sheet: Sheet3
S1 Table. Information of primers for qRT-PCR validation of genes encoding selected DEPs determined by LFQ analysis
Comparison	Protein ID	Annotation	Primers (5’→3’)	Efficiency (%)
ND1 vs D1	c526733	Larval serum protein 2	F: TATGCTTGACAGTGCTGGC	98.34
			R: TCCAATGGTCTCCACATCG
	c377359	Attacin-B-like	F: GCGAAGTCTCCACTATTAGCC	96.38
			R: CATCCAAATGCTGTTCATCG
	c342329	Peptidyl-prolyl cis-trans isomerase, putative probable cytochrome P450 304a1	F: CCATCAAGCCATTCAGTCTTTG	99.19
			R: TCCATCGTGTCATTCCTGG
	c310898	Probable cytochrome P450 304a1	F: ATGATGAATGAGCGACGC	93.86
			R: CGCAACGGAGATGATTATG
	c355796	Attacin-A-like	F: TGAGATTACCACCTGTTTCACG	95.55
			R: GCTCTTCAATAACGGCGTC
	c481691	Larval serum protein 2	F: CCCAACCAAATGCCAGTAA	95.28
			R: GACTCTGCCAAACACCTTCA
	c533108	Basement membrane-specific heparan sulfate proteoglycan core protein	F: CAACGGTTTGGAGAGGATG	93.21
			R: GCTGTGAGGAGTGCTATTGTTC
	c456389	Endocuticle structural glycoprotein sgabd-4-like	F: AGGAGGTGGTGGTGCTTTA	91.33
			R: TCTTGTGGCTCTTGAGGTCTC
	c359858	Receptor expression-enhancing protein 6 isoform X1	F: TCAACGACCGTAGCAAACC	92.93
			R: CAACTGAGCACCATAACCGAA
	c482699	Uncharacterized protein	F: TCTGTAGGTGAAGGAGTTGCTG	96.74
			R: GGTGCTTTATCTGCGAACGAT
	c516201	Aspartic proteinase-like	F: TTGAAACCCTCTGCCGAT	97.85
			R: CCCTTGGTAGGCGAAATCA
	c461607	Apolipophorins	F: GCAGAAACAGCATTACCAGC	98.82
			R: CGAGCAAGGAGACTTAGATGTC
	c538683	6-phosphogluconate dehydrogenase decarboxylating	F: AATCGGTGAGGCGGTATTC	98.24
			R: AGAAAGGCGTTAGCGACCAC
	c487055	Uncharacterized protein	F: AGCAGTCAAATAGCCCACG	97.79
			R: CGTTTCTCCATCTCTTCGG
	c521749	Gelsolin-like	F: CGAACTCACCGATGTTGA	99.35
			R: CGTATTGTGCCGCTTCTAC
	c464225	Uncharacterized threonine-rich GPI-anchored glycoprotein	F: ATGGATTGGTGCTGTGTGG	98.65
			R: GCTCAACCTTCGGCGATAA
	c452393	Myosin heavy chain	F: TCTGGTGCTGGTAAGACTGAG	94.71
			R: TGCCCTGAGAGACAATGTG
	c465466	Fat-body protein 1-like	F: TCATCGGTCGTAATGGAGTC	92.47
			R: TCCTGAGTATTGTTGAACGGTC
	c519246	Pterin-4-alpha-carbinolamine dehydratase	F: CAACCTCTTCTGAATGCTGG	99.79
			R: TGAGACCGCCAACATCAT
	c481127	Myosin-9	F: GAAGGTATCCGTATTTGCCG	100.03
			R: GGTTGTTTCTCTGCGGTCA
	c483272	Fat-body protein 1-like	F: CCTTACGGTAGCCAGCAATAC	96.78
			R: GGCACACGATAGGTTTGGT
	c498203	Myosin heavy chain	F: GTCGTGGTAAGAAGGGTGGT	90.05
			R: GAAGTGAGGTTGTGTTGAACG
	c524901	Twitchin	F: GGATTCTTCGCTTCTGTGC	96.3
			R: CGTTATTGAAAGGCTTGACG
	c488240	Fat-body protein 1	F: ATGTGCTTGCTATACCGCGA	95.69
			R: TCTTTGGCTCGGCGAAGTAG
	c502683	Heat shock 70 kda protein 4	F: TCAGGGAGGTCCACTTGAAC	98.84
			R: GCATTCTCGTAATCATTGGC
	c534198	ATP-dependent RNA helicase	F: TGGCAGCACGTGGTTTAGAT	99.12
			R: ACCAAGGTTACCCATACGGC
	c495037	Fat-body protein 1-like	F: GGCTTCCAATCTTTCGTGC	91.2
			R: AGTTTGCTCATCTTTGCGG
	c504346	Aminomethyltransferase, mitochondrial	F: TAGAGGTATCCGTTCCTTCG	93.36
			R: TGCCATAAAGACACAGACCAG
	c464317	Zinc carboxypeptidase-like	F: TAAATCCACACCTCGGCA	101.25
			R: GTATTCCCTTGCGTCAACC
	c276316	Dual specificity phosphatase DUPD1 isoform X4	F: ATTATCAGCCACCGAGTCG	96.38
			R: CTGTTCTTCGTAACCCTGTCAG
	c495105	Titin-like	F: GTCTTGATGCGGTTGGAGT	89.86
			R: ATGGACAGTCGGCTCACTT
	c490862	Signal recognition particle subunit SRP68	F: GCAAACCTTCGCTACTCTCC	92.28
			R: CCCGAGGATGAACAAGAAC
ND15 vs D15	c198106	Larval cuticle protein 8-like	F: AGCACCAGCACCTCAACAAG	98.18
			R: GCCGACATAAGAGAACGAACC
	c312946	Carbonic anhydrase 2-like	F: AGCAGGGTGGTGTGGTAAGT	95.87
			R: CGAGTAGCCGAAACGAATG
	c465228	Stathmin isoform X2	F: AATACTACGACCTCTGCCGC	96.76
			R: AAATCGGTTGCTGTCCTGC
	c504416	Ficolin-2-like	F: AAACATAGAAAGCCCGATGG	95.58
			R: ACTAAGTGTAATGAAGCCTGCG
	c474719	Stress-induced-phosphoprotein 1	F: AGGAAGAAGAAAGGCGCGCT	95.24
			R: TACAATTTCGGATCGTCGGG
	c492092	D-3-phosphoglycerate dehydrogenase	F: GCTCCGACACCAAGATAACAG	90.79
			R: ATTTCGCCAGCGTTTGAG
	c300951	Lysozyme P-like	F: AGATTACCACCTGTTTCACGG	98.33
			R: GCCACGCTCTTCAATAACG
	c355796	Attacin-A-like	F: AGATTACCACCTGTTTCACGG	99.21
			R: GCCACGCTCTTCAATAACG
	c449904	Abnormal long morphology protein 1-like	F: GCACCTGTTGTAACTGAGCAA	97.22
			R: CGATTTCGCCTTCTTCCTT
	c477835	Putative aminopeptidase	F: GATGACGACTAACTTGATTGGC	96.43
			R: TTGTCCTCGCTGAAGAAGG
	c540420	Muscle-specific protein 20	F: TGTTTGTAGGTGGCACGAC	97.75
			R: AGGCATTGAAGGAATACGGT
	c549769	Neurofilament medium polypeptide-like	F: TATCGGCACTGAGGAGGAAAC	96.09
			R: GGCACAAAGCCATTCTTGC
	c461725	Von Willebrand factor D and EGF domain-containing protein	F: GGCATAAAGACCCACTATCCTG	95.43
			R: TTGTTTGGCAATCCCACC
	c455190	Sallimus	F: AAGCAACCAGAAACCACAGTCA	90.06
			R: CTTTCAACCACAAGCACCTCTT
	c477973	Uncharacterized protein	F: CGCTGGCTTTAGGTGAAAC	94.44
			R: ACCCTCGTTCTCATCATAACAC
	c448104	Serine/threonine-protein kinase	F: TACGCCGCTCATCATAACC	95.83
			R: CAATGGAGTTGTTCGGTAGG
	c184508	Uncharacterized protein	F: GTCAATACGGCGGTCATAAG	90.89
			R: AACTGGTTTGGCAATGGG
	c376222	Pupal cuticle protein Edg-78E	F: TTCAGTTGTGGCGGATGTG	99.35
			R: CCTATGAGACCAGCAATGGC
	c381348	Uncharacterized protein	F: ATGGTTGTAGATGTGGGCG	95.27
			R: CGATGATTCGTGGTTTGG
	c343325	Adult-specific rigid cuticular protein 15.5-like mite allergen Der f 3-like	F: CGAGTATCTGAGACGGTTGC	95.55
			R: GCTACGAATCTACCCATCACC
	c447234	Ejaculatory bulb-specific protein 3	F: AATGCCTGATTGAAACGGG	93.28
			R: TGATTCCTTGCTTCTCCGC
	c462596	A-kinase anchor protein 14-like	F: TGGTTGCGTTCACAGATAGG	90.48
			R: CCGCTTGGTAGTTTGACAATG
	c340966	Endochitinase	F: TGATACTCTGATGGGAAACGG	90.63
			R: TTGCTGCTGTCTGCCTGTT
	c520834	Fat-body protein 1-like	F: CGTACACTTCTAGGGCCGAA	97.59
			R: TGGGGTTGTATCACGTGCAG
	c476881	Fat-body protein 1	F: TGAAAGGCGTAATCACCG	93.83
			R: CCCATTCCACGAGTAACAGTAG
	c488240	BAG domain-containing protein Samui	F: ACACCGTTCTCCACGTAGTA	96.6
			R: TGGTAAAGCGACCTACAGGAA
	c539742	KNR4/SMI1 homolog isoform X2	F: GCATTCACAGCATCCCTCA	94.23
			R: TTGTCGGCTTTCTCTTTGG
	c349848	Endocuticle structural protein sgabd-6	F: TGCTCTCTTTCAACGCTTTC	97.56
			R: CCTTGGGCAAATCCTTAGC
	c555561	Bridging integrator 2	F: GCATTCAAGACATCGCTATCC	98.23
			R: GCTGGGCTAAACGACACTACT
	c450078	Paramyosin	F: TCAAGACCAATGCCGATG	99.3
			R: ATCAACACTTCCACCTCGC
	c480240	Bifunctional purine biosynthesis protein PURH-like	F: GGCACCAATACCAATGACTTG	94.64
			R: CCGATTATGAGCCAAACACAC
	c504420	Fat-body protein 1-like	F: CCTTACGGTAGCCAGCAATAC	96.52
			R: GGCACACGATAGGTTTGGT
