# Supplementary material for: Comparative proteomics provides insights into diapause program of Bactrocera minax (Diptera: Tephritidae)
Source: PLoS One. 2020 Dec 31;15(12):e0244493. doi: 10.1371/journal.pone.0244493 (PMC7774860; doi:10.1371/journal.pone.0244493)
Supplement: S2 Table — (XLS) [file pone.0244493.s004.xls]

## Sheet: peptides
S2 Table. Peptides identified from all samples of Bactrocera minax by MS detection
Sequence	Length	Missed cleavages	Mass	Proteins	Leading razor protein	Unique (Groups)	Charges	PEP	Score	Intensity	Intensity D1-1	Intensity D1-2	Intensity D1-3	Intensity D15-1	Intensity D15-2	Intensity D15-3	Intensity ND1-1	Intensity ND1-2	Intensity ND1-3	Intensity ND15-1	Intensity ND15-2	Intensity ND15-3
AAAAAAAALSTVELTPEQEK	20	0	1941.01	c489762_g1;c454119_g1	c489762_g1	yes	2;3	1.0816e-23	130.69	507630000	64890000	0	52239000	49406000	61894000	65735000	35591000	24794000	41255000	69366000	31280000	11176000
AAAAATAVVEAPK	13	0	1168.65	c109887_g1;c545595_g1	c109887_g1	yes	2	0.00097123	87.298	173660000	14531000	11456000	28518000	15090000	0	12946000	21562000	14366000	4071700	15130000	16990000	18998000
AAAALEENER	10	0	1072.51	c499474_g1;c491038_g1;c553998_g1	c499474_g1	yes	2	0.0011419	129.72	111700000	0	0	0	0	0	0	0	0	0	0	57365000	54333000
AAAAQIPNGLK	11	0	1052.6	c498656_g1	c498656_g1	yes	2	0.0022022	89.752	551850000	79636000	43567000	49135000	34077000	48639000	35338000	76035000	46878000	67326000	25023000	19765000	26425000
AAADQPNELIEPEK	14	0	1523.75	c537447_g1;c496840_g1;c549769_g1;c513516_g1	c549769_g1	no	2	0.00015083	100.88	6999800000	748650000	621370000	662200000	879510000	765290000	842690000	1018700000	617200000	589320000	84737000	89539000	80646000
AAAINQMYFR	10	0	1183.58	c497219_g1	c497219_g1	yes	2	0.00056457	127.12	334280000	13142000	15489000	10644000	30201000	41693000	42886000	22556000	15282000	10497000	37971000	40968000	52950000
AAAKDEVEK	9	1	959.492	c504133_g1	c504133_g1	yes	2	0.026012	99.136	88889000	21172000	27498000	1339600	0	0	0	8639700	8234900	12630000	731340	8643700	0
AAALDVHENEPYNVFQGALK	20	0	2185.08	c491620_g1;c522543_g1;c456412_g1;c534629_g1;c502400_g1;c457138_g1;c525884_g1	c491620_g1	no	3	0.014645	33.37	500850000	62950000	55079000	67461000	82643000	0	61228000	45915000	0	52305000	73275000	0	0
AAANAVDQTK	10	0	987.499	c550445_g1;c466591_g1;c552928_g1;c529017_g1;c490214_g1;c518012_g1;c483402_g1;c545459_g1;c474711_g1;c462205_g1;c460856_g1;c452525_g1;c531208_g1;c484136_g1;c547836_g1;c450175_g1;c468371_g1;c272570_g1	c531208_g1	no	2	6.261e-05	145.16	4279900000	382550000	315640000	553770000	393050000	404590000	382520000	201870000	349950000	482740000	315830000	267300000	230070000
AAAPVVTK	8	0	755.454	c523264_g1;c490801_g1;c550925_g1;c461380_g1;c468866_g1;c237008_g1;c484664_g1	c523264_g1	yes	2	0.022251	98.997	1246600000	60163000	32559000	98876000	111480000	90122000	140670000	81183000	100620000	84588000	217600000	142050000	86681000
AAASTEVR	8	0	803.414	c475689_g1;c474917_g1;c507786_g1	c475689_g1	yes	2	0.015047	128.57	1372600000	220180000	166700000	0	114860000	91099000	117490000	203560000	243700000	88149000	126890000	0	0
AAATSQSSIR	10	0	990.509	c490404_g1	c490404_g1	yes	2	2.5318e-05	155.88	51765000	0	0	20451000	13065000	0	13563000	0	0	0	0	0	4685800
AAAVATLR	8	0	771.46	c478816_g1	c478816_g1	yes	2	0.0076968	148.33	414300000	64912000	18312000	39944000	39542000	21659000	32419000	58675000	24188000	12069000	42843000	35385000	24349000
AADDGNLTQQR	11	0	1187.55	c459945_g1	c459945_g1	yes	2	0.00035143	116.37	134200000	20856000	14492000	20000000	12885000	0	9942500	16858000	18974000	12071000	0	0	8125700
AADDVISGK	9	0	874.44	c507207_g1;c501728_g1	c507207_g1	yes	2	0.024531	71.379	452190000	20452000	30115000	124210000	0	0	24164000	0	107760000	25438000	61249000	58803000	0
AADIVVDEIR	10	0	1099.59	c485189_g1;c538337_g1;c541327_g1	c485189_g1	no	2	0.00060699	135	814280000	71451000	88808000	62892000	0	93828000	0	75597000	125990000	77567000	111610000	0	106530000
AADLATGFK	9	0	892.465	c449568_g1;c453439_g1;c465568_g1	c449568_g1	yes	2	0.011904	82.241	166320000	12906000	0	22233000	20582000	13694000	0	24377000	12892000	11849000	18449000	16996000	12342000
AAEEAAATPLTEEEQLAR	18	0	1898.92	c544478_g1;c530255_g1;c463314_g1;c537394_g1	c544478_g1	yes	2	1.9695e-05	98.531	0	0	0	0	0	0	0	0	0	0	0	0	0
AAEEGHTVGLR	11	0	1138.57	c374725_g1;c374724_g1	c374725_g1	yes	2;3	1.7744e-07	148.14	283920000	0	0	0	51039000	69271000	54673000	0	0	0	46951000	30727000	31262000
AAEFNFR	7	0	853.408	c492753_g1;c514463_g1;c469767_g1;c459754_g1;c513376_g1;c239662_g1;c487319_g1;c239655_g1;c470809_g1;c538504_g1	c492753_g1	no	2	0.023754	133.99	14431000000	1085800000	891630000	1773500000	1716300000	1200100000	1624000000	1729900000	1328800000	1231200000	703660000	638200000	507690000
AAEHFLESNSYPTWTQVHR	19	0	2272.07	c468076_g1;c461708_g1;c470846_g1;c548767_g1;c517698_g1;c531555_g1;c463920_g1;c296047_g1;c545854_g1	c470846_g1	no	2;3;4	3.3072e-32	169.62	4303800000	423840000	318330000	251380000	820550000	414370000	455480000	246290000	280690000	220070000	305400000	250810000	316530000
AAEHVSAVNAEEK	13	0	1353.65	c505815_g1	c505815_g1	yes	2	0.00036499	120.32	88381000	9957900	9023200	0	9840800	8933100	13290000	0	0	5934900	14313000	8420200	8668000
AAEIANAMGFSNVK	14	0	1421.7	c512736_g1	c512736_g1	yes	2	3.5852e-10	143.28	672320000	90507000	98462000	45524000	43388000	40758000	35457000	49925000	54717000	66087000	33788000	79957000	33751000
AAEIKPAQR	9	1	982.556	c469493_g1	c469493_g1	yes	2	0.0054713	126.67	186290000	12723000	10908000	20300000	19370000	24975000	17922000	10955000	15318000	10407000	11994000	23089000	8331100
AAEIVKGDDPPITLAK	16	1	1636.9	c536846_g1;c525473_g1	c536846_g1	yes	2;3	0.029916	69.864	268000000	44672000	14571000	10522000	13907000	15658000	13823000	15896000	0	16117000	26080000	23012000	73746000
AAELPAAAAATPLAAAAEK	19	0	1706.92	c448310_g1	c448310_g1	yes	2;3	2.6445e-07	88.264	2274400000	120420000	71782000	93561000	182180000	193510000	213370000	102840000	91681000	81078000	343880000	435910000	344200000
AAEPAAR	7	0	684.355	c511202_g1;c474451_g1;c253224_g1;c481347_g1	c511202_g1	yes	2	0.027684	106.76	14208000	10504000	0	2420300	0	0	0	0	1283400	0	0	0	0
AAEQTVETK	9	0	975.487	c550445_g1;c466591_g1;c552928_g1;c529017_g1;c490214_g1;c478347_g1;c483402_g1;c468686_g1;c502327_g1;c540850_g1;c523524_g1;c521331_g1;c531208_g1;c484136_g1;c547836_g1;c450175_g1;c468371_g1;c272570_g1;c539742_g1	c531208_g1	no	2	0.0016711	145.63	3723400000	340510000	246100000	352440000	436860000	404630000	313970000	332360000	292090000	456320000	336380000	211770000	0
AAESAVEEASTQ	12	0	1191.53	c541119_g1	c541119_g1	yes	2	0.02081	56.378	152800000	35566000	35681000	0	0	16438000	12799000	0	27996000	24319000	0	0	0
AAFANNYLPNEVLWR	15	0	1776.89	c500440_g1	c500440_g1	yes	2	0.001275	74.611	173180000	14696000	0	0	0	30111000	68231000	34831000	0	25314000	0	0	0
AAFDDAIAELDTLSEESYK	19	0	2086.96	c447358_g1	c447358_g1	yes	2;3	3.3972e-13	139.48	11404000000	0	1070600000	0	1050900000	1417700000	937530000	731140000	607680000	396660000	1481400000	2030900000	1679900000
AAFDSVGK	8	0	793.397	c472464_g1;c537305_g1;c544220_g1;c555253_g1;c498393_g1;c476507_g1;c474443_g1;c507683_g1;c495660_g1	c472464_g1	yes	2	0.043304	79.469	10223000000	1911800000	1868600000	71203000	1187600000	1280800000	1125100000	0	0	1515300000	678300000	584010000	0
AAFGHENVK	9	0	971.482	c453982_g1;c461932_g1;c320789_g1	c453982_g1	no	2;3	0.018351	77.318	7451400000	938870000	553330000	837380000	857750000	396020000	398740000	1305100000	550340000	314890000	631120000	283580000	384310000
AAFGLVAEGFK	11	0	1108.59	c464004_g1;c534512_g1;c551951_g1;c532652_g1	c464004_g1	no	2	0.0093112	64.711	218400000	90898000	55759000	71743000	0	0	0	0	0	0	0	0	0
AAFGNGAMFIEK	12	0	1254.61	c491752_g1;c450721_g1;c498485_g1	c491752_g1	no	2	0.023558	65.719	135020000	0	0	0	0	0	21216000	25587000	17718000	30104000	22118000	0	18272000
AAFNLIQK	8	0	903.518	c486381_g1;c493737_g1;c512011_g1;c551943_g1;c553218_g1	c486381_g1	yes	2	0.029655	89.903	841080000	71265000	80908000	64462000	62709000	85586000	67168000	81572000	91810000	71006000	54742000	53326000	56532000
AAGAPSEEEVGHTK	14	0	1381.65	c530290_g1	c530290_g1	yes	2;3	1.6329e-09	134.84	864790000	111260000	159860000	96283000	71746000	39587000	91333000	48700000	73342000	38466000	37229000	21986000	75003000
AAGLAAGK	8	0	657.381	c468432_g1;c306852_g1	c468432_g1	no	2	0.047179	77.496	510450000	51264000	0	25042000	50081000	0	37974000	92002000	98055000	32938000	123090000	0	0
AAGLLLNK	8	0	798.496	c466273_g1;c552073_g1	c466273_g1	yes	2	0.019368	103.29	1316700000	104980000	134950000	101020000	111560000	109920000	108500000	96772000	97112000	124980000	95617000	110570000	120730000
AAGNDNPFDMK	11	0	1178.5	c477703_g1;c473545_g1;c509335_g1	c477703_g1	yes	2	0.00090574	103.55	885190000	98184000	89181000	120630000	57570000	47858000	61225000	99122000	109000000	100490000	37283000	36741000	27908000
AAHDAHLALTSSPVEADPMYEVFIGGWDNTK	31	0	3341.57	c456964_g1;c179900_g1;c179899_g1;c179897_g1;c520294_g1;c546341_g1	c456964_g1	yes	3;4	5.1412e-55	140.26	5557600000	488940000	2350300000	560110000	412630000	201050000	427510000	180170000	106960000	389460000	0	101430000	339040000
AAHTSTLDSPHAVAIAAVEAASK	23	0	2217.14	c474349_g1;c553063_g1;c509757_g1;c496122_g1;c514555_g1;c488909_g1;c524539_g1;c536539_g1;c472184_g1;c476572_g1;c510589_g1;c508112_g1	c474349_g1	yes	2;3;4	2.2327e-68	251.87	11895000000	1083800000	1282000000	920000000	888700000	1158100000	1360600000	1036300000	747900000	1185800000	720780000	675960000	834650000
AAIHDVVLVGGSTR	14	0	1393.77	c551815_g1	c551815_g1	yes	2;3	0.0081344	76.068	615500000	83407000	88300000	26329000	62664000	63821000	35092000	51212000	40480000	76964000	26228000	23795000	37212000
AAILESEGSR	10	0	1031.52	c540247_g1	c540247_g1	yes	2	0.0044251	85.161	125770000	18192000	0	19655000	17325000	10025000	0	24264000	16739000	0	0	19567000	0
AALAIMTAPK	10	0	985.563	c460985_g1;c509518_g1;c462103_g1	c509518_g1	no	1;2	0.005488	80.165	1407400000	160340000	134770000	163000000	138630000	86937000	134780000	141760000	103600000	125950000	76533000	76335000	64730000
AALDAAGLR	9	0	856.477	c490577_g1;c447680_g1;c523360_g1;c555378_g1	c490577_g1	no	2	0.0019455	143.85	1914900000	97884000	172270000	194280000	168740000	139040000	197300000	156950000	227370000	168190000	153760000	128660000	110490000
AALDQFTR	8	0	920.472	c452526_g1;c498475_g1;c549330_g1;c447562_g1;c508460_g1;c481495_g1	c481495_g1	no	2	0.015506	124.83	723720000	36034000	33111000	45990000	44960000	47928000	53983000	63607000	70580000	49376000	107500000	78005000	92639000
AALDVLR	7	0	756.449	c469106_g1;c545967_g1	c469106_g1	yes	2	0.026432	114.54	19542000	0	0	0	0	5402900	0	7795700	0	0	6343400	0	0
AALEATHK	8	0	839.45	c506959_g1	c506959_g1	yes	2	0.039594	82.305	461030000	21294000	25560000	38783000	39965000	93863000	20961000	0	43366000	38453000	35181000	39963000	63639000
AALLNSIQETNEK	13	0	1429.74	c499159_g1	c499159_g1	yes	2	3.8491e-11	150.61	189320000	0	0	0	0	0	0	0	0	0	54914000	81739000	52668000
AALNLYTDSLK	11	0	1207.64	c541116_g1;c491577_g1;c489990_g1	c541116_g1	yes	2	0.0044898	74.165	50371000	7748900	0	0	7120200	5620800	6104500	0	11783000	0	11993000	0	0
AALNNAGQSTR	11	0	1101.55	c507269_g1	c507269_g1	yes	2	0.0064092	70.1	24277000	4114200	0	0	0	0	0	7491200	5978800	0	0	6692300	0
AALTSAR	7	0	688.387	c546110_g1;c547554_g1;c483120_g1;c532656_g1;c487601_g1;c505339_g1;c497748_g1	c546110_g1	yes	2	0.063233	94.401	509370000	60119000	54302000	74427000	41083000	44124000	41452000	44011000	40769000	35731000	31588000	41762000	0
AALVEENLK	9	0	985.544	c550533_g1	c550533_g1	no	2	0.022983	89.046	129100000	31057000	22349000	0	0	0	0	23386000	0	19572000	0	0	32741000
AAMIPLLDLAQR	12	0	1310.74	c489403_g1	c489403_g1	yes	2	1.479e-05	158.76	764780000	91366000	75276000	111310000	43351000	51913000	38059000	77641000	84964000	65217000	44026000	42154000	39503000
AAMNSDAPVK	10	0	1002.48	c535194_g1;c485928_g1;c503231_g1;c530668_g1;c489350_g1	c535194_g1	yes	2	0.044124	56.729	362070000	18419000	17650000	30669000	34315000	21992000	32902000	33659000	26609000	36729000	33075000	34276000	41774000
AAMRPIEFK	9	1	1061.57	c462761_g1;c508689_g1;c501517_g1;c471238_g1;c553641_g1;c531628_g1;c495954_g1;c552773_g1;c456783_g1;c530578_g1;c503779_g1;c448964_g1;c540638_g1;c464463_g1;c530784_g1;c491576_g1	c462761_g1	no	2	0.045977	96.034	190390000	8988300	9408900	21183000	12610000	12138000	19688000	0	17898000	16712000	18566000	22345000	30856000
AAMSDVLR	8	0	861.438	c554651_g1;c499136_g1;c496567_g1	c554651_g1	yes	2	0.039115	82.671	60104000	0	0	0	0	0	17812000	0	8877800	0	17428000	15986000	0
AANDAINK	8	0	815.414	c550445_g1;c466591_g1;c552928_g1;c529017_g1;c490214_g1;c518012_g1;c478347_g1;c542611_g1;c502327_g1;c459297_g1;c540850_g1;c460157_g1;c513497_g1;c542294_g1;c531208_g1;c484136_g1;c547836_g1;c450175_g1;c468371_g1;c272570_g1;c539742_g1	c531208_g1	no	2	0.01646	117.16	6110200000	184270000	183100000	252030000	870730000	2253200000	504190000	529050000	0	580790000	597500000	89963000	65286000
AANEEGESEPLETENIIVAK	20	0	2142.03	c529427_g1	c529427_g1	yes	2;3	1.9777e-05	65.895	1633200000	176810000	225340000	207680000	121100000	103050000	131910000	186100000	151610000	163830000	39516000	60773000	65485000
AANLMGETSDVAEK	14	0	1434.67	c474310_g1;c276020_g1;c276017_g1;c276033_g1;c520848_g1;c468892_g1	c474310_g1	no	2	1.025e-05	113.69	1173500000	49489000	56694000	33095000	89682000	54773000	74770000	36596000	28679000	69801000	221460000	222180000	236290000
AANPEYGVGDIAK	13	0	1303.64	c486329_g1;c518484_g1;c518714_g1;c462556_g1;c463234_g1;c491168_g1;c482464_g1;c539434_g1;c458885_g1;c479353_g1;c472316_g1	c486329_g1	yes	2	0.0017632	78.655	210060000	3106600	9462800	0	23909000	16139000	20545000	16107000	13567000	17109000	29011000	38125000	22977000
AANQDVESDTDILR	14	0	1545.73	c218136_g1;c218140_g1;c513995_g1	c218136_g1	yes	2	0.00098078	94.791	70523000	0	21425000	0	0	0	0	0	0	9931800	0	21004000	18162000
AANSSAHASEEVR	13	0	1327.61	c516034_g1;c468501_g1;c543971_g1	c516034_g1	no	2;3	2.7404e-17	189.17	794800000	65115000	61837000	106190000	107390000	56097000	78725000	63940000	66380000	79913000	35598000	61290000	12324000
AANVDVEPYWPGLFAK	16	0	1775.89	c528152_g1;c499263_g1;c457475_g1;c515686_g1	c528152_g1	yes	2;3	8.1011e-05	94.82	10990000000	107840000	1493800000	1163800000	1310100000	1103800000	1117000000	185030000	823040000	822720000	0	1563900000	1299000000
AAPAPVAPR	9	0	848.487	c503737_g1;c481581_g1;c305319_g1	c503737_g1	yes	2	0.0058971	110.61	284070000	0	0	4902900	8949100	12725000	7649400	10104000	5912900	0	105900000	76462000	51458000
AAPFNNWLDGTR	12	0	1360.65	c512463_g1;c456997_g1;c528651_g1;c537537_g1;c494509_g1;c484707_g1;c535148_g1	c528651_g1	no	2	1.878e-10	183.43	7940300000	993440000	747970000	849290000	732870000	614430000	827540000	688320000	745570000	689830000	392960000	323610000	334490000
AAPGYYVAK	9	0	938.486	c484834_g1;c454886_g1;c469115_g1;c497974_g1	c469115_g1	no	2	0.017481	76.035	1071100000	110470000	93665000	0	98260000	101920000	100220000	135370000	119120000	107760000	63728000	71617000	68942000
AAQALAINISAAK	13	0	1240.71	c505603_g1	c505603_g1	yes	2	0.0016603	80.037	124170000	0	20468000	0	17881000	19181000	0	0	0	0	17432000	26445000	22763000
AAQQGLEDEEEK	12	0	1345.6	c499473_g1;c521809_g1;c461116_g1	c499473_g1	yes	2	0.0017767	87.806	248640000	24529000	31058000	25466000	31406000	19660000	41059000	0	0	0	27609000	31214000	16640000
AAQSIAR	7	0	715.398	c501237_g1;c532385_g1;c496324_g1;c535989_g1	c501237_g1	yes	2	0.031606	107.74	1367100000	209870000	205090000	222340000	0	0	82502000	139210000	0	151430000	126830000	91052000	138820000
AASANESK	8	0	776.366	c479842_g1	c479842_g1	no	2	0.029828	77.058	0	0	0	0	0	0	0	0	0	0	0	0	0
AASAVNVSTYLAK	13	0	1293.69	c480060_g1	c480060_g1	yes	2	0.0012782	100.69	492530000	42935000	55554000	54284000	31508000	0	0	56343000	57505000	58251000	93785000	0	42366000
AASDIAMNDLPPTHPIR	17	0	1817.91	c447358_g1;c524351_g1	c447358_g1	yes	2;3	5.7176e-11	86.548	1021200000	156310000	34990000	78140000	96377000	54074000	71016000	90081000	91344000	72523000	98676000	128850000	48802000
AASQVAAGPNGK	12	0	1069.55	c516815_g1;c465058_g1	c516815_g1	yes	2	0.003705	72.23	168770000	21644000	20147000	27814000	18073000	12145000	25452000	16601000	12546000	14351000	0	0	0
AATADNHEQIIAVR	14	0	1507.77	c481365_g1;c465721_g1	c465721_g1	no	2	3.907e-22	185.08	72094000	0	7410700	10204000	0	0	0	12251000	12556000	10407000	11218000	0	8048000
AATGLLLGENSPAVAEK	17	0	1639.88	c452050_g1	c452050_g1	yes	2;3	2.4666e-06	97.463	6258000000	553460000	668330000	639380000	621570000	543210000	773440000	521740000	513970000	613140000	230130000	345320000	234330000
AATTTLDDNGK	11	0	1105.53	c498495_g1;c525185_g1;c492981_g1;c469153_g1;c453843_g1;c114009_g1;c524602_g1	c498495_g1	yes	2	2.1099e-20	236.21	2497600000	11325000	285990000	302820000	214730000	141570000	268680000	346930000	217220000	156590000	275250000	169680000	106800000
AATVDNHEQIIAVR	14	0	1535.81	c475525_g1;c522834_g1	c475525_g1	no	2;3	0.0008848	73.067	26171000	0	11065000	15106000	0	0	0	0	0	0	0	0	0
AATVVAR	7	0	686.408	c528191_g1;c541862_g1;c497304_g1;c513635_g1;c554782_g1;c467161_g1;c464702_g1;c496294_g1;c539318_g1	c528191_g1	yes	2	0.020581	143.18	374430000	0	113090000	0	0	0	92191000	61695000	107450000	0	0	0	0
AATWALDR	8	0	902.461	c474183_g1;c493545_g1;c505902_g1;c476543_g1;c543126_g1	c474183_g1	no	2	0.027545	91.516	291350000	22821000	29097000	23776000	36024000	31434000	29695000	25293000	17695000	20052000	27651000	27810000	0
AAVEEGIVPGGGTALLR	17	0	1608.88	c475905_g1;c503263_g1;c65192_g1;c510665_g1	c475905_g1	no	2;3	6.4072e-11	122.39	6439900000	432790000	440500000	640200000	501440000	492230000	494110000	547380000	589690000	400560000	563550000	761810000	575690000
AAVHQLTR	8	0	894.504	c503607_g1;c493456_g1;c465690_g1	c503607_g1	yes	2	0.0096536	127.12	858940000	109120000	0	113250000	81052000	64863000	83647000	109870000	67816000	47416000	70714000	42968000	68217000
AAVLEQGNLVR	11	0	1168.66	c486115_g1	c486115_g1	yes	2	0.0017011	95.358	201620000	14693000	23535000	11937000	20771000	20764000	20430000	0	11954000	12233000	0	17857000	47450000
AAVLGSQFHK	10	0	1056.57	c461598_g1;c69447_g1	c461598_g1	yes	2;3	0.0024735	84.743	503160000	65127000	27122000	15364000	34615000	31932000	45777000	28394000	66515000	16302000	48684000	74093000	49239000
AAVLLEGTVPANATEIK	17	0	1695.94	c517468_g1	c517468_g1	yes	2	1.9014e-05	87.719	444120000	41969000	46217000	53204000	57380000	37062000	32387000	28694000	53255000	47768000	21705000	12080000	12399000
AAVPDAVAK	9	0	840.471	c457758_g1;c527555_g1;c552214_g1;c552054_g1;c498237_g1;c518212_g1;c543392_g1;c504957_g1;c530905_g1;c496677_g1;c523685_g1;c483913_g1;c552736_g1;c466075_g1;c467571_g1;c518457_g1;c460097_g1;c448427_g1;c519170_g1;c549191_g1;c464734_g1;c477567_g1	c552736_g1	no	2	0.025825	70.525	239370000	18179000	22968000	14863000	19460000	15352000	22493000	0	13937000	14998000	30777000	32291000	34051000
AAVPSGASTGVHEALELR	18	0	1763.92	c448182_g1;c514118_g1	c448182_g1	no	2;3	4.3219e-24	196.38	26798000000	2209700000	2106400000	1859600000	1867600000	2320300000	1909900000	3182600000	2691200000	2833600000	2330800000	1787300000	1699300000
AAVPSGASTGVHEALELRDNDK	22	1	2236.11	c448182_g1	c448182_g1	yes	4	0.063598	15.381	20112000	0	0	6944500	0	0	0	0	0	0	0	0	13168000
AAVQNALVNR	10	0	1054.59	c503669_g1;c531693_g1;c474902_g1	c503669_g1	no	2	0.0010419	117.18	305600000	17397000	0	29932000	54398000	25193000	27349000	36317000	22859000	16066000	43853000	32234000	0
AAVVGMTLPIAR	12	0	1197.69	c530956_g1;c457582_g1;c470965_g1;c219516_g1;c219512_g1	c530956_g1	yes	2;3	5.9754e-05	135.71	6959300000	547140000	493150000	920070000	608040000	494630000	536200000	652410000	459480000	501540000	656330000	526470000	563810000
AAVVHGAELR	10	0	1021.57	c457758_g1;c476629_g1;c525848_g1;c534318_g1;c466981_g1;c541826_g1;c470358_g1;c504957_g1;c550496_g1;c530905_g1;c548998_g1;c552736_g1;c466075_g1;c518457_g1;c519406_g1;c549191_g1;c473150_g1;c497821_g1	c552736_g1	no	2;3	0.00096715	68.847	427750000	59867000	23309000	0	72323000	34555000	39506000	38613000	18436000	29919000	56494000	23933000	30798000
AAWVGSPLPQVAGAK	15	0	1450.79	c536505_g1	c536505_g1	yes	2	0.00035793	88.056	1474700000	129170000	102500000	192630000	166020000	112990000	134190000	121500000	114280000	113590000	72519000	116440000	98834000
AAYDVEVQTK	10	0	1122.56	c540036_g1;c542094_g1	c542094_g1	no	2	0.045092	56.434	46594000	0	0	0	0	0	0	0	0	0	0	20363000	26231000
AAYFGFYDTAR	11	0	1280.58	c512392_g1;c463838_g1;c492043_g1;c461855_g1	c512392_g1	yes	2	0.00020991	121.85	270700000	0	4894900	191220000	0	0	0	0	0	0	0	0	74581000
AAYGGGGR	8	0	707.335	c491752_g1;c450721_g1;c550725_g1;c498485_g1;c542638_g1	c491752_g1	no	2	0.019368	103.29	648420000	81264000	59870000	32494000	47899000	90255000	0	50880000	46755000	40517000	89115000	55016000	54355000
AAYIATYEK	9	0	1028.52	c61853_g1;c61851_g1	c61853_g1	yes	2	0.010796	84.498	309810000	0	55941000	56682000	0	0	0	57937000	69855000	50681000	0	11050000	7659600
AAYIYIR	7	0	868.481	c499165_g1;c541745_g1;c542147_g1	c499165_g1	yes	2	0.053585	90.939	0	0	0	0	0	0	0	0	0	0	0	0	0
ADAHEDWTR	9	0	1099.47	c512463_g1;c485712_g1;c456997_g1;c528651_g1;c537537_g1;c535862_g1;c494509_g1;c497017_g1;c510444_g1	c528651_g1	no	1;2	0.0017819	187.78	1281000000	122310000	128320000	135620000	145780000	118880000	102460000	104740000	97647000	100750000	90652000	73214000	60657000
ADALEAGASQFEQQAGK	17	0	1719.81	c494665_g1;c471696_g1;c504907_g1;c452814_g1;c478727_g1;c524263_g1;c475947_g1;c448707_g1;c120497_g1;c120490_g1	c494665_g1	yes	2;3	3.3789e-05	110.08	1514300000	228650000	80719000	100250000	79996000	90146000	125330000	182760000	139070000	105060000	132200000	146280000	103860000
ADAPTEGTSTIWR	13	0	1403.67	c472326_g1;c462322_g1;c485867_g1;c479922_g1;c502319_g1	c462322_g1	no	2;3	1.832e-11	155.06	2577500000	274960000	228810000	216280000	250310000	222040000	258070000	191300000	185610000	219200000	187680000	141410000	201820000
ADAVLLIGTNPR	12	0	1238.7	c495176_g1;c506681_g1;c495047_g1;c525745_g1;c511457_g1;c450514_g1;c448675_g1;c451636_g1;c504592_g1	c495176_g1	yes	2	1.0026e-10	152.97	275600000	26539000	31788000	40789000	15947000	15944000	18770000	30411000	27178000	29754000	16083000	10951000	11448000
ADDGTPFVELLK	12	0	1303.67	c502296_g1;c518712_g1;c484201_g1;c466010_g1;c465892_g1;c448751_g1;c523621_g1;c494451_g1;c518445_g1;c531964_g1;c489676_g1;c520727_g1;c489863_g1;c544338_g1;c455703_g1;c555602_g1	c502296_g1	no	2;3	0.00018782	114.4	68828000000	4789000000	5996500000	5105200000	7777000000	4535300000	5868100000	6902400000	4830600000	6751100000	6241800000	4099300000	5932200000
ADDGTPFVELLKK	13	1	1431.76	c502296_g1;c518712_g1;c484201_g1;c466010_g1;c465892_g1;c448751_g1;c523621_g1;c494451_g1;c518445_g1;c531964_g1;c489676_g1;c520727_g1;c489863_g1;c544338_g1;c455703_g1;c555602_g1	c502296_g1	no	3	0.0028886	50.286	122440000	20918000	21414000	17565000	18181000	13913000	10613000	8426500	0	11412000	0	0	0
ADDLETIYK	9	0	1066.52	c179964_g1;c489245_g1;c449536_g1	c179964_g1	yes	2	0.012368	81.296	2171100000	214270000	148770000	152000000	245080000	144450000	163290000	243340000	144340000	183530000	192000000	205210000	134800000
ADDLETIYKK	10	1	1194.61	c179964_g1;c489245_g1;c449536_g1	c179964_g1	yes	2	0.01634	72.879	242020000	34561000	23005000	33473000	17655000	19955000	19064000	17576000	18277000	17399000	17442000	14903000	8708100
ADDPSAYMDVVDVASK	16	0	1681.75	c531640_g1;c484990_g1;c508529_g1	c531640_g1	no	2	0.0010768	69.714	1033800000	79993000	85750000	113950000	96873000	70298000	84088000	100470000	82581000	48157000	86738000	100450000	84404000
ADDYEQVK	8	0	966.429	c532585_g1;c486184_g1;c484343_g1	c532585_g1	yes	2	0.017622	108.09	751600000	102110000	83190000	106090000	51675000	42264000	69201000	74194000	58939000	61955000	54738000	47248000	0
ADEQPNLVAGHPPAVK	16	0	1641.85	c548052_g1;c362537_g1;c362534_g1;c362519_g1	c548052_g1	yes	2	0.012481	72.531	2134800000	216590000	204160000	183080000	193980000	152830000	172200000	137810000	149800000	136610000	188640000	259010000	140040000
ADESIELIDR	10	0	1159.57	c458521_g1;c554510_g1;c461740_g1	c458521_g1	no	2	0.024162	62.823	71453000	17806000	0	19886000	16671000	0	0	0	17091000	0	0	0	0
ADESYIVGK	9	0	980.481	c491752_g1;c488986_g1;c542638_g1;c447659_g1	c491752_g1	no	2	0.045346	62.546	1345900000	162230000	137640000	137200000	97728000	84463000	77058000	124390000	96427000	133410000	91436000	97033000	106890000
ADETGYHPHVDTV	13	0	1439.63	c71447_g1	c71447_g1	yes	2	0.0020812	77.355	2923300000	211700000	206570000	261670000	538610000	236650000	255210000	241200000	335990000	179290000	153350000	142340000	160680000
ADFDDWR	7	0	923.377	c455000_g1	c455000_g1	yes	2	0.03123	108.24	222430000	14506000	23262000	26994000	9939600	19617000	23071000	20217000	22119000	19353000	14897000	16660000	11799000
ADFGEAIR	8	0	877.429	c551131_g1	c551131_g1	yes	2	0.0064002	162.31	251970000	0	25762000	38165000	18303000	16935000	26738000	26788000	33071000	17408000	19393000	14362000	15042000
ADFGTWTPLAEVAGIFHK	18	0	1958.99	c503607_g1;c493456_g1;c465690_g1	c503607_g1	yes	2;3	4.3176e-05	81.431	5740700000	848090000	781820000	1040700000	516500000	230250000	288120000	415820000	425780000	268460000	644580000	280610000	0
ADFSSMLAER	10	0	1125.51	c486112_g1;c50341_g1;c484156_g1;c521067_g1	c486112_g1	yes	2	0.024162	62.823	269610000	0	25363000	31603000	43330000	34441000	33096000	23840000	22290000	0	23901000	31750000	0
ADFYQGVEGIIATHGEK	17	0	1833.89	c521203_g1;c490420_g1	c521203_g1	yes	3	0.031049	26.548	0	0	0	0	0	0	0	0	0	0	0	0	0
ADGGDEAAAAVEVNEKPK	18	1	1769.84	c518746_g1;c462274_g1;c539967_g1;c458552_g1;c545616_g1	c518746_g1	yes	2;3	6.1068e-05	84.734	260780000	10483000	28229000	13245000	29902000	51745000	20058000	29437000	31472000	0	0	25431000	20784000
ADGTPTVAAPAAAATPPPKPSAPAPAPAAPAAAAPSPK	38	1	3323.75	c483001_g1	c483001_g1	yes	3;4	3.3863e-11	58.172	602550000	50783000	59347000	50508000	95003000	0	82027000	94420000	24520000	63807000	32563000	11897000	37675000
ADHPGQSGGAEQAK	14	0	1351.61	c452393_g1	c452393_g1	yes	2;3	1.4014e-09	136.38	1716500000	0	0	0	0	0	0	238900000	876950000	600700000	0	0	0
ADIDESIESLK	11	0	1218.6	c447463_g1	c447463_g1	yes	2	0.0019194	93.111	1340000000	207930000	77803000	69111000	113400000	59995000	82845000	148440000	78069000	107580000	117150000	147390000	130250000
ADIFDLTPR	9	0	1046.54	c458671_g1;c476104_g1;c449691_g1;c474962_g1;c512166_g1;c541454_g1;c536426_g1	c458671_g1	no	2	0.005852	111.95	195090000	32007000	19687000	24293000	18754000	17112000	0	23337000	26028000	17004000	6851200	0	10013000
ADIHLNEGDPVIFGR	15	0	1651.83	c539587_g1;c507845_g1;c503246_g1	c539587_g1	yes	3	0.022037	36.638	148140000	11272000	10459000	11299000	10377000	17233000	14741000	16278000	12116000	0	17104000	15074000	12184000
ADIIFLVYDPAK	12	0	1363.74	c458096_g1;c497049_g1;c508333_g1;c555637_g1;c490210_g1;c532034_g1;c529215_g1;c478357_g1;c510201_g1;c503703_g1;c482148_g1;c551310_g1;c495017_g1;c465425_g1;c515132_g1;c469726_g1	c458096_g1	no	2	0.0083392	63.32	352540000	44731000	54600000	32415000	26429000	25187000	48153000	20770000	30528000	41252000	0	13083000	15390000
ADINYHDNK	9	0	1088.49	c466861_g1;c457182_g1;c515515_g1;c496459_g1;c488089_g1;c540095_g1;c535192_g1;c548609_g1;c504082_g1	c466861_g1	no	2;3	0.0069045	91.783	2133200000	101500000	107430000	87459000	241550000	246320000	250270000	259710000	308970000	111660000	174390000	88144000	155810000
ADKDSGELLQNAR	13	1	1415.7	c448032_g1	c448032_g1	yes	2	0.0056392	103.26	49182000	0	8705200	13390000	0	8765700	9475200	0	8846000	0	0	0	0
ADKLQEELR	9	1	1100.58	c516137_g1;c461353_g1;c547769_g1;c491119_g1;c550675_g1;c146048_g1;c517354_g1;c538043_g1;c516908_g1	c516137_g1	yes	2;3	0.0012894	117.04	234920000	37051000	74142000	47851000	9785500	11777000	0	6261600	18133000	12650000	8052600	0	9212700
ADLAEEYLR	9	0	1078.53	c530386_g1	c530386_g1	yes	2	0.0060188	107.01	206150000	0	0	26250000	23491000	29732000	23602000	19050000	19216000	0	17274000	22752000	24784000
ADLAEQAISK	10	0	1044.55	c546411_g1;c495073_g1;c505631_g1;c257385_g1;c542716_g1	c546411_g1	no	2	0.0014241	108.81	44742000000	4360700000	4301900000	4995700000	3625600000	3288600000	3318600000	4871800000	5540900000	4759000000	1869400000	1952100000	1857200000
ADLATFYQNR	10	0	1197.58	c466145_g1;c551013_g1;c506386_g1;c487790_g1;c473022_g1	c466145_g1	yes	2	0.0022958	98.523	64486000	10189000	11126000	0	0	0	16917000	10461000	6486200	9305500	0	0	0
ADLEETGR	8	0	889.414	c508193_g1;c488759_g1;c493976_g1;c183389_g1;c541442_g1;c499736_g1;c529805_g1	c508193_g1	yes	2	0.010494	140.98	5224100000	702490000	647980000	527220000	393630000	393680000	379650000	712760000	466460000	494000000	238990000	0	267270000
ADLFHLHHQR	10	0	1272.65	c508431_g1;c237637_g1;c237634_g1;c237635_g1;c237631_g1;c237629_g1;c237628_g1;c237636_g1;c237633_g1;c237632_g1;c237630_g1	c508431_g1	yes	2	0.0063411	83.206	0	0	0	0	0	0	0	0	0	0	0	0	0
ADLMNNVANQGK	12	0	1273.61	c503468_g1;c550063_g1;c477591_g1;c454869_g1	c503468_g1	yes	2	0.00026802	111.17	130510000	20267000	19089000	14301000	25889000	0	16956000	20674000	13335000	0	0	0	0
ADLSNIR	7	0	787.419	c506788_g1;c494521_g1;c491412_g1;c500587_g1;c247687_g1;c449732_g1;c247674_g1	c506788_g1	yes	2	0.019904	144.29	369860000	0	47706000	36584000	46126000	40973000	30911000	38719000	0	49767000	25850000	22782000	30441000
ADLSVFEALGK	11	0	1148.61	c158787_g1;c158789_g1;c536505_g1;c158786_g1	c536505_g1	no	2	0.0023169	88.267	4273800000	391120000	369890000	418930000	288350000	441040000	312250000	279260000	325690000	320020000	365650000	314060000	447590000
ADLSVQVIQMSER	13	0	1474.74	c516418_g1;c462387_g1;c520290_g1	c516418_g1	no	2;3	6.0592e-14	164.64	2001900000	391200000	354120000	294420000	129640000	75987000	132820000	116170000	130290000	159390000	66313000	87366000	64228000
ADLVVVPGNQYVDAR	15	0	1614.84	c246046_g1	c246046_g1	yes	2	9.7979e-05	99.539	275250000	14795000	19593000	12530000	36723000	50096000	28769000	0	17136000	18322000	32544000	20893000	23849000
ADLYDEMVAVMK	12	0	1383.64	c422653_g1	c422653_g1	yes	2	0.023856	74.267	431670000	0	0	0	66684000	96330000	58870000	0	0	0	64871000	62124000	82790000
ADMIDHQQLMR	11	0	1356.63	c489717_g1;c461614_g1;c503474_g1;c523350_g1;c474652_g1;c513214_g1	c489717_g1	yes	2;3	0.00019371	87.298	464730000	72388000	70344000	64080000	35413000	13422000	28785000	49720000	43944000	32312000	17378000	26125000	10823000
ADMQGIVYPAIYEIHPWFFFDVETIESAER	30	0	3572.7	c516929_g1;c459409_g1;c530824_g1;c520058_g1;c483641_g1;c531545_g1;c490681_g1;c553034_g1;c511177_g1;c524180_g1;c540371_g1;c461435_g1	c516929_g1	no	4	0.054981	16.096	199960000	0	199960000	0	0	0	0	0	0	0	0	0	0
ADNLIEEHDYIFR	13	0	1633.77	c494354_g1	c494354_g1	no	2;3	0.00011054	113.93	2032500000	185560000	199390000	282990000	119610000	169960000	179970000	167150000	102980000	202620000	147960000	136620000	137660000
ADNQVEEAK	9	0	1002.46	c448310_g1;c494262_g1;c528040_g1	c448310_g1	no	2	0.0056802	117.04	869900000	0	0	0	0	149340000	0	95127000	87794000	0	160290000	184900000	192450000
ADNWWLR	7	0	959.461	c493766_g1;c535852_g1;c520583_g1	c493766_g1	no	1;2	0.018312	166.86	2144500000	118150000	95677000	192320000	224340000	238100000	395060000	241350000	216530000	165480000	150040000	20294000	87177000
ADPEPDIIWSR	11	0	1297.63	c497941_g1;c489533_g1;c501098_g1;c536450_g1;c513960_g1;c481741_g1;c518532_g1;c548276_g1;c454330_g1;c536517_g1;c475918_g1;c450478_g1;c456814_g1;c504569_g1;c455661_g1;c449635_g1;c516427_g1;c482187_g1	c536517_g1	no	2	1.5578e-05	132.01	736330000	75166000	65646000	84107000	54936000	55033000	50944000	62672000	71175000	70831000	52270000	50214000	43332000
ADPNPTIDWLR	11	0	1296.65	c467172_g1;c547534_g1;c538839_g1;c540633_g1;c495509_g1;c484369_g1	c467172_g1	yes	2	0.0022542	89.08	65890000	0	11886000	0	0	0	0	0	0	7198300	25498000	21307000	0
ADPNTGEPIR	10	0	1068.52	c452328_g1;c484002_g1;c508188_g1;c495265_g1;c539657_g1	c452328_g1	no	2	0.0014804	107.57	76382000	8857000	0	0	0	0	0	10229000	0	17000000	0	17869000	22427000
ADQELSGLK	9	0	959.492	c486219_g1	c486219_g1	yes	2	0.011904	82.241	5364100000	563430000	528300000	553940000	393950000	362640000	338230000	557730000	596720000	589880000	374710000	259930000	244700000
ADQELSGLKK	10	1	1087.59	c486219_g1	c486219_g1	yes	2;3	0.0066124	86.136	4011500000	445680000	311990000	557840000	335620000	219460000	273100000	517770000	338360000	450750000	209990000	182570000	168400000
ADQLTEEQIAEFK	13	0	1520.74	c491368_g1	c491368_g1	no	2	5.6686e-05	122.51	3354600000	195140000	381740000	374740000	388880000	456020000	0	0	315950000	278170000	371950000	196160000	395850000
ADRDEASPYAAMLAAQDVAEK	21	1	2221.03	c509112_g1	c509112_g1	yes	3	8.6946e-08	78.272	571040000	45598000	68838000	46015000	65609000	46085000	40369000	0	40309000	0	56110000	88956000	73151000
ADSFVGNADGENPK	14	0	1419.63	c505695_g1;c545131_g1;c522551_g1;c481242_g1;c531779_g1;c498723_g1;c496738_g1;c506718_g1;c516794_g1	c505695_g1	yes	2	0.01409	70.942	31268000	0	0	0	0	0	0	20881000	0	10387000	0	0	0
ADSHINMQTVR	11	0	1270.61	c461810_g1;c459569_g1	c459569_g1	no	3	0.051162	63.944	68917000	11896000	0	0	7814100	0	11229000	0	5504200	0	12910000	9148700	10414000
ADSKGDDLATAILK	14	1	1416.75	c470122_g1;c523273_g1	c470122_g1	no	2	0.0011206	83.226	67844000	0	14044000	20307000	13607000	0	0	9862800	10023000	0	0	0	0
ADSWDDLVR	9	0	1075.49	c457640_g1;c531640_g1	c531640_g1	no	2	0.0075809	113.5	406860000	32278000	34514000	41807000	27565000	32843000	37740000	33020000	27085000	35198000	37224000	36346000	31240000
ADSYEDDELLTAIR	14	0	1609.75	c352824_g1;c352819_g1;c468720_g1;c483428_g1;c475134_g1;c502736_g1;c518237_g1;c482884_g1;c518582_g1;c463065_g1	c352824_g1	yes	2	0.01223	58.274	0	0	0	0	0	0	0	0	0	0	0	0	0
ADTGIYIVTAK	11	0	1150.62	c493723_g1;c545811_g1	c493723_g1	no	2	0.004692	74.424	1382300000	106270000	147000000	200980000	73562000	83474000	112430000	163090000	154970000	148720000	66025000	75555000	50220000
ADTIIQNQQR	10	0	1185.61	c549765_g1;c553151_g1;c530211_g1	c549765_g1	yes	2	0.0028278	93.429	192300000	24130000	22978000	0	15414000	15465000	19180000	21616000	0	16127000	20876000	19274000	17240000
ADTLDPALLRPGR	13	1	1393.77	c538528_g1;c538679_g1	c538528_g1	yes	3	9.7726e-05	99.5	446250000	38644000	35329000	44900000	24906000	17180000	32541000	50733000	48814000	43460000	57963000	28168000	23614000
ADTNDLETQLNR	12	0	1388.65	c524794_g1;c474014_g1;c503112_g1;c454313_g1;c488114_g1;c516609_g1;c515312_g1;c514025_g1;c482697_g1;c457779_g1;c541680_g1;c461811_g1;c502042_g1;c521073_g1;c500910_g1;c541555_g1;c471751_g1;c545314_g1;c467788_g1;c543457_g1;c476127_g1;c467228_g1;c508556_g1;c496532_g1;c467237_g1;c521974_g1;c482134_g1;c489970_g1;c461385_g1;c462392_g1;c466413_g1;c500069_g1;c510920_g1;c482217_g1;c475964_g1;c511970_g1;c52…	c524794_g1	no	1;2;3	8.3568e-63	292.2	29925000000	1596400000	1638200000	1170200000	3133200000	3716300000	2348900000	2064700000	2352700000	1674200000	3499600000	2687500000	4042900000
ADTQAKPAAVAASK	14	1	1327.71	c534547_g1	c534547_g1	yes	2	1.2367e-09	138.89	385360000	41896000	40956000	34641000	34942000	28041000	51220000	35246000	25197000	13698000	26858000	39457000	13209000
ADTVKPEELLR	11	1	1269.69	c458096_g1;c497049_g1;c488903_g1;c508333_g1;c555637_g1;c468348_g1;c532034_g1;c463956_g1;c537856_g1;c548293_g1;c542226_g1;c494836_g1;c468176_g1;c485330_g1;c489037_g1;c461307_g1;c497887_g1;c511710_g1;c515132_g1;c469726_g1;c503107_g1	c458096_g1	no	2;3	0.00013658	122.44	1923300000	162200000	181780000	182140000	266650000	230510000	219510000	215400000	185740000	108890000	0	82740000	87689000
ADVDLAVAAAK	11	0	1042.57	c514399_g1;c449492_g1;c261141_g1;c261163_g1;c261161_g1;c261157_g1;c465048_g1;c542101_g1	c514399_g1	no	1;2	6.0883e-05	119.68	6896000000	362810000	377820000	396310000	688960000	553620000	519140000	631960000	428130000	490630000	937530000	825510000	683630000
ADVDLTK	7	0	760.397	c514930_g1;c458476_g1;c483668_g1;c359548_g1;c359549_g1;c359542_g1	c514930_g1	yes	2	0.031846	107.43	412150000	0	0	0	53086000	35940000	43312000	66795000	60454000	45433000	6703800	48588000	51839000
ADVLASEPEDMYVAYHTK	18	0	2037.94	c501742_g1;c538906_g1;c448299_g1;c471643_g1;c453947_g1;c550653_g1;c459984_g1;c489627_g1;c482547_g1;c527853_g1	c501742_g1	no	2;3	1.6349e-17	111.31	21403000000	1011600000	927370000	1292800000	3652800000	2303900000	2645200000	1200300000	834570000	1002100000	2917600000	1769700000	1845600000
ADVPFGQIK	9	0	973.523	c532005_g1;c490941_g1;c355901_g1	c532005_g1	yes	2	0.027869	69.176	2312900000	240340000	234390000	304190000	153940000	145100000	169760000	269230000	208160000	225040000	99204000	145410000	118120000
ADVVEKNETPVVEK	14	1	1555.81	c449137_g1	c449137_g1	yes	2	0.0020869	76.332	54686000	10576000	11915000	0	19951000	0	0	0	0	0	12244000	0	0
ADVVESWIADK	11	0	1231.61	c521490_g1	c521490_g1	yes	2	0.0069823	68.657	286170000	32122000	36828000	0	34055000	27297000	27753000	23585000	0	21138000	23187000	30170000	30040000
AEAEANEHGSR	11	0	1169.51	c534794_g1	c534794_g1	yes	2	0.00061918	108.57	45178000	12454000	16274000	0	0	0	0	0	0	0	9716200	0	6733700
AEAEQIMVK	9	0	1017.52	c513833_g1;c530497_g1	c513833_g1	yes	2	0.0096691	86.794	1072400000	65911000	115310000	129820000	81605000	87500000	0	136440000	130470000	110290000	76576000	73582000	64955000
AEAITTTK	8	0	833.449	c482982_g1;c114224_g1;c114223_g1	c482982_g1	yes	2	0.016928	113.5	3936200000	335310000	551210000	273820000	273380000	304380000	322770000	322470000	287860000	203620000	331980000	324060000	405340000
AEALAASSPAVVGK	14	0	1269.69	c450728_g1	c450728_g1	yes	2	0.00046733	90.653	423560000	50004000	29880000	37242000	37673000	34440000	18844000	57656000	39744000	31172000	31239000	25427000	30243000
AEDAGSYTVR	10	0	1067.49	c450680_g1	c450680_g1	no	2	3.285e-05	153.08	917540000	88471000	84071000	100160000	0	70457000	90961000	94350000	65504000	97047000	60841000	79236000	86440000
AEDAGVYTVVAR	12	0	1249.63	c546151_g1;c450680_g1	c546151_g1	no	2	1.46e-05	129.85	1033900000	134020000	110120000	136380000	113470000	82770000	108040000	111870000	105430000	0	33649000	47313000	50823000
AEDIYNEVIAAHPK	14	0	1568.78	c481763_g1;c473146_g1	c481763_g1	yes	3	0.0057189	35.657	52438000	10641000	0	0	0	0	0	0	0	0	0	41797000	0
AEDMSNLTYLNDASVLHNLR	20	0	2275.09	c484274_g1;c487236_g1;c485699_g1;c449234_g1;c499870_g1;c484097_g1	c484274_g1	no	2;3	6.048e-100	230.06	26269000000	3536200000	3597000000	3247600000	1618500000	1659800000	1696800000	2848800000	2284600000	1679300000	1476900000	1270500000	1353300000
AEEEALQGENSQATGR	16	0	1688.76	c542598_g1;c456745_g1;c441813_g1;c469947_g1;c469930_g1;c470715_g1	c542598_g1	yes	2	2.9257e-28	180.2	83468000	0	0	0	0	15428000	24219000	0	0	0	16718000	17094000	10010000
AEEEFNIEK	9	0	1107.51	c535452_g1;c464970_g1;c492214_g1;c93812_g1	c535452_g1	yes	2	0.011654	95.815	1227000000	107440000	114670000	180560000	93331000	64084000	90266000	153400000	137440000	112610000	47987000	76683000	48494000
AEEEQSGVSMEK	12	0	1322.57	c548629_g1;c522230_g1	c548629_g1	yes	2	0.0081482	63.426	34312000	0	0	0	0	0	0	0	0	0	9701900	6965000	17645000
AEEFLQQTQTK	11	0	1321.65	c482244_g1	c482244_g1	yes	2	0.0012995	104.2	207030000	22840000	16650000	33782000	24179000	11745000	0	35905000	0	15906000	0	29834000	16190000
AEEHKEEFTALVR	13	1	1557.78	c453950_g1;c546635_g1;c543015_g1;c533125_g1;c132332_g1;c528704_g1	c453950_g1	yes	2;3;4	5.0945e-08	172.56	6695000000	765390000	252060000	633820000	1070100000	958440000	621150000	708030000	448440000	475180000	306590000	224750000	230960000
AEEILER	7	0	858.445	c538418_g1;c546955_g1;c157807_g1	c538418_g1	yes	2	0.023749	120.65	912630000	74525000	72755000	71550000	50179000	60958000	55740000	62858000	64492000	50734000	112770000	122650000	113410000
AEELHAAEVK	10	0	1095.56	c457602_g1;c458374_g1;c451175_g1;c457177_g1;c487069_g1;c483185_g1;c542313_g1;c455374_g1;c515689_g1;c448388_g1;c495410_g1;c551149_g1;c510213_g1;c463491_g1;c453098_g1;c486219_g1;c490651_g1	c515689_g1	no	2;3	4.0442e-05	150.27	7989900000	920890000	815580000	693470000	405810000	551620000	516100000	766070000	746740000	866670000	745990000	563040000	397920000
AEELSFPK	8	0	919.465	c554820_g1;c536239_g1;c477401_g1;c473075_g1;c470387_g1;c545362_g1	c554820_g1	no	2	0.028512	90.777	1030300000	141170000	93260000	111930000	68892000	48425000	76058000	147970000	99124000	97510000	52201000	57771000	35969000
AEESGNEQADQTPVEEETK	19	0	2089.89	c460135_g1;c71232_g1	c460135_g1	yes	2	3.7268e-06	79.492	37323000	11491000	6613000	0	11410000	0	0	7808800	0	0	0	0	0
AEEVDRNDPELK	12	1	1413.67	c479839_g1;c509922_g1;c463209_g1;c481244_g1;c530727_g1;c541647_g1	c479839_g1	no	2	0.0041789	87.298	769680000	53129000	52699000	55057000	55060000	71645000	59946000	60635000	72708000	59383000	88844000	73841000	66735000
AEEVEDIR	8	0	959.456	c535850_g1;c482611_g1;c545570_g1;c544834_g1;c453785_g1;c516418_g1;c484232_g1;c539900_g1	c535850_g1	no	2	0.015599	124.08	5864800000	699960000	616730000	743740000	380420000	289660000	337860000	579630000	590850000	515240000	410730000	409910000	290080000
AEEVEDIRR	9	1	1115.56	c535850_g1;c482611_g1;c545570_g1;c544834_g1;c453785_g1;c516418_g1;c484232_g1;c539900_g1	c535850_g1	no	2;3	0.00025926	194.29	5468900000	589340000	575470000	625870000	338880000	414530000	278580000	671170000	649270000	406400000	270770000	276700000	371900000
AEEVQLKPIK	10	1	1153.67	c510131_g1	c510131_g1	yes	2;3	0.0031172	109.71	368450000	22695000	27616000	24890000	53009000	56017000	46668000	28635000	31167000	23224000	11748000	24892000	17892000
AEEYAASDK	9	0	982.424	c519835_g1;c197493_g1;c197494_g1	c519835_g1	yes	2	0.016895	84.743	0	0	0	0	0	0	0	0	0	0	0	0	0
AEFGNMLESDEPLQVSK	17	0	1892.88	c515469_g1;c495335_g1;c514918_g1;c463788_g1;c506482_g1;c464445_g1;c457393_g1;c227864_g1;c528613_g1	c515469_g1	no	2	3.7661e-12	120.53	1468500000	109220000	80023000	93434000	155200000	133380000	86328000	135030000	75114000	92068000	195490000	114510000	198680000
AEFGNVNR	8	0	905.436	c510506_g1;c250037_g1;c250048_g1;c250042_g1;c250041_g1;c454290_g1;c492040_g1;c250045_g1;c463040_g1;c511579_g1	c510506_g1	no	2	0.01507	128.38	3473800000	273580000	313020000	345250000	243270000	251320000	320700000	361760000	352300000	205450000	294950000	297940000	214260000
AEFIEESR	8	0	979.461	c503200_g1;c516278_g1	c503200_g1	yes	2	0.0064719	192.11	284510000	26151000	20074000	26074000	15434000	0	0	29874000	25372000	22802000	35881000	38656000	44188000
AEFLDSVMYR	10	0	1229.58	c476173_g1;c256049_g1	c476173_g1	yes	2	0.00019273	138.54	106590000	0	8929300	0	0	16066000	0	0	7241400	0	24317000	32539000	17497000
AEGALLLMDAK	11	0	1130.6	c505388_g1;c352338_g1;c497923_g1;c492156_g1	c505388_g1	no	2	0.005719	68.893	302480000	49684000	40172000	0	29595000	16804000	3836000	42951000	39090000	32046000	15253000	20198000	12850000
AEGGGIDLISHIITR	15	0	1550.84	c551848_g1;c538646_g1;c472591_g1;c478261_g1;c506354_g1	c551848_g1	yes	3	0.0001032	84.753	1363300000	218020000	0	96814000	222590000	242570000	0	60595000	132870000	57967000	231730000	100160000	0
AEGGLTTTSLEDK	13	0	1320.64	c447463_g1	c447463_g1	yes	2	0.00012221	133.23	2775200000	434340000	396780000	135340000	100600000	269550000	125670000	144600000	135570000	239100000	245090000	248550000	300050000
AEGGSAAGTAVTIGR	15	0	1316.67	c539206_g1	c539206_g1	yes	2	4.8429e-11	142.08	177220000	27061000	16370000	13875000	10343000	16993000	16992000	18779000	16639000	22430000	10471000	0	7263700
AEGLTATETTR	11	0	1148.57	c495516_g1	c495516_g1	yes	2	0.00094887	95.311	59946000	0	0	0	0	0	0	0	0	0	0	28713000	31234000
AEGYFGMYR	9	0	1092.47	c470011_g1;c529275_g1	c470011_g1	yes	2	0.003756	132.09	187820000	19052000	21392000	27979000	10567000	12333000	13096000	23583000	15480000	16893000	17094000	10352000	0
AEIAQLITK	9	0	985.581	c455732_g1;c466588_g1	c466588_g1	no	2	0.0061482	104.44	605250000	69251000	26804000	29750000	35507000	44783000	50256000	54828000	46309000	45893000	86338000	73166000	42362000
AEIGIAMGSGTAVAK	15	0	1374.72	c506957_g1;c532124_g1;c526854_g1;c457082_g1;c483189_g1;c466867_g1;c465487_g1;c455075_g1;c505721_g1;c531157_g1;c505375_g1;c461530_g1;c520421_g1;c460418_g1;c514338_g1;c460235_g1;c494619_g1	c506957_g1	no	2	0.00034739	109.72	1485000000	153340000	155330000	95160000	85074000	134410000	155090000	125250000	158040000	136020000	78354000	94558000	114390000
AEIIMGDVTK	10	0	1075.56	c192637_g1	c192637_g1	yes	2	0.011586	71.451	198650000	0	0	0	31061000	23681000	34298000	0	0	0	33899000	34693000	41014000
AEILAIHTK	9	0	994.581	c184713_g1	c184713_g1	yes	2	0.010363	85.38	21985000	0	0	0	0	0	0	0	0	0	7875800	8521200	5588100
AEIMLQQAAK	10	0	1101.59	c516503_g1;c489399_g1;c474999_g1;c550501_g1	c516503_g1	no	2	0.047547	60.478	0	0	0	0	0	0	0	0	0	0	0	0	0
AEINAER	7	0	801.398	c460544_g1;c473312_g1;c471544_g1;c509637_g1;c467499_g1	c460544_g1	no	2	0.033398	105.39	940680000	72619000	54312000	98859000	68366000	58734000	89722000	68944000	67954000	53676000	87578000	88188000	131730000
AEISNAIDNYVNDTVGK	17	0	1821.87	c493766_g1;c520583_g1	c493766_g1	no	2;3	3.6735e-05	110.31	6476300000	614250000	623320000	333260000	499580000	517410000	0	620950000	805560000	514460000	737660000	1062000000	147860000
AEKEELKR	8	2	1001.55	c519271_g1;c520759_g1	c519271_g1	yes	3	0.035689	61.999	24201000	5843800	0	0	0	7237700	0	0	5216600	0	5902700	0	0
AELLAYSPSR	10	0	1105.58	c349849_g1	c349849_g1	yes	2	2.0462e-05	157.68	709220000	0	0	0	0	0	0	6386700	5861100	0	207140000	208760000	281070000
AELLQQGIDVR	11	0	1240.68	c486562_g1	c486562_g1	yes	2	4.7299e-08	156.92	790770000	143010000	119610000	84930000	66335000	0	0	103430000	105820000	84597000	0	51860000	31188000
AELNEFLTR	9	0	1091.56	c455233_g1	c455233_g1	yes	2	0.00059614	175.38	1835700000	170910000	166620000	194840000	156890000	123830000	179380000	195150000	0	162530000	200160000	150430000	134980000
AELQAQR	7	0	814.43	c296217_g1	c296217_g1	yes	2	0.025558	133.99	845720000	92834000	67934000	78087000	115840000	128510000	112780000	81437000	47042000	67635000	53628000	0	0
AELQNLNDR	9	0	1071.53	c541156_g1	c541156_g1	yes	2	0.0060674	105.57	368520000	0	93106000	0	0	69301000	0	0	0	65992000	51854000	41762000	46507000
AELSSTTR	8	0	863.435	c505206_g1;c184284_g1	c505206_g1	no	2	0.012276	137.18	548270000	84391000	75145000	0	62137000	49802000	49815000	105830000	0	59068000	35078000	26998000	0
AENDYGSASSETK	13	0	1357.56	c466570_g1;c501733_g1;c464712_g1;c553579_g1;c479040_g1;c488803_g1	c466570_g1	no	2	1.0919e-05	125.72	274240000	25495000	26000000	29415000	21021000	24200000	12976000	30349000	28279000	25807000	19292000	17643000	13766000
AENLLNAVR	9	0	998.551	c457611_g1;c529432_g1	c457611_g1	yes	2	0.0096691	86.794	68925000	13010000	0	18526000	0	0	22251000	0	0	15138000	0	0	0
AENQYGLSDPLELDDSVVAK	20	0	2162.04	c529752_g1;c462103_g1	c462103_g1	no	2	2.6534e-08	90.853	1158600000	161000000	133680000	165210000	0	86661000	86179000	198190000	156690000	108280000	62759000	0	0
AENSSLNLQGK	11	0	1159.58	c502694_g1	c502694_g1	yes	2	0.00049804	89.698	32838000	6872900	0	17071000	0	0	0	0	0	8893600	0	0	0
AENVGDADFSPYANYK	16	0	1759.77	c270507_g1;c270506_g1	c270507_g1	yes	2	1.2238e-06	114.86	151280000	0	0	0	0	0	0	0	0	0	43091000	46488000	61700000
AEPVVHDALSK	11	0	1164.61	c523379_g1;c509999_g1;c373076_g1;c373073_g1;c373071_g1	c523379_g1	yes	2;3	0.0042196	66.19	641780000	91150000	81387000	89131000	119410000	76279000	66926000	92201000	0	0	0	25297000	0
AEQAELLK	8	0	900.492	c515701_g1;c469150_g1;c517823_g1	c515701_g1	yes	2	0.028431	92.187	81726000	16235000	0	0	23947000	18475000	0	0	23070000	0	0	0	0
AEQDHAQTQEK	11	0	1283.57	c546411_g1	c546411_g1	no	1;2;3	5.3644e-32	255.13	19233000000	2903000000	1825900000	1623500000	1373300000	1694600000	1010800000	2188400000	1609100000	1511200000	1154100000	1219000000	1120400000
AEQEGTLSGDALVAK	15	0	1487.75	c258004_g1	c258004_g1	yes	2;3	4.2407e-06	113.22	82087000000	8146000000	5735500000	6808900000	8790900000	6939000000	7937900000	9179800000	7301600000	6733800000	5853400000	4317100000	4342800000
AEQGDEPAEVGR	12	0	1256.56	c528191_g1;c541862_g1;c513635_g1	c528191_g1	yes	2	9.9076e-11	153.05	506610000	36751000	47774000	57457000	37041000	37213000	50080000	42631000	36082000	45138000	35263000	26664000	54514000
AEQSLQEMQK	10	0	1190.56	c463597_g1;c457416_g1;c518065_g1;c516038_g1;c457057_g1;c481717_g1;c497255_g1	c463597_g1	yes	2	0.0036194	88.948	52588000	0	34834000	0	0	0	0	17755000	0	0	0	0	0
AEQVEETLK	9	0	1045.53	c470220_g1;c236545_g1;c236540_g1	c470220_g1	yes	2	0.045621	60.91	0	0	0	0	0	0	0	0	0	0	0	0	0
AEQVEETLKK	10	1	1173.62	c470220_g1;c236545_g1;c236540_g1	c470220_g1	yes	2	0.0071217	78.816	737280000	112220000	50338000	74342000	56767000	65348000	56814000	80457000	69847000	67964000	0	56787000	46391000
AESFIILR	8	0	947.544	c454741_g1	c454741_g1	yes	2	0.062139	71.715	13012000	0	0	3838300	0	0	0	4641200	4532500	0	0	0	0
AESIDVR	7	0	788.403	c452201_g1;c448918_g1;c534330_g1	c452201_g1	yes	2	0.045614	97.068	0	0	0	0	0	0	0	0	0	0	0	0	0
AESQHVQTQSSR	12	0	1356.64	c545729_g1;c540331_g1	c545729_g1	yes	2;3	0.00015872	138.22	287960000	76330000	40165000	30605000	0	0	0	0	86109000	45818000	8936900	0	0
AESQLAYELQAAK	13	0	1420.72	c544285_g1;c521584_g1;c554130_g1	c554130_g1	no	2	0.0037818	70.977	256860000	28379000	18476000	19890000	31207000	25385000	20648000	14471000	18512000	9839900	25413000	23076000	21563000
AESSFLVR	8	0	907.476	c510746_g1;c530911_g1;c541902_g1;c492341_g1;c460710_g1	c510746_g1	yes	2	0.0081826	146.21	374560000	33703000	42150000	37380000	29688000	26689000	27313000	31122000	32991000	27789000	29374000	32259000	24100000
AETDEGPDILR	11	0	1214.58	c519968_g1;c486531_g1;c507528_g1	c519968_g1	yes	2	0.016927	63.184	96955000	16058000	12730000	0	8485500	0	0	11113000	0	17304000	0	17307000	13959000
AETGVLNFLQK	11	0	1218.66	c465233_g1	c465233_g1	yes	2	0.0020815	90.657	323820000	68747000	0	48683000	48124000	0	0	0	39321000	25621000	35958000	23119000	34248000
AEWLYPFDPSYTVPR	15	0	1839.88	c535386_g1	c535386_g1	yes	2	6.459e-05	132.17	868380000	56235000	70550000	55467000	66454000	54776000	58930000	76654000	71520000	68594000	82160000	109340000	97700000
AEWSQELAR	9	0	1088.53	c540697_g1;c536844_g1;c509870_g1;c517865_g1;c473517_g1;c485454_g1;c487674_g1;c481660_g1	c540697_g1	yes	2	0.00061795	166.05	446890000	20568000	20352000	45838000	48083000	30040000	34703000	53968000	38039000	37517000	38473000	38605000	40701000
AEYGNLIEK	9	0	1035.52	c475905_g1;c447318_g1;c65192_g1;c542091_g1	c475905_g1	yes	2	0.029311	68.224	2109100000	209770000	199650000	141280000	107970000	128750000	130360000	164670000	139840000	143460000	269680000	217230000	256410000
AEYPHYQFGEQDIYLK	16	0	1999.93	c527029_g1;c493245_g1;c494961_g1;c534242_g1	c527029_g1	yes	3	0.006562	25.317	249210000	32162000	19177000	18144000	16499000	21757000	21656000	12629000	17840000	13037000	23029000	28202000	25074000
AFAAGADIK	9	0	862.455	c550394_g1;c461208_g1;c331183_g1;c331180_g1	c550394_g1	yes	2	0.02907	68.383	1530600000	81341000	87447000	97633000	154270000	176670000	143300000	93460000	114140000	105140000	153950000	151660000	171580000
AFAASLR	7	0	734.408	c550256_g1;c502173_g1;c523771_g1;c530889_g1;c519088_g1;c456375_g1;c546750_g1;c550329_g1;c549913_g1	c550256_g1	no	2	0.018507	148.28	215390000	25763000	20733000	28404000	31678000	20484000	19803000	21985000	16091000	19410000	0	0	11036000
AFANAGR	7	0	705.356	c489050_g1;c520349_g1;c450808_g1;c518384_g1;c531174_g1;c156540_g1;c491118_g1;c500295_g1;c521749_g1;c544686_g1	c489050_g1	no	2	0.023782	137.2	1534400000	142140000	165550000	186420000	156760000	135380000	174320000	167760000	122310000	120140000	56121000	47415000	60103000
AFDEGIAELEDLTEDHYK	18	0	2093.94	c422653_g1	c422653_g1	yes	3	3.1417e-06	65.716	335960000	0	0	0	0	113960000	142970000	0	0	0	79028000	0	0
AFEDALALALER	12	0	1317.69	c489050_g1;c520349_g1;c506167_g1;c453616_g1;c493541_g1;c543821_g1	c489050_g1	no	2	1.48e-10	177.06	906820000	106770000	156080000	141940000	45174000	37931000	37258000	57968000	53764000	55744000	45130000	128500000	40570000
AFEDPDVTHVEGEVNPVR	18	0	2008.95	c501599_g1	c501599_g1	yes	2;3	8.4475e-18	134.99	586210000	51813000	41986000	48940000	46915000	58130000	38859000	46948000	40522000	44839000	51890000	60208000	55160000
AFEEWLLAETMR	12	0	1494.72	c528651_g1;c537537_g1;c494381_g1;c520430_g1;c466026_g1;c491986_g1;c518670_g1;c470427_g1;c527091_g1;c546035_g1	c528651_g1	no	2;3	1.2002e-62	251.53	9655200000	795600000	1153400000	1082200000	1064800000	1173000000	1304800000	409000000	557360000	1160900000	128330000	398620000	427050000
AFEHAVATR	9	0	1000.51	c456462_g1;c469654_g1;c453126_g1;c471231_g1;c511069_g1;c486648_g1	c456462_g1	yes	3	0.0012602	111.06	215530000	16999000	13104000	18387000	18938000	17786000	18564000	13623000	13856000	27458000	20132000	17011000	19677000
AFEKPIFTQLLTGPSELWEGQHAHFEAR	28	1	3238.62	c479801_g1;c549156_g1	c479801_g1	no	5	4.1724e-46	140.57	1175700000	131980000	89939000	110990000	145440000	73678000	162720000	99443000	76868000	110210000	70967000	0	103470000
AFEQGEFSGR	10	0	1126.5	c448000_g1;c246301_g1;c246300_g1	c448000_g1	yes	2	0.0011428	136.75	206670000	27167000	29476000	18687000	16892000	0	16524000	21335000	21482000	18467000	0	15872000	20766000
AFFETER	7	0	898.418	c490481_g1;c538979_g1;c528066_g1;c478255_g1	c490481_g1	yes	2	0.057498	96.51	121910000	13114000	8083600	28712000	6584000	0	0	19749000	33318000	5530400	6815600	0	0
AFFVNLK	7	0	837.475	c462027_g1;c470836_g1	c462027_g1	no	2	0.058689	87.839	0	0	0	0	0	0	0	0	0	0	0	0	0
AFGADGIEVDPEITK	15	0	1560.77	c514488_g1;c477062_g1	c514488_g1	yes	2	0.0024729	66.56	99263000	18930000	0	13098000	13582000	18505000	17323000	17826000	0	0	0	0	0
AFGADGIEVDPEITKPLNLANSAVLR	26	1	2709.43	c514488_g1;c477062_g1	c514488_g1	yes	3	2.0707e-36	136.56	6736400000	476520000	789450000	609670000	854250000	484420000	804500000	661760000	922040000	427790000	186630000	264140000	255270000
AFGDVSTPQGLK	12	0	1218.62	c158787_g1;c158789_g1;c526553_g1	c158787_g1	no	2	0.00010684	99.013	524350000	26451000	39803000	50349000	52860000	46898000	55488000	45091000	49616000	42582000	35722000	37817000	41674000
AFGDYPAEYNPK	12	0	1370.61	c532005_g1;c490941_g1;c355900_g1	c532005_g1	yes	2	0.00071201	101.65	1828100000	166650000	199920000	223100000	83583000	114180000	132100000	229610000	239000000	153870000	80345000	115230000	90492000
AFGEAGDGLVELR	13	0	1332.67	c535296_g1	c535296_g1	yes	2	4.886e-11	148.32	569500000	56245000	55529000	60564000	38203000	40566000	41510000	54196000	32915000	53927000	45257000	34912000	55673000
AFGELAMTPESR	12	0	1307.62	c480300_g1;c532604_g1;c531008_g1;c485268_g1;c505289_g1;c536974_g1;c472160_g1	c480300_g1	no	2	1.8586e-13	166.19	1398300000	121170000	121560000	182650000	96251000	92492000	105800000	144180000	143300000	117620000	97202000	83243000	92820000
AFGEVSTPQGLK	12	0	1232.64	c536505_g1;c158786_g1	c536505_g1	yes	2	6.0639e-05	129.38	862030000	75695000	79500000	95173000	80402000	67097000	71945000	73222000	65516000	48270000	75686000	62896000	66631000
AFGGQSLK	8	0	806.429	c464004_g1;c534512_g1;c526940_g1;c471820_g1;c532652_g1	c464004_g1	no	2	0.03065	89.142	631830000	74790000	48063000	105410000	38281000	47114000	51413000	79943000	74324000	51433000	36672000	0	24387000
AFHEAATTK	9	0	974.482	c509842_g1	c509842_g1	no	2;3	0.0030455	93.143	2154900000	200520000	179470000	134490000	159190000	132130000	372700000	204430000	128140000	156480000	246470000	0	240900000
AFHFILLNSEK	11	0	1317.71	c462027_g1	c462027_g1	no	3	0.00040799	72.434	96875000	12143000	11160000	8470600	6116300	8248900	16752000	0	0	11946000	8456800	8769800	4813200
AFHVLVAQK	9	0	1011.59	c479552_g1	c479552_g1	no	3	0.029163	60.436	14639000	0	0	0	0	0	8313200	0	0	0	0	0	6325700
AFIIHNAGTVGDVSK	15	0	1527.8	c536754_g1;c456355_g1	c536754_g1	yes	2;3	0.00014668	116.74	502200000	70852000	25624000	26245000	38632000	19991000	39399000	45466000	53951000	44763000	48767000	49191000	39325000
AFISAIVR	8	0	875.523	c509296_g1;c476689_g1;c514348_g1;c542328_g1;c509181_g1;c475927_g1;c483737_g1;c492164_g1;c534173_g1;c497126_g1;c508916_g1;c451847_g1;c469471_g1;c517411_g1	c509296_g1	no	2	0.016156	119.56	410320000	25333000	31355000	37731000	28244000	35726000	39491000	27379000	28650000	25548000	44956000	41109000	44802000
AFISIDEK	8	0	921.481	c535386_g1	c535386_g1	yes	2	0.017248	111.01	386690000	52749000	29003000	42214000	23213000	34343000	27169000	31671000	26689000	28092000	33525000	38381000	19639000
AFISQWFFDR	10	0	1315.63	c456706_g1	c456706_g1	yes	2	0.0086449	78.334	0	0	0	0	0	0	0	0	0	0	0	0	0
AFLEIEENPQVR	12	0	1443.74	c518221_g1;c482976_g1;c509567_g1;c536790_g1;c500358_g1;c503856_g1;c497334_g1;c509037_g1;c542836_g1	c518221_g1	yes	2	2.0124e-07	138.98	137920000	19965000	15656000	0	11329000	12228000	0	0	20850000	0	17580000	20922000	19395000
AFLENIK	7	0	833.465	c513281_g1;c449203_g1;c456670_g1	c513281_g1	yes	1;2	0.049682	138.24	370440000	30621000	99284000	25839000	0	9672400	12691000	29723000	93970000	20956000	8480000	12214000	26989000
AFLENIKK	8	1	961.56	c513281_g1;c449203_g1;c456670_g1	c513281_g1	yes	3	0.011165	77.282	33739000	0	0	13196000	0	0	0	12394000	0	8148900	0	0	0
AFLLPTEIK	9	0	1030.61	c482699_g1	c482699_g1	yes	2	0.0082169	89.752	142400000	29892000	21891000	24060000	10702000	16114000	10805000	8869700	12300000	7766700	0	0	0
AFMWTDGR	8	0	982.433	c552701_g1;c471388_g1;c511846_g1;c507045_g1	c552701_g1	yes	2	0.017156	111.73	179960000	26970000	14220000	8823100	8608200	14510000	13959000	14083000	9163100	18699000	15307000	18837000	16784000
AFNAVGEAITSAVAIVHTK	19	0	1898.03	c450680_g1	c450680_g1	yes	3	3.5226e-13	136.26	2975100000	307480000	240000000	185110000	286870000	268740000	419390000	248730000	231670000	345210000	0	217800000	224110000
AFNNMLIVPPGSGIVHQVNLEYLGR	25	0	2737.44	c467909_g1;c534560_g1;c524142_g1	c534560_g1	no	3	4.0142e-24	111.97	1396400000	88593000	111850000	117670000	90170000	65212000	107120000	129910000	132080000	165380000	109340000	127260000	151810000
AFNSFDHQK	9	0	1092.5	c219717_g1;c351803_g1;c351815_g1;c351814_g1;c455603_g1;c451154_g1;c485223_g1;c522200_g1	c455603_g1	no	2;3	0.004625	96.19	15207000000	1616100000	1057800000	1106200000	1417700000	2227300000	1619500000	970740000	978330000	1176600000	1157100000	981550000	898140000
AFNTGNIPK	9	0	960.503	c64810_g1	c64810_g1	yes	2	0.031468	66.799	436930000	32754000	27093000	41190000	34059000	30546000	44888000	51394000	39866000	23108000	38095000	40296000	33638000
AFPLADAQLTAK	12	0	1244.68	c476738_g1	c476738_g1	yes	2	0.0020849	83.278	582990000	87102000	44588000	43737000	0	0	49303000	70084000	81691000	35849000	100790000	69852000	0
AFQGLNTGNR	10	0	1076.54	c485725_g1;c464279_g1;c460706_g1;c448126_g1	c485725_g1	yes	2	0.00037487	131.03	67467000	15304000	11477000	14553000	0	0	0	0	14468000	11665000	0	0	0
AFQMFDTQK	9	0	1114.51	c497504_g1;c271656_g1;c271654_g1	c497504_g1	yes	2	0.0093545	87.435	1693700000	350660000	30856000	157470000	246100000	38127000	286630000	224250000	28121000	0	123530000	109300000	98665000
AFQVPPAELEGILR	14	0	1538.85	c490487_g1;c526391_g1;c555210_g1;c493787_g1;c529641_g1	c490487_g1	yes	2	1.6329e-09	134.84	805110000	70209000	57434000	79565000	32141000	53463000	37899000	94727000	89356000	71473000	58166000	75206000	85468000
AFSPTTVTTGR	11	0	1136.58	c500983_g1	c500983_g1	yes	2	5.6248e-09	171.99	1171800000	94394000	83868000	111450000	69085000	92512000	93412000	94843000	111360000	80134000	129750000	107040000	103960000
AFTGFIVDR	9	0	1024.53	c498484_g1;c498817_g1	c498484_g1	yes	2	0.0050671	122.74	3063900000	331230000	316630000	258720000	187270000	187750000	267620000	224770000	250360000	335850000	255810000	249730000	198170000
AFTHTASYDDAISDYFR	17	0	1978.87	c527983_g1;c493766_g1	c493766_g1	no	2;3	5.1956e-169	352.04	15269000000	898500000	960330000	939950000	1148500000	1437700000	1476300000	1155000000	1278000000	1425500000	1375200000	1658200000	1515900000
AFTTTQNLIQQQK	13	0	1519.8	c468984_g1;c505189_g1;c478173_g1;c489604_g1;c532456_g1	c468984_g1	yes	2	9.7534e-05	135.79	279180000	17497000	25911000	19881000	21705000	24661000	29219000	20384000	23447000	17634000	25706000	24762000	28371000
AFVHWYVGEGMEEGEFSEAR	20	0	2329.01	c504141_g1;c498613_g1	c504141_g1	no	3	2.196e-09	94.639	330570000	52875000	36918000	31727000	0	21821000	37610000	0	0	51755000	54080000	43784000	0
AFVNAGQK	8	0	833.44	c470846_g1;c542406_g1;c296059_g1;c544895_g1;c527351_g1;c531555_g1	c470846_g1	no	2	0.019368	103.29	1417500000	86578000	69609000	91775000	182780000	224050000	204690000	74969000	92699000	75985000	115970000	105240000	93198000
AFVNAGQKPGVEIWR	15	1	1670.89	c470846_g1;c542406_g1;c296059_g1;c531555_g1	c470846_g1	no	2;3	1.6999e-21	221.32	1106900000	116460000	78183000	39027000	129620000	125690000	168980000	55183000	58310000	67448000	93056000	79687000	95208000
AFVRPSGTEDVVR	13	1	1431.75	c476173_g1	c476173_g1	yes	3	0.038036	48.351	101830000	16409000	0	18367000	0	0	8898300	11906000	0	0	17260000	10699000	18286000
AFVWPTVQR	9	0	1102.59	c542094_g1;c458774_g1	c542094_g1	yes	2	0.0071026	92.47	63908000	8989100	11213000	16755000	0	0	0	13540000	0	5862000	0	7549200	0
AFYSDVLGEYEEYITR	16	0	1953.9	c245474_g1	c245474_g1	yes	2	1.7587e-24	164.81	629080000	0	0	59360000	82742000	51616000	87818000	85837000	89424000	120210000	52068000	0	0
AFYSPALHPTVEDQVELAR	19	0	2142.07	c490199_g1	c490199_g1	yes	3	0.0044584	49.924	25717000	0	0	0	0	0	0	0	0	25717000	0	0	0
AGAALGIR	8	0	727.434	c455732_g1;c471933_g1;c482633_g1	c455732_g1	yes	1;2	0.0054774	184.24	913580000	94807000	59127000	66505000	79007000	51520000	97655000	93803000	61819000	58494000	78803000	81074000	90965000
AGAGSATLSMAYAGAR	16	0	1453.7	c448174_g1;c532830_g1;c492681_g1	c532830_g1	no	2	3.0298e-18	149.96	1014000000	168810000	135350000	139160000	30701000	47736000	26266000	125220000	113030000	87276000	48521000	37272000	54684000
AGAIGGVAAAEK	12	0	1013.55	c480308_g1;c526125_g1;c458025_g1;c524442_g1;c455730_g1;c526245_g1;c496129_g1;c551562_g1;c537164_g1;c491018_g1;c544028_g1;c497234_g1;c554523_g1;c484056_g1	c480308_g1	yes	2	0.024914	54.094	43998000	13274000	16718000	0	0	0	0	0	0	14006000	0	0	0
AGALGQTHPYANQLDGR	17	0	1767.87	c503777_g1	c503777_g1	yes	3	0.0067227	37.687	234910000	36403000	38166000	0	25332000	31293000	16182000	18510000	22097000	34005000	0	0	12921000
AGANPFAQFQK	11	0	1177.59	c524142_g1	c524142_g1	no	2	0.0007583	84.368	328530000	0	0	44706000	57238000	54382000	44931000	0	0	0	43311000	33853000	50115000
AGANPGFHEAVGDVLSLSVSTPK	23	0	2252.14	c505016_g1;c528183_g1;c473622_g1;c544203_g1;c481925_g1;c157817_g1	c505016_g1	yes	3	9.1239e-07	67.895	1079400000	104620000	112500000	82787000	132000000	49040000	91423000	90441000	95578000	90669000	70124000	75439000	84772000
AGANVNR	7	0	700.362	c452434_g1	c452434_g1	no	2	0.055376	113.07	26257000	0	3421000	0	0	17619000	0	0	0	2000300	0	0	3216200
AGAQEAQTQIDK	12	0	1258.62	c303083_g1;c303086_g1;c303082_g1	c303083_g1	yes	2	2.0379e-05	128.86	335040000	31430000	22419000	34721000	33333000	28946000	32718000	28237000	26964000	19661000	27356000	24697000	24557000
AGAYDYPSPEWDTVTPEAK	19	0	2095.94	c453441_g1;c484691_g1;c487248_g1;c547212_g1	c453441_g1	no	2;3	4.4714e-05	67.115	237560000	21576000	15960000	15772000	20917000	26335000	26852000	21445000	27292000	16009000	9751400	17840000	17812000
AGAYSVITASK	11	0	1066.57	c514180_g1;c465250_g1;c526644_g1	c514180_g1	yes	2	0.0021628	90.263	1808400000	212870000	249060000	224110000	131960000	106450000	135670000	143420000	178060000	137780000	107470000	86414000	95121000
AGDDAPR	7	0	700.314	c459221_g1	c459221_g1	yes	2	0.00037932	177.84	1216900000	0	0	165830000	180150000	72593000	164060000	0	427450000	0	0	206800000	0
AGDDLWVSR	9	0	1017.49	c487734_g1;c479478_g1;c492526_g1;c545906_g1;c526247_g1;c276125_g1;c276120_g1;c276135_g1;c534572_g1;c514454_g1;c478385_g1;c481187_g1;c449530_g1;c455416_g1;c531980_g1	c487734_g1	no	2	0.00029172	186.3	1253900000	97118000	87909000	85760000	89198000	107600000	64216000	107840000	82275000	88683000	165790000	139360000	138140000
AGDILLEGYAAAGK	14	0	1347.7	c492262_g1;c453585_g1	c492262_g1	yes	2	0.0020095	99.973	149980000	0	0	14892000	17101000	13527000	21487000	13415000	16236000	9429300	25629000	0	18260000
AGEGEDTTQWK	11	0	1220.53	c460135_g1	c460135_g1	yes	2	0.0011285	101.25	425380000	35550000	24595000	40900000	33574000	40525000	35484000	40460000	35135000	28182000	35511000	35335000	40130000
AGELIDR	7	0	772.408	c447377_g1;c486236_g1;c450372_g1;c463466_g1;c472481_g1;c554822_g1	c447377_g1	yes	2	0.050347	99.139	507010000	22723000	32238000	34154000	60724000	18787000	30187000	43885000	28736000	19597000	66149000	96918000	52915000
AGEPVNLNIPITGAPTPTIEWK	22	0	2317.23	c481170_g1	c481170_g1	no	2;3	8.309e-18	108.66	2639700000	257560000	248770000	287770000	125560000	209660000	183220000	359760000	349350000	238140000	176150000	135410000	68325000
AGESPDPAADNYAK	14	0	1404.62	c486403_g1;c486990_g1	c486403_g1	yes	2	0.0015001	77.288	62737000	0	0	13462000	0	6517100	11511000	0	12528000	0	0	9241900	9476800
AGEWDSQTTK	10	0	1121.5	c510746_g1;c530911_g1;c541902_g1;c492341_g1;c547924_g1	c510746_g1	yes	2	0.0022529	98.933	301680000	35194000	34247000	22870000	17515000	18224000	26470000	37756000	26276000	22916000	19098000	26735000	14380000
AGEWDTQTK	9	0	1034.47	c454515_g1;c532561_g1;c553564_g1;c485605_g1;c481230_g1;c511065_g1	c553564_g1	no	2	0.0051922	121.85	3074400000	345860000	363450000	323570000	329810000	202310000	211450000	395070000	0	302850000	196890000	283820000	119350000
AGFAGDDAPR	10	0	975.441	c266692_g1;c167224_g1;c167221_g1;c266680_g1;c167229_g1;c144762_g1;c542639_g1;c480424_g1;c486978_g1;c453575_g1;c167202_g1;c167234_g1;c167211_g1;c512641_g1;c518171_g1;c473847_g1;c529933_g1;c464885_g1;c448981_g1;c455932_g1;c501655_g1;c507382_g1;c167240_g1;c332371_g1;c527583_g1;c167220_g1;c542001_g1;c538726_g1;c367561_g1;c167236_g1;c167237_g1;c332370_g1;c332367_g1;c477605_g1;c475579_g1;c517816_g1;c16…	c555169_g1	no	1;2	5.6609e-05	176.09	66139000000	5779600000	5544200000	5484300000	5953400000	5312600000	8005500000	6883200000	6286300000	5565300000	3247400000	3816000000	4261400000
AGFPAGVINVVPGQGSGAGQAVADHPLVR	29	0	2740.44	c456380_g1	c456380_g1	yes	3;4	2.2568e-37	119.2	3053400000	440820000	369440000	359360000	122080000	110030000	112100000	175210000	198380000	425330000	185190000	400700000	154750000
AGGDTVASTTAATEK	15	0	1378.66	c261636_g1;c261633_g1	c261636_g1	yes	2	1.1801e-08	129	425460000	32215000	32176000	32331000	65575000	26513000	40789000	37924000	30131000	25571000	31008000	41314000	29919000
AGGIETLANDYSLR	14	0	1478.74	c524689_g1;c505552_g1;c553624_g1;c463999_g1;c492837_g1;c523801_g1;c551937_g1	c524689_g1	yes	2;3	1.3706e-19	167.67	972900000	134310000	0	0	131650000	124840000	87119000	77917000	54338000	0	101400000	131400000	129920000
AGGIQYLENQLK	12	0	1332.7	c505254_g1;c482997_g1;c286448_g1;c539530_g1;c485915_g1	c505254_g1	yes	2	0.00040093	130.31	0	0	0	0	0	0	0	0	0	0	0	0	0
AGGQYEGDNDR	11	0	1180.47	c174348_g1;c174347_g1;c174346_g1	c174348_g1	yes	2	0.0024815	86.136	45932000	0	0	0	0	0	0	0	0	0	19369000	11532000	15031000
AGGSAGTLLQPVLDNQIGGK	20	0	1895.01	c553884_g1;c447618_g1	c553884_g1	yes	2;3	4.9235e-16	124.04	1907200000	78284000	164920000	177940000	168220000	165130000	152910000	164690000	184380000	87195000	190180000	111880000	261480000
AGGSGLER	8	0	745.372	c466861_g1;c457182_g1;c512807_g1;c509940_g1;c464396_g1;c496235_g1;c553112_g1;c536111_g1;c466121_g1;c542477_g1;c538402_g1;c504082_g1	c466861_g1	no	2	0.013862	133.79	2436800000	328920000	0	292460000	286410000	315880000	281710000	353690000	237090000	0	159260000	0	181380000
AGGSQLADLSAGYGSNAGLSGGSAGGFK	28	0	2456.16	c498495_g1;c516721_g1;c114010_g1;c469153_g1	c498495_g1	yes	2;3	1.6502e-88	261.66	11445000000	1205100000	1216100000	980150000	1052900000	1312200000	958400000	868780000	997740000	783080000	625160000	718570000	726490000
AGHDHHQFTIQPSR	14	0	1629.78	c489184_g1;c116943_g1	c489184_g1	yes	4	0.058398	27.335	103900000	26739000	19546000	16088000	0	0	0	0	10384000	12985000	0	0	18156000
AGHGIIGLQAGSNK	14	0	1321.71	c540420_g1;c458629_g1;c447278_g1;c296403_g1;c525224_g1;c526802_g1;c296404_g1;c296397_g1	c540420_g1	yes	2;3	1.7041e-21	182.16	13512000000	2230300000	1380900000	1716400000	947780000	1186900000	1150600000	1814400000	814320000	1444800000	257520000	213960000	354030000
AGIIAGAK	8	0	699.428	c490388_g1;c544955_g1;c487853_g1;c537526_g1;c542922_g1;c533456_g1;c547858_g1;c492901_g1;c467141_g1;c495200_g1;c504976_g1;c528378_g1	c542922_g1	no	2	0.05509	74.439	1500100000	0	233320000	0	170000000	148230000	135300000	23512000	236140000	237200000	127160000	84355000	104930000
AGIPLNDQFVK	11	0	1200.65	c462773_g1;c478202_g1	c462773_g1	yes	1;2	0.0044855	96.034	53919000000	5014900000	5284900000	5749300000	4474200000	3883500000	5537300000	6179600000	4770100000	4522500000	2400500000	3204300000	2898100000
AGITAIR	7	0	700.423	c549575_g1;c500612_g1;c550492_g1;c472282_g1;c491537_g1;c493034_g1;c517575_g1	c549575_g1	yes	2	0.023789	118.01	236770000	30424000	28805000	18552000	24112000	26448000	0	1976500	20220000	0	46457000	39779000	0
AGKPSPDIFLIAASR	15	1	1541.86	c493381_g1;c465664_g1;c473596_g1;c544849_g1;c449988_g1;c451457_g1	c493381_g1	yes	3	0.00096593	50.079	32140000	0	0	0	0	9198400	0	0	0	0	10803000	0	12139000
AGLAKPDQLK	10	1	1039.6	c528809_g1;c527659_g1	c528809_g1	yes	2	0.024391	78.113	106290000	24367000	0	17152000	0	0	14566000	0	0	11430000	0	23244000	15536000
AGLIPGDAVIK	11	0	1052.62	c484226_g1;c457215_g1;c524726_g1;c499779_g1;c470678_g1;c517072_g1;c503876_g1;c530140_g1;c485260_g1;c474025_g1;c522864_g1;c466651_g1;c511162_g1;c507617_g1;c535484_g1;c509288_g1;c553686_g1;c545926_g1;c506001_g1;c527235_g1;c516941_g1;c479460_g1;c545918_g1;c523479_g1;c499881_g1;c528211_g1;c533761_g1;c531600_g1;c483587_g1;c547703_g1;c517222_g1	c484226_g1	yes	2	0.0072368	68.016	3276900000	481200000	288710000	405580000	243670000	264680000	274070000	368490000	282000000	229130000	145880000	175460000	118070000
AGLPLLMPTK	10	0	1039.61	c479314_g1;c162226_g1;c162228_g1	c479314_g1	yes	2	0.01292	69.812	71670000	0	0	6924600	0	0	10273000	5978800	0	0	48494000	0	0
AGLSPPSDPSK	11	0	1054.53	c452399_g1;c456791_g1	c452399_g1	no	2	0.00087881	103.82	510780000	63995000	53144000	53565000	43121000	28382000	37362000	56263000	66524000	54304000	28521000	25594000	0
AGMEMNR	7	0	807.337	c362264_g1	c362264_g1	yes	2	0.055231	89.673	0	0	0	0	0	0	0	0	0	0	0	0	0
AGMTHVVR	8	0	869.454	c460932_g1;c492655_g1;c468426_g1;c536299_g1	c460932_g1	no	2	0.024073	96.285	481540000	61877000	0	40726000	71969000	82346000	0	36621000	50717000	0	90442000	46840000	0
AGNLLQR	7	0	770.44	c526449_g1;c493258_g1;c459935_g1;c15241_g1;c553709_g1;c534864_g1;c472108_g1;c474714_g1	c526449_g1	yes	2	0.01132	160.1	690570000	98724000	0	0	108240000	91160000	92212000	0	0	0	124660000	90202000	85373000
AGNQLFHAAALLK	13	0	1352.76	c518473_g1;c451126_g1	c518473_g1	no	3	0.00027942	84.821	215370000	16471000	14855000	14687000	0	18551000	22616000	10813000	13894000	18093000	32872000	41844000	10673000
AGNVVHLFER	10	0	1140.6	c491752_g1;c450721_g1;c498485_g1;c552414_g1	c491752_g1	no	2;3	0.0017494	83.783	1100700000	91420000	121940000	79343000	94617000	48132000	70571000	73186000	75437000	140450000	74310000	76665000	154610000
AGNYQVILK	9	0	1004.57	c553564_g1;c485605_g1;c481230_g1;c511065_g1;c546240_g1;c509211_g1;c551535_g1;c456641_g1	c553564_g1	yes	2	0.0069597	94.262	1803300000	279720000	164590000	178360000	130970000	138090000	174570000	209500000	151340000	185150000	69345000	72637000	49035000
AGPGEPSDK	9	0	856.393	c456698_g1;c511293_g1	c511293_g1	no	2	0.0077473	90.709	428520000	79613000	63830000	56404000	7743400	42600000	0	0	49264000	102160000	13138000	0	13772000
AGPNYQEGLR	10	0	1103.54	c456845_g1;c449098_g1;c516698_g1	c456845_g1	no	2	0.00016233	140.09	907900000	77968000	72905000	0	83626000	75141000	99570000	104090000	99074000	73072000	74061000	83543000	64846000
AGPVILNAR	9	0	909.54	c472426_g1	c472426_g1	yes	2	0.0062039	119.57	216370000	36694000	14653000	19702000	18193000	12620000	21694000	28600000	13992000	14222000	21201000	0	14801000
AGPVVDILGDEMTR	14	0	1471.73	c528493_g1;c516457_g1;c361661_g1;c361656_g1	c528493_g1	yes	2;3	2.2189e-24	195.27	2105400000	451030000	437270000	436500000	337360000	0	357740000	0	14623000	23187000	29874000	8813100	8991300
AGPYWPSLTNDK	12	0	1347.65	c541991_g1;c548200_g1	c541991_g1	yes	2	0.00078768	100.71	357570000	0	16791000	27563000	38742000	35376000	51595000	28824000	19634000	0	48853000	59327000	30862000
AGQAINAGVSQAQAAVDNSK	20	0	1898.94	c550445_g1;c466591_g1;c552928_g1;c490214_g1;c542611_g1;c468686_g1;c531208_g1;c484136_g1;c547836_g1;c450175_g1	c531208_g1	no	2;3	1.2933e-21	195.71	3900600000	575920000	445320000	245210000	324250000	433650000	477550000	353730000	266520000	203680000	191140000	211370000	172220000
AGQDGDGQLSPTSEQK	16	0	1616.73	c465422_g1	c465422_g1	yes	2	9.8319e-05	92.445	129990000	14661000	14426000	18948000	15465000	8227600	12517000	18807000	15796000	11140000	0	0	0
AGQIFAFDVK	10	0	1094.58	c458925_g1;c539198_g1	c539198_g1	no	1;2	0.0061321	100.25	596180000	72066000	69150000	72518000	45505000	51247000	42826000	56291000	59445000	49150000	22525000	27426000	28027000
AGQNVISLQYGSNK	14	0	1477.75	c450142_g1	c450142_g1	yes	2;3	1.2323e-20	172.27	1054500000	170020000	83801000	68970000	81364000	60068000	61191000	68889000	77811000	74547000	77749000	98870000	131240000
AGQSEPSESSALVMAK	16	0	1590.76	c494354_g1;c475292_g1	c475292_g1	no	2	0.00036568	78.548	367420000	43263000	59916000	39110000	31184000	26737000	20533000	40180000	29898000	29929000	26953000	0	19716000
AGSALNR	7	0	687.366	c498223_g1	c498223_g1	no	2	0.007807	127.1	301940000	112630000	88141000	0	0	17831000	0	0	83336000	0	0	0	0
AGSAPLEVVVEDVYGK	16	0	1631.84	c477094_g1;c455111_g1;c513686_g1	c477094_g1	no	2	0.0043716	73.435	1306800000	104410000	131750000	89297000	129390000	127840000	105730000	106300000	132070000	101800000	107200000	88222000	82764000
AGSAVDDFIK	10	0	1021.51	c502163_g1;c531128_g1	c502163_g1	yes	2	0.0043039	85.731	1077200000	88333000	101090000	97066000	93413000	88633000	99030000	102950000	86450000	95477000	62407000	80041000	82298000
AGSEPYVPPPTYWSR	15	0	1705.81	c524981_g1;c509371_g1;c549782_g1;c533301_g1;c454983_g1;c545958_g1;c447399_g1;c507648_g1;c498122_g1;c473063_g1;c544845_g1;c511966_g1;c548404_g1;c478044_g1;c454840_g1;c447952_g1;c310512_g1;c310503_g1;c477186_g1;c539505_g1;c504422_g1;c489280_g1;c508358_g1;c477405_g1;c527254_g1;c538101_g1	c524981_g1	no	2;3	1.5892e-08	127.87	3669900000	410680000	406310000	529750000	261390000	308840000	208390000	377510000	375130000	307790000	131650000	189480000	163040000
AGSPSPTPVK	10	0	939.503	c524981_g1;c509371_g1;c549782_g1;c533301_g1;c454983_g1;c545958_g1;c473063_g1;c511966_g1	c524981_g1	no	2	0.004514	84.743	2402000000	265970000	309810000	0	0	237960000	214270000	472470000	362240000	325840000	0	120120000	93294000
AGSPSVR	7	0	672.355	c512397_g1;c525059_g1;c474755_g1;c517906_g1;c456395_g1	c517906_g1	no	2	0.01728	153.88	381440000	43903000	0	4278300	67295000	0	0	48023000	31923000	32253000	45883000	52972000	54908000
AGSSEPSEQTNWHTAEPR	18	0	1982.87	c529427_g1	c529427_g1	yes	2;3	2.103e-09	111.79	835150000	81495000	58849000	113440000	95227000	60556000	40087000	129690000	77882000	66452000	32713000	35127000	43634000
AGTAEGGQLK	10	0	930.477	c492092_g1	c492092_g1	yes	2	0.002003	101.33	2026200000	124840000	106390000	0	151280000	161290000	150390000	126780000	167440000	99449000	358650000	211920000	367740000
AGTFAAFEQFGSELLQSNHFASPEIK	26	0	2825.37	c450444_g1	c450444_g1	yes	3;4	5.2454e-17	69.152	946520000	293990000	29584000	60478000	0	27492000	235090000	124980000	0	154260000	0	20654000	0
AGTIFDTSPALNIFAPEFTPTQK	23	0	2465.25	c519157_g1;c462513_g1;c109767_g1	c462513_g1	no	2;3	1.0307e-22	119.62	1238100000	65346000	77350000	69771000	0	149440000	72627000	113490000	65872000	126600000	194880000	117280000	185440000
AGTSIDNIDEDFR	13	0	1451.65	c512463_g1;c546497_g1;c528651_g1;c494381_g1;c473108_g1;c450802_g1	c528651_g1	no	2	6.8149e-14	163.38	3064700000	358900000	228680000	284920000	294940000	264300000	248270000	272600000	281940000	257520000	188270000	196170000	188170000
AGTVWVNTYNALMAQAPFGGYK	22	0	2358.15	c534169_g1;c538031_g1	c534169_g1	yes	3	1.396e-06	69.087	147940000	0	0	0	0	0	42940000	51229000	0	0	0	0	53770000
AGVAASLNYIDLK	13	0	1333.72	c468543_g1;c538949_g1	c538949_g1	no	2	0.00072192	93.058	335050000	35277000	40743000	43530000	0	52871000	58281000	28876000	29569000	34745000	0	0	11156000
AGVDHLTNEK	10	0	1082.54	c511581_g1;c447714_g1;c478071_g1;c515153_g1;c507883_g1;c498203_g1;c490651_g1	c511581_g1	no	2;3	5.1204e-05	146.27	29603000000	2031200000	1719600000	3856400000	2391400000	2057600000	2187200000	3451200000	1999700000	2785800000	2378800000	2406500000	2337800000
AGVELTPTQVK	11	0	1141.63	c475599_g1	c475599_g1	yes	2	0.00086036	104.01	187210000	0	8184000	15438000	11069000	25515000	12646000	14148000	15041000	17889000	24882000	26287000	16113000
AGVGLGSK	8	0	687.392	c502360_g1;c551400_g1;c532871_g1;c496442_g1;c534081_g1	c502360_g1	no	2	0.017074	112.37	4561800000	357920000	243970000	0	474070000	334460000	426300000	523110000	407690000	466540000	520370000	493020000	314390000
AGVISLTEIAAK	12	0	1171.68	c475874_g1;c453255_g1;c508743_g1	c475874_g1	yes	2	0.0013616	93.598	431950000	57907000	40836000	55226000	42898000	44741000	0	35094000	35774000	40070000	28955000	27120000	23332000
AGVLAHLEEER	11	0	1222.63	c481755_g1;c554019_g1;c449111_g1;c480168_g1;c504781_g1;c518465_g1;c481239_g1;c513501_g1;c506117_g1;c479839_g1;c509922_g1	c506117_g1	no	2;3	0.0001617	93.649	697890000	41526000	83761000	0	71138000	98259000	87928000	42190000	21169000	78507000	42707000	40019000	90685000
AGVLFEDIFNVK	12	0	1350.72	c509585_g1	c509585_g1	yes	2	0.0014525	93.649	0	0	0	0	0	0	0	0	0	0	0	0	0
AGVLGQMEEFR	11	0	1235.6	c457602_g1;c458374_g1;c447376_g1;c457177_g1;c555482_g1;c530456_g1;c539621_g1;c548493_g1;c516521_g1;c535327_g1;c527451_g1;c515689_g1;c495410_g1;c551149_g1;c509817_g1	c515689_g1	no	2	2.3704e-11	190.51	13867000000	1436500000	1292200000	1466600000	1341500000	865370000	959990000	1311000000	1516400000	1206900000	933870000	745110000	791330000
AGVLGQMEEFRDER	14	1	1635.77	c457602_g1;c458374_g1;c447376_g1;c457177_g1;c530456_g1;c539621_g1;c516521_g1;c535327_g1;c527451_g1;c515689_g1;c495410_g1;c509817_g1	c515689_g1	no	2;3	5.8219e-10	144.79	20814000000	3286100000	2140600000	2221800000	1226200000	1627900000	1437400000	2555000000	1779200000	1616400000	908690000	1093600000	920620000
AGYEPGHYPSQDEWDAR	17	0	1976.83	c516114_g1;c501236_g1;c475376_g1;c489502_g1;c545545_g1;c453462_g1;c489120_g1;c470406_g1;c180231_g1;c513517_g1	c516114_g1	yes	3	0.00021978	40.179	319050000	45365000	22275000	28023000	24651000	24502000	28062000	33673000	0	27975000	23462000	25143000	35917000
AGYKDVIER	9	1	1049.55	c501742_g1;c538906_g1;c448299_g1;c483558_g1;c477006_g1;c455221_g1;c478509_g1;c246035_g1;c545040_g1;c527853_g1;c526826_g1	c501742_g1	no	2;3	0.0014638	91.584	507410000	38149000	47101000	35011000	63988000	81179000	65595000	19890000	6251500	20527000	50172000	39966000	39575000
AHDIGGEQLLALQR	14	0	1519.81	c553493_g1	c553493_g1	yes	2	0.0032646	87.298	105860000	0	14805000	0	26641000	0	0	0	24777000	18525000	0	0	21114000
AHDLTDQYAHMTANAEPAIK	20	0	2196.03	c528558_g1	c528558_g1	yes	3;4	2.6312e-05	62.916	335110000	38343000	17623000	29968000	64025000	21370000	67668000	0	0	35031000	14997000	46083000	0
AHEAQDAGYR	10	0	1116.49	c479892_g1	c479892_g1	no	2	0.0015361	106.36	18033000	0	0	0	0	0	0	0	11986000	6046700	0	0	0
AHEDAEALYAAGEAK	15	0	1544.71	c544139_g1	c544139_g1	yes	2;3	4.1198e-08	120.86	384530000	23466000	0	55285000	23158000	41219000	32822000	22015000	34947000	17700000	22534000	82599000	28787000
AHEDAEALYAAGEEK	15	0	1602.72	c459833_g1	c459833_g1	yes	2;3	3.4213e-11	135.99	491700000	38549000	30510000	13731000	37274000	37186000	53186000	9655100	37802000	28868000	48096000	105060000	51788000
AHEGHLNLQMGYNK	14	0	1610.76	c521651_g1;c543992_g1	c521651_g1	yes	2;3;4	8.5447e-20	169.58	5070800000	657960000	427310000	311590000	798200000	304970000	512640000	646850000	639800000	363450000	160560000	156640000	90818000
AHEIALEQLR	10	0	1178.64	c349848_g1;c349851_g1;c349850_g1	c349848_g1	yes	2;3	5.4953e-06	134.25	1039200000	0	0	0	0	0	0	0	0	0	434310000	365980000	238930000
AHENEFAEVINLGK	14	0	1569.78	c484672_g1	c484672_g1	yes	3	0.003008	54.951	27650000	7192200	5170900	0	8812200	6475100	0	0	0	0	0	0	0
AHFDNYYETAK	11	0	1357.59	c529390_g1	c529390_g1	yes	2	0.021625	74.6	151380000	11469000	20664000	17268000	11316000	0	20708000	16495000	17237000	8376500	0	12466000	15386000
AHFEEAMK	8	0	961.433	c485845_g1;c514165_g1;c552723_g1;c450579_g1;c524179_g1;c543966_g1;c502786_g1;c469377_g1;c551725_g1;c527459_g1;c540780_g1	c485845_g1	no	3	0.064563	41.652	356760000	29721000	29441000	21549000	21829000	39229000	26591000	24397000	26819000	31108000	42362000	35087000	28629000
AHGGYSVFAGVGER	14	0	1405.67	c516815_g1;c465058_g1;c518664_g1;c158694_g1;c510572_g1;c475673_g1;c535883_g1	c475673_g1	no	2;3	8.2832e-08	129.88	863990000	115410000	150410000	87076000	61430000	52868000	64296000	85229000	61973000	77597000	34839000	54814000	18047000
AHGIGVHSPEEIEEFGKNDLK	21	1	2305.13	c484262_g1;c555296_g1;c453656_g1;c540415_g1;c482820_g1	c484262_g1	yes	4	0.013045	18.814	56330000	0	0	0	0	21100000	0	0	0	0	0	35230000	0
AHIAPLLEAVR	11	0	1188.7	c527976_g1;c484567_g1;c449485_g1	c527976_g1	yes	2;3	0.00022496	102.06	40322000	0	0	0	21646000	8071900	0	0	0	0	0	10604000	0
AHIFGQHVADYMR	13	0	1543.74	c179964_g1;c489245_g1;c449536_g1;c179962_g1;c179969_g1;c179967_g1	c179964_g1	yes	2;3;4	1.3552e-05	152.54	876930000	47962000	78882000	18902000	31728000	163050000	78469000	45232000	127580000	161950000	27215000	31983000	63984000
AHIMEIQLNGGSIEDK	16	0	1753.87	c460932_g1;c472005_g1	c472005_g1	no	3	0.00028829	66.387	112580000	18869000	13955000	0	18053000	26395000	23009000	12304000	0	0	0	0	0
AHISQYNR	8	0	987.489	c479914_g1	c479914_g1	no	2;3	0.015103	108.98	131030000	25953000	27994000	16776000	0	19172000	0	25177000	0	0	0	0	15961000
AHLASQYMR	9	0	1075.52	c491910_g1;c510276_g1;c516514_g1;c523566_g1;c501406_g1;c507182_g1;c456033_g1;c457684_g1;c526884_g1;c477015_g1;c499303_g1;c456611_g1;c496515_g1;c470216_g1;c472990_g1;c459366_g1;c541461_g1;c523426_g1;c511883_g1;c489523_g1;c552670_g1;c538323_g1;c476739_g1;c540342_g1;c534246_g1;c460159_g1;c543459_g1;c482270_g1;c514249_g1	c491910_g1	yes	2	0.0064419	100.75	20095000	0	0	0	0	0	0	0	0	0	12169000	7925400	0
AHLDNNESLK	10	0	1139.56	c543953_g1	c543953_g1	no	2;3	0.00025003	135.63	2664900000	203900000	182070000	190700000	293170000	106570000	262230000	336880000	262060000	185590000	238800000	148730000	254220000
AHLHQLADQYR	11	0	1350.68	c503639_g1;c541563_g1	c541563_g1	no	2;3;4	1.331e-06	135.79	1632500000	83758000	420760000	175080000	225750000	37537000	116160000	115920000	50546000	104070000	132020000	62681000	108210000
AHLTDAATNFNGALLHLIGPVNELSVEGIPK	31	0	3210.7	c488610_g1;c546482_g1	c488610_g1	yes	2;3;4;5	8.794e-76	212.92	26978000000	1937200000	1380900000	1925900000	3939200000	2378100000	3234200000	2249600000	1584300000	1904500000	2629900000	1545200000	2269100000
AHLVLNAK	8	0	864.518	c528681_g1;c448307_g1;c256068_g1;c256066_g1;c256065_g1	c528681_g1	yes	2	0.0054774	159.75	259780000	17345000	26963000	15668000	27068000	14991000	21202000	19191000	10600000	16582000	28022000	31470000	30679000
AHNTVIATGGYGR	13	0	1315.66	c464004_g1	c464004_g1	no	2;3	2.4914e-21	204.52	1356200000	125150000	95467000	201600000	103630000	81182000	95076000	193040000	155370000	138390000	55254000	57448000	54582000
AHPAAVVQSK	10	0	1006.56	c555562_g1	c555562_g1	yes	2	0.036185	59.153	65220000	0	31226000	0	0	0	0	0	0	0	33994000	0	0
AHPGHDIHDSVMK	13	0	1442.67	c448104_g1;c464732_g1;c523939_g1;c532101_g1;c484278_g1;c459449_g1;c484344_g1;c496031_g1;c551363_g1;c527195_g1;c498004_g1;c461953_g1;c455832_g1;c501758_g1;c525655_g1;c492676_g1;c544768_g1;c536514_g1;c488049_g1;c553200_g1;c554984_g1;c517493_g1;c475249_g1;c517414_g1;c461464_g1;c458036_g1;c498903_g1;c489200_g1;c454432_g1;c493703_g1;c470293_g1;c458195_g1;c553442_g1;c507597_g1;c457839_g1	c448104_g1	no	3	0.022684	40.725	3565700000	291330000	362560000	347490000	444700000	349470000	465590000	479070000	393480000	359060000	31226000	0	41694000
AHQVVEDGYEFFAK	14	0	1638.77	c520491_g1;c499618_g1;c501347_g1;c448956_g1	c520491_g1	yes	2;3	1.847e-05	77.527	349090000	54514000	22886000	18378000	47005000	30651000	43077000	20237000	22222000	0	27886000	35935000	26294000
AHQVVEDGYEFFAR	14	0	1666.77	c519008_g1;c491109_g1;c490165_g1;c510642_g1;c491204_g1;c448802_g1;c463250_g1	c519008_g1	yes	3	5.0458e-05	97.69	88238000	10599000	8625100	0	8978300	10061000	12082000	0	8549500	0	8872800	10083000	10387000
AHSILSDQTK	10	0	1098.57	c535794_g1;c521106_g1;c480767_g1;c521960_g1;c487698_g1;c524125_g1;c524488_g1;c515536_g1;c457417_g1;c545408_g1;c545377_g1;c455461_g1	c535794_g1	yes	2;3	0.0031903	114.19	219210000	13379000	39824000	12704000	13068000	12458000	12329000	13995000	24113000	0	27106000	30739000	19494000
AHSIQIIK	8	0	908.544	c460735_g1;c498787_g1;c540854_g1	c460735_g1	yes	2;3	0.0074234	130.04	1733500000	160190000	156120000	151320000	168830000	154170000	140430000	165490000	244730000	128290000	96768000	61734000	105420000
AHSSMLGEGFEK	12	0	1291.59	c466273_g1;c552073_g1	c466273_g1	yes	2;3	6.2293e-14	171.87	2966700000	225610000	263170000	284330000	268690000	202080000	200770000	316750000	240420000	221250000	193990000	241490000	308120000
AHTMTEDVVFWK	12	0	1462.69	c467306_g1	c467306_g1	yes	3	6.64e-05	83.081	75998000	12968000	10826000	13015000	7948100	7871600	0	0	7401900	0	6408200	0	9559400
AHTQSTIDYLNEPQNVLPR	19	0	2195.1	c529390_g1	c529390_g1	yes	3	1.867e-08	99.392	325930000	48892000	29176000	31760000	35038000	21306000	20871000	36041000	36110000	34873000	0	31861000	0
AHTYELQESNVR	12	0	1445.69	c520795_g1;c508709_g1	c520795_g1	yes	3	0.0022671	47.556	0	0	0	0	0	0	0	0	0	0	0	0	0
AIAAIEYPQDVFVISSR	17	0	1877.99	c545133_g1;c490465_g1;c464097_g1;c314516_g1;c459224_g1	c545133_g1	yes	2;3	4.9491e-26	198.57	6189200000	638670000	499620000	703080000	0	431480000	643490000	402450000	436210000	476500000	595110000	798020000	564610000
AIAEAALAEAK	11	0	1056.58	c518779_g1	c518779_g1	yes	2	0.00066601	107.21	1326400000	97418000	62988000	124370000	132750000	102400000	133850000	87893000	87077000	88477000	139170000	133740000	136250000
AIAELGIYPAVDPLDSTSR	19	0	1987.03	c516815_g1;c465058_g1;c518664_g1;c452192_g1;c92341_g1;c475673_g1;c535883_g1	c475673_g1	no	2;3	1.385e-24	192.15	13494000000	1288900000	1531700000	1731100000	608540000	950330000	949670000	1774700000	1005800000	1367800000	793450000	755370000	737080000
AIAEYFEPLR	10	0	1207.62	c505016_g1;c546700_g1;c157821_g1;c157820_g1;c157818_g1;c506213_g1;c520460_g1;c501552_g1	c505016_g1	yes	2	1.6791e-05	159.04	10276000000	820400000	777690000	763880000	905910000	903780000	928710000	1228700000	953320000	988150000	746620000	609170000	649760000
AIAFMPDFGER	11	0	1252.59	c468076_g1;c487963_g1;c539523_g1;c470846_g1;c490338_g1;c531555_g1;c463920_g1;c296047_g1;c545854_g1	c470846_g1	no	2	1.354e-09	182.53	7104700000	476730000	402050000	576580000	807250000	1038500000	973560000	435310000	501190000	408510000	603390000	523450000	358170000
AIAHHNANPNSDNFFFAVK	19	0	2113.01	c362264_g1	c362264_g1	yes	4	0.028911	25.198	113260000	0	0	0	15519000	21624000	16327000	0	0	0	22548000	13023000	24221000
AIAQEADVGK	10	0	1000.52	c447463_g1	c447463_g1	yes	2	0.0019805	101.54	1481800000	109240000	284210000	147320000	0	83243000	72271000	209860000	230080000	152340000	77313000	59277000	56657000
AIAQEADVGKK	11	1	1128.61	c447463_g1	c447463_g1	yes	2;3	0.00092185	109.48	1217700000	131750000	123240000	127870000	99632000	34594000	120320000	194910000	155370000	54735000	97586000	56869000	20843000
AIASAVR	7	0	686.408	c476303_g1;c496426_g1;c524922_g1	c476303_g1	no	2	0.028508	111.81	1190800000	0	100120000	167890000	217240000	181930000	186310000	0	0	104900000	78832000	82898000	70696000
AIAVNEVGPSPPSPLSPPIR	20	0	1997.09	c545808_g1	c545808_g1	yes	2;3	7.7447e-09	96.464	121570000	18265000	13804000	15791000	20163000	0	9116500	17845000	8558800	18025000	0	0	0
AIAYIQAHPPK	11	0	1207.67	c258004_g1	c258004_g1	yes	2;3	0.0014	98.458	11424000000	954370000	815020000	876100000	1053900000	1066600000	1290800000	796410000	1188200000	941770000	799380000	807650000	834210000
AIAYIQAHPPKE	12	1	1336.71	c258004_g1	c258004_g1	yes	2;3	1.0602e-06	134.59	68840000000	7024700000	5075000000	7551900000	4388300000	7119600000	5327500000	6556400000	5512800000	5091900000	5298500000	4052600000	5840300000
AIDFVHLK	8	0	941.533	c553917_g1;c511008_g1;c505710_g1;c482735_g1;c526287_g1;c512835_g1;c525127_g1;c514881_g1;c468154_g1;c524228_g1;c513473_g1;c464337_g1	c553917_g1	yes	3	0.060764	36.76	89919000	0	6312000	0	10129000	8346200	10631000	9856900	7934300	5863300	8436300	13576000	8834200
AIDLYTDMGR	10	0	1153.54	c466840_g1	c466840_g1	yes	2	1.4858e-05	164.53	197560000	19126000	15778000	19039000	0	18046000	0	19962000	13586000	14220000	23262000	23199000	31342000
AIEDIHGLMALSK	13	0	1396.74	c489603_g1;c488125_g1;c531036_g1;c475825_g1;c484193_g1;c518473_g1;c451126_g1	c489603_g1	no	3	0.02344	41.996	188930000	20544000	12105000	14376000	14449000	21901000	16913000	12566000	12046000	11852000	17027000	15602000	19546000
AIEGLGSQSGK	11	0	1045.54	c477765_g1;c238300_g1	c477765_g1	yes	2	2.6494e-05	131.44	5886600000	415160000	365110000	446250000	598920000	525810000	445250000	408740000	457010000	479810000	546290000	515980000	682240000
AIEHYLSILTEEQK	14	0	1672.87	c533641_g1;c162422_g1;c162426_g1;c162420_g1	c533641_g1	yes	2;3	2.0873e-38	238.86	4120000000	530250000	486440000	518350000	304880000	257090000	346650000	499510000	132030000	670720000	98393000	181160000	94549000
AIELALGK	8	0	813.496	c251340_g1	c251340_g1	yes	2	0.017299	110.61	1009600000	97008000	98854000	121160000	60313000	56212000	51048000	128610000	101590000	119040000	60576000	71706000	43492000
AIELDPENR	9	0	1055.52	c526106_g1	c526106_g1	yes	2	0.0059888	107.9	118720000	13279000	14322000	0	9748300	0	15233000	15455000	12112000	15053000	0	10082000	13436000
AIELLGGELGSK	12	0	1185.66	c507207_g1;c501728_g1	c507207_g1	yes	2	0.0002893	110.31	828140000	85280000	79088000	128720000	57526000	45970000	53288000	120270000	70946000	65892000	46939000	43245000	30970000
AIELNPGNALFHAK	14	0	1493.8	c519601_g1;c554077_g1;c533104_g1	c519601_g1	no	2;3	0.0018806	74.162	1178400000	157330000	146950000	142820000	43111000	41705000	66068000	134880000	19364000	174630000	93766000	96660000	61093000
AIELYTK	7	0	836.464	c519601_g1;c554077_g1;c498926_g1;c533104_g1	c519601_g1	no	2	0.054528	97.602	564310000	35341000	56455000	40081000	51979000	41090000	47777000	47407000	38082000	27733000	62444000	50331000	65591000
AIEPELATPNEITTH	15	0	1634.82	c506017_g1	c506017_g1	yes	2	7.6584e-06	127.92	149510000	15994000	15221000	0	0	0	16937000	0	0	41485000	29974000	13382000	16513000
AIEPELATPNEITTHDASTNGLINFLK	27	0	2908.48	c500024_g1	c500024_g1	no	3	5.0509e-07	60.86	1546600000	222580000	168310000	166030000	0	0	231900000	269640000	178100000	130660000	0	99308000	80041000
AIEVGQNSWR	10	0	1158.58	c502163_g1;c547997_g1;c538683_g1	c502163_g1	no	2	7.1138e-06	201.97	1751700000	0	76647000	208480000	269810000	131730000	192360000	248550000	182410000	118400000	0	248670000	74613000
AIFEGATR	8	0	863.45	c497889_g1;c476656_g1;c472693_g1	c497889_g1	yes	2	0.04773	77.282	371420000	0	0	0	0	0	75662000	0	0	62158000	118560000	115050000	0
AIFGDNPVQAR	11	0	1186.61	c499306_g1;c498976_g1;c541976_g1;c493130_g1	c499306_g1	yes	2	0.0028714	78.149	0	0	0	0	0	0	0	0	0	0	0	0	0
AIFSSGSPFAPVTYNGK	17	0	1741.87	c499842_g1;c496198_g1;c147625_g1;c523138_g1	c499842_g1	no	2	1.5307e-05	110.08	418410000	40092000	43610000	0	0	50734000	63842000	59399000	32995000	0	58847000	40280000	28609000
AIFTQNTSQGQLQSK	15	0	1649.84	c474824_g1;c535823_g1;c488055_g1	c474824_g1	yes	2	1.7494e-08	127.42	82186000	0	0	5672800	10083000	0	8013100	0	0	0	19466000	23101000	15851000
AIFVGISPER	10	0	1087.6	c549510_g1	c549510_g1	yes	2	0.00024616	135.83	351470000	0	0	0	48572000	53395000	0	39613000	79853000	47269000	44220000	0	38551000
AIGAIEAAR	9	0	870.492	c522141_g1	c522141_g1	yes	2	0.013438	79.116	622170000	76380000	61090000	60259000	59145000	49726000	57610000	50007000	46851000	46324000	58527000	56249000	0
AIGDPNHNLIAGAFAAGNTDR	21	0	2094.02	c295815_g1	c295815_g1	yes	2;3	8.4826e-22	180.95	2495200000	12611000	0	0	18340000	27410000	28502000	438840000	323920000	479830000	440720000	377880000	347180000
AIHAGQNPSQWNSR	14	0	1564.75	c546578_g1	c546578_g1	yes	2;3	3.164e-24	193.52	509890000	40878000	23994000	70643000	56858000	38193000	58872000	36217000	53358000	29505000	36046000	35241000	30084000
AIIDALSPLNEAFEELVK	18	0	1971.06	c450200_g1;c485197_g1;c482087_g1;c465276_g1	c450200_g1	no	3	1.6054e-06	88.551	0	0	0	0	0	0	0	0	0	0	0	0	0
AIIEHVR	7	0	836.487	c518516_g1;c538385_g1;c501676_g1;c549928_g1;c545266_g1;c487221_g1;c473148_g1;c526813_g1	c518516_g1	yes	2	0.024026	122.15	688310000	63108000	37006000	63707000	73627000	57954000	54222000	56930000	35810000	59495000	51957000	92685000	41810000
AIIEILAR	8	0	897.565	c543372_g1;c452798_g1;c486719_g1;c512292_g1;c512137_g1;c476961_g1;c528625_g1;c480895_g1;c505371_g1;c460938_g1;c451197_g1	c543372_g1	yes	2	0.0053947	175.93	1705300000	174380000	112590000	105230000	124470000	160560000	134860000	80752000	113830000	106070000	200190000	232090000	160250000
AIIESHGFR	9	0	1028.54	c480773_g1;c129746_g1	c480773_g1	yes	2;3	0.01435	71.342	58209000	0	0	0	11087000	0	0	12047000	5257600	4994800	24823000	0	0
AIILLFPISENYEK	14	0	1648.91	c502182_g1	c502182_g1	yes	2	0.00078759	115.82	1786500000	151170000	135720000	182910000	192600000	109030000	143060000	101150000	112390000	154810000	175750000	189880000	137990000
AIIQSGTYYNPWAQTQYK	18	0	2131.04	c481117_g1;c478337_g1	c481117_g1	yes	2	0.00071622	66.267	307010000	0	95030000	0	0	43377000	0	93464000	75137000	0	0	0	0
AIISADELAK	10	0	1029.57	c555590_g1;c527261_g1;c531622_g1	c555590_g1	no	2	0.010951	72.23	732190000	65172000	62173000	74863000	47699000	68104000	78462000	72886000	70880000	55513000	0	88057000	48378000
AILAAAEPYR	10	0	1073.59	c534095_g1;c525423_g1;c498948_g1	c534095_g1	no	2	0.028645	67.993	225230000	20314000	13394000	13245000	23461000	17061000	20947000	13359000	0	19034000	28713000	33019000	22686000
AILFTGIYR	9	0	1052.6	c488718_g1;c527352_g1;c468811_g1;c486470_g1;c498508_g1;c459475_g1;c485541_g1	c488718_g1	yes	2	0.0048074	124.59	229980000	10375000	0	12434000	15723000	24682000	31433000	7173900	11097000	24377000	27758000	32840000	32084000
AILGDQKYHGRR	12	2	1412.76	c456267_g1	c456267_g1	yes	3	0.0063417	49.5	34507000	0	0	0	34507000	0	0	0	0	0	0	0	0
AILLDLEPGTMESVR	15	0	1642.86	c500415_g1;c272269_g1	c500415_g1	yes	2	5.3218e-15	154.66	550260000	0	0	0	0	0	49570000	0	0	0	176610000	199060000	125030000
AILPLYR	7	0	844.517	c498165_g1	c498165_g1	yes	2	0.026979	113.82	351020000	23999000	19914000	30834000	41163000	36719000	43049000	21271000	22949000	18285000	36447000	29692000	26700000
AILSVIQR	8	0	898.56	c546151_g1	c546151_g1	yes	2	0.015333	126.24	247470000	20509000	24770000	24106000	20978000	23137000	24101000	21239000	17735000	19535000	19107000	16887000	15361000
AIMSHVDR	8	0	927.46	c510181_g1;c496272_g1;c155125_g1	c510181_g1	yes	2;3	0.023448	94.539	478850000	66784000	45931000	44945000	22768000	31777000	43359000	43126000	42744000	30066000	46796000	22620000	37937000
AINEEGESEPLESDGSIVAK	20	0	2072.97	c503220_g1	c503220_g1	yes	2;3	4.4386e-13	117.2	1627300000	214480000	215430000	174330000	96545000	141790000	119760000	181820000	130400000	135300000	79011000	65344000	73104000
AINEGGFQSLPR	12	0	1287.66	c497889_g1;c476656_g1	c497889_g1	yes	2	3.95e-05	125.57	159940000	0	0	0	0	0	0	0	0	34730000	58874000	42439000	23898000
AINEYGEAVTTATMK	15	0	1597.77	c501385_g1	c501385_g1	no	2	2.9403e-08	124.12	902730000	84503000	79110000	69893000	65431000	119040000	97578000	90362000	81720000	80698000	43618000	65687000	25092000
AINNALVDR	9	0	984.535	c505603_g1	c505603_g1	yes	2	0.003033	136.8	1218800000	86134000	0	70624000	109220000	127670000	108500000	86617000	90213000	105400000	129000000	167730000	137750000
AINPENGFFGVAPGTSVETNPIAMATIFK	29	0	2992.5	c451193_g1;c539251_g1	c451193_g1	yes	3	0.0029912	34.313	1066800000	44226000	72319000	0	412320000	0	263570000	0	0	51790000	0	222540000	0
AIPDYISNFYFR	12	0	1504.74	c492273_g1	c492273_g1	yes	2	4.2619e-07	134.05	1271300000	0	305020000	137040000	128160000	0	125070000	111000000	135960000	124040000	0	112580000	92390000
AIPNLADDGR	10	0	1040.53	c509546_g1;c497788_g1;c469889_g1;c352398_g1	c509546_g1	yes	2	0.014093	68.371	94513000	0	0	0	0	0	0	0	14496000	17651000	21358000	24104000	16904000
AIQEEGYGNGYAPQEVTVPVQPK	23	0	2473.21	c448104_g1;c464732_g1;c523939_g1;c495085_g1;c478073_g1;c466934_g1;c549761_g1;c469708_g1;c517414_g1;c461464_g1;c458036_g1	c448104_g1	no	2	0.022404	36.022	50508000	0	0	0	0	11526000	22088000	16894000	0	0	0	0	0
AIQEGTGAPEYAGR	14	0	1418.68	c456133_g1;c477482_g1;c473987_g1;c546884_g1;c467269_g1	c456133_g1	yes	2	6.4865e-14	154.24	406830000	30953000	27288000	50520000	42010000	29450000	21612000	50567000	41245000	22990000	28113000	27206000	34876000
AIQGATSHHLGQNFSK	16	0	1694.85	c487311_g1;c448773_g1	c487311_g1	yes	4	0.054561	23.207	94068000	10102000	10920000	0	9834300	17255000	14328000	0	0	9506500	11680000	10443000	0
AIQHYEQAADYFK	13	0	1582.74	c469763_g1;c541545_g1;c531035_g1;c477158_g1;c468740_g1;c499543_g1;c485040_g1;c519806_g1;c533459_g1;c533889_g1	c469763_g1	yes	2	0.0012231	107.34	262850000	24724000	16422000	27018000	0	32933000	20978000	32530000	21720000	29888000	20141000	24184000	12316000
AIQQAIEQSK	10	0	1114.6	c465495_g1;c502874_g1;c527705_g1;c512584_g1	c465495_g1	yes	2	2.9059e-05	154.49	456290000	34568000	60684000	27434000	22301000	32346000	37563000	26141000	25275000	35832000	53778000	45445000	54921000
AIQQHPDLINDAIQR	15	0	1730.91	c505849_g1;c19361_g1	c505849_g1	yes	2;3	3.7346e-08	151.55	1021200000	106520000	79516000	120370000	67916000	55760000	75172000	113600000	77699000	82060000	93619000	77648000	71308000
AIQSQYDQLGGNSQTHDGGVAPVHNFASQAPVQAPEVHAPR	41	0	4278.06	c192589_g1	c192589_g1	yes	5	0.034842	6.5328	79498000	0	31779000	0	18068000	0	0	0	29650000	0	0	0	0
AIQSVYEVK	9	0	1035.56	c464523_g1	c464523_g1	yes	2	0.020585	83.265	15575000000	1779300000	1128800000	1890700000	1071000000	1145500000	1459700000	1536200000	1406900000	1209500000	1188000000	949990000	809750000
AIQYAAANK	9	0	948.503	c496592_g1;c449621_g1;c532036_g1	c496592_g1	no	2	0.010375	85.357	280000000	34931000	20729000	22680000	23394000	23969000	20963000	20244000	24369000	16559000	27158000	27582000	17419000
AIRDSTDDHR	10	1	1184.55	c455608_g1;c457559_g1;c476531_g1;c540896_g1;c484286_g1;c547392_g1;c499715_g1;c542375_g1;c489381_g1;c494205_g1	c540896_g1	no	2;3	0.0015189	160.16	625080000	84805000	0	50617000	92140000	30186000	50667000	0	49776000	91778000	92245000	82862000	0
AISAANQIR	9	0	942.525	c489050_g1;c520349_g1;c455539_g1;c553929_g1;c493541_g1;c492026_g1;c525206_g1;c156545_g1;c494077_g1;c510546_g1;c510327_g1;c521749_g1	c489050_g1	no	2	0.0048074	124.59	3284600000	428520000	320580000	500460000	277120000	316980000	331940000	373370000	252670000	207400000	90869000	94425000	90295000
AISAATR	7	0	688.387	c546151_g1;c450680_g1	c546151_g1	no	2	0.049074	94.407	0	0	0	0	0	0	0	0	0	0	0	0	0
AISHITTGLLPDVQR	15	0	1619.9	c553991_g1;c499505_g1	c553991_g1	no	2;3	7.9169e-23	183.99	991120000	29335000	27696000	22017000	91868000	102950000	104050000	40244000	43652000	38607000	160550000	167010000	163130000
AISQAYEVLSDR	12	0	1350.68	c512095_g1;c546711_g1;c360324_g1;c360316_g1;c491904_g1;c495936_g1;c544822_g1;c456196_g1;c480719_g1;c505841_g1	c512095_g1	yes	2	8.0225e-06	130.98	633690000	63360000	28904000	96060000	47463000	40978000	57462000	45909000	47640000	40131000	62358000	43489000	59939000
AISQHPNSIAQSK	13	0	1379.72	c451515_g1;c447313_g1;c507203_g1	c451515_g1	yes	2;3	4.5242e-14	167.2	7337400000	516780000	643520000	681540000	573000000	549960000	444720000	582420000	535780000	469780000	811200000	897310000	631380000
AISQTDTEQQGQDQQK	16	0	1803.82	c500623_g1;c499522_g1;c490698_g1;c502578_g1;c477101_g1;c506818_g1;c509511_g1	c500623_g1	yes	2	2.9205e-05	101.93	535240000	72544000	46714000	53553000	32768000	29804000	33959000	68165000	51357000	38160000	42618000	31845000	33755000
AISSSGPLLAK	11	0	1042.6	c553569_g1	c553569_g1	yes	2	0.0058528	71.501	842190000	70705000	101620000	75041000	71749000	51497000	46908000	108110000	100260000	64513000	53319000	71432000	27033000
AITASDRPYVTK	12	1	1320.7	c526395_g1;c61985_g1	c526395_g1	yes	2	0.0045677	96.171	13216000	0	0	0	0	0	0	0	0	0	0	0	13216000
AITGQQTVAAGNIPMAGAPITPGGAQQR	28	0	2675.38	c491910_g1;c516514_g1;c523566_g1;c507182_g1;c456033_g1;c509200_g1;c461817_g1;c451494_g1;c530855_g1	c491910_g1	yes	2;3	1.3869e-15	89.434	396870000	44131000	43760000	71853000	30375000	31985000	21401000	44377000	33088000	33045000	23164000	0	19694000
AITLTDR	7	0	788.439	c447898_g1;c515538_g1;c460342_g1;c539254_g1;c544102_g1	c544102_g1	no	2	0.01734	164.78	11985000000	1026000000	646500000	1299100000	1630300000	900660000	984300000	1446000000	997970000	885080000	928310000	739030000	502200000
AITLTDRDGDFAEILDSGALK	21	1	2220.13	c539254_g1;c544102_g1	c544102_g1	no	2;3	2.2613e-48	184.99	7746900000	677040000	871960000	598240000	1059000000	1049200000	856830000	489070000	411280000	366240000	333650000	562460000	471910000
AITQNSGNR	9	0	959.478	c500829_g1;c522790_g1;c486759_g1;c109993_g1;c551512_g1;c451252_g1	c500829_g1	yes	2	0.027942	74.929	0	0	0	0	0	0	0	0	0	0	0	0	0
AIVEEIIDSFENNVLNK	17	0	1946	c531236_g1;c524677_g1;c455948_g1	c531236_g1	yes	3	0.0015634	28.939	98334000	0	98334000	0	0	0	0	0	0	0	0	0	0
AIVGASLAEILAK	13	0	1254.75	c448607_g1;c519453_g1;c458924_g1;c198820_g1;c198813_g1	c448607_g1	yes	2	0.00014193	105.86	4067400000	391460000	314000000	332320000	212230000	332690000	422340000	418390000	168720000	312250000	368510000	368920000	425580000
AIVGNIPDVLR	11	0	1165.68	c491620_g1;c522543_g1;c483268_g1	c491620_g1	yes	2	0.00029933	117.89	228720000	21631000	0	0	0	0	0	23539000	26016000	34202000	55476000	36939000	30915000
AIVIDTLK	8	0	871.538	c508834_g1;c469917_g1	c508834_g1	yes	2	0.032466	87.754	292660000	21518000	21827000	31282000	16848000	25391000	26341000	35751000	21357000	14598000	27155000	25435000	25162000
AIVNSLK	7	0	743.454	c552701_g1;c457796_g1;c466388_g1	c552701_g1	yes	2	0.058111	96.285	271790000	21523000	28158000	17213000	28035000	0	38038000	16975000	13883000	15535000	25714000	24911000	41802000
AIVQSGAYYNPWAQPEHK	18	0	2058	c514279_g1	c514279_g1	yes	2;3	2.4943e-05	80.469	1078200000	100800000	65390000	64949000	56827000	58899000	74379000	62202000	86653000	71714000	128850000	127190000	180390000
AIVVTDGER	9	0	958.508	c499842_g1;c485507_g1;c496747_g1;c502208_g1;c447551_g1;c496198_g1;c471495_g1;c480905_g1	c499842_g1	yes	2	0.00067511	157.52	2393600000	237380000	276420000	198900000	163950000	183240000	178240000	163370000	174380000	253010000	169220000	152450000	243010000
AIWPIIDSK	9	0	1041.59	c458973_g1;c515911_g1;c460475_g1;c499311_g1;c508831_g1	c458973_g1	yes	2	0.0118	82.452	166330000	15555000	16817000	12537000	15594000	16649000	16571000	21827000	17796000	11877000	9935700	11173000	0
AIYAANEIR	9	0	1019.54	c470846_g1;c490338_g1;c513342_g1;c495003_g1;c539642_g1;c525097_g1;c526858_g1;c550251_g1;c531555_g1	c470846_g1	no	2	0.0058905	110.81	2716700000	220220000	190010000	179190000	330030000	453320000	345200000	141910000	176250000	141580000	190610000	163060000	185270000
AIYDHHYSR	9	0	1160.54	c524981_g1;c509371_g1;c549782_g1;c533301_g1;c454983_g1;c545958_g1;c447399_g1;c507648_g1;c498122_g1;c550685_g1;c500315_g1;c462167_g1;c447222_g1;c518903_g1;c499459_g1;c538440_g1;c473063_g1;c555070_g1;c544845_g1;c110254_g1;c526351_g1;c459876_g1;c555386_g1;c551689_g1;c536619_g1;c526787_g1;c532171_g1;c554755_g1;c532412_g1;c477186_g1;c539505_g1;c504422_g1;c489280_g1;c508358_g1;c477405_g1;c527254_g1;c53…	c524981_g1	no	2;3	0.0013864	133.6	5163200000	525450000	559690000	760680000	311650000	333650000	554590000	557210000	673930000	345580000	117150000	161150000	262510000
AKEEDELK	8	1	960.476	c519814_g1;c476632_g1;c460786_g1;c502312_g1;c339773_g1;c487605_g1;c461515_g1;c339761_g1;c339763_g1;c479486_g1;c509814_g1	c519814_g1	yes	2;3	0.056788	131.41	6216600000	628700000	501400000	748350000	429720000	434160000	513110000	469750000	939100000	580570000	339390000	369680000	262630000
AKEEDELKK	9	2	1088.57	c519814_g1;c476632_g1;c460786_g1;c502312_g1;c339773_g1;c487605_g1;c461515_g1;c339761_g1;c339763_g1;c479486_g1;c509814_g1	c519814_g1	yes	2;3	0.00021322	165.98	16733000000	3728600000	3408400000	2338900000	851340000	1719300000	1014600000	10673000	1237300000	0	776030000	839270000	808340000
AKFEELNMDLFR	12	1	1511.74	c512638_g1;c529999_g1;c491434_g1;c525917_g1;c482692_g1;c245188_g1;c245166_g1;c512368_g1;c245179_g1	c512638_g1	yes	2;3	1.6559e-07	129.16	1538200000	234060000	217450000	41769000	22217000	64766000	269000000	118230000	22324000	92361000	134900000	111690000	209440000
AKLEQTLDELEDSLER	16	1	1887.94	c457602_g1;c541609_g1;c515689_g1	c515689_g1	no	2;3	3.4769e-43	262.24	9899500000	1711400000	1221100000	1339200000	569040000	484210000	946380000	1125700000	795710000	802110000	0	452960000	451670000
AKPEPTVSWFR	11	1	1316.69	c497941_g1;c489533_g1;c501098_g1;c536450_g1;c513960_g1;c481741_g1;c482394_g1;c525678_g1;c518532_g1;c536517_g1;c475918_g1;c450478_g1;c456814_g1;c455661_g1;c449635_g1;c537333_g1;c513999_g1;c542746_g1	c536517_g1	no	2;3	8.7993e-05	115.57	322220000	76959000	21698000	47721000	13803000	6191100	10819000	40482000	33475000	0	13498000	36887000	20686000
AKPHLRPGEEDR	12	2	1403.73	c521635_g1;c546151_g1	c546151_g1	no	2;3;4	4.0421e-07	139.98	2054400000	176870000	171860000	200470000	324200000	78573000	343330000	240160000	119960000	251850000	36196000	54691000	56229000
AKPLIEQSNVFK	12	1	1372.77	c540887_g1	c540887_g1	yes	2	0.0047749	95.523	232310000	44900000	24042000	21987000	15602000	0	0	37918000	25710000	33360000	17665000	0	11128000
ALAALDQK	8	0	828.471	c526395_g1;c521490_g1	c526395_g1	no	1;2	0.036172	111.04	240850000	26814000	31603000	28160000	0	10044000	0	20328000	42030000	25408000	0	37738000	18726000
ALAASFNNPER	11	0	1188.59	c470835_g1	c470835_g1	yes	2	0.0066665	72.243	0	0	0	0	0	0	0	0	0	0	0	0	0
ALADPNLNK	9	0	954.513	c540676_g1;c512006_g1	c540676_g1	yes	2	0.011353	83.364	406870000	36176000	19842000	0	31007000	31273000	28735000	43534000	42836000	28557000	41647000	55730000	47535000
ALADVGMPVEELK	13	0	1370.71	c200763_g1;c200764_g1	c200763_g1	yes	2	0.00061951	92.538	634340000	0	0	0	0	0	6860200	0	0	0	208520000	246200000	172760000
ALADVGMPVEELKK	14	1	1498.81	c200763_g1;c200764_g1	c200763_g1	yes	2;3	0.00014467	103.08	2268300000	0	0	0	30728000	35334000	30297000	0	0	0	767890000	713860000	690230000
ALAEQQALR	9	0	998.551	c500300_g1;c539701_g1;c468264_g1;c549114_g1;c499756_g1;c524186_g1;c511003_g1;c474997_g1	c500300_g1	no	2	0.00084309	155.51	209710000	20446000	12300000	20909000	21144000	25292000	32282000	28632000	27797000	12699000	0	8210800	0
ALAESLDEFGLPWK	14	0	1574.8	c514019_g1	c514019_g1	yes	2	0.00029171	95.573	534640000	63299000	45983000	63806000	47248000	55295000	66126000	71542000	65110000	0	0	56233000	0
ALAHITGGGLTENIPR	16	0	1618.88	c499505_g1	c499505_g1	no	2;3	6.483e-14	140.78	1658400000	114790000	40947000	69508000	134210000	114140000	133850000	93128000	108450000	104780000	372210000	177280000	195090000
ALAMSSDDTGR	11	0	1122.5	c456013_g1	c456013_g1	no	2	0.00073716	92.051	0	0	0	0	0	0	0	0	0	0	0	0	0
ALAPEYAQAAQTLAEK	16	0	1673.86	c501265_g1;c476779_g1;c520135_g1;c246108_g1;c246100_g1;c539199_g1	c476779_g1	no	2;3	1.8575e-05	128.28	15231000000	973990000	840720000	1303700000	1296400000	1068500000	944870000	1314300000	818100000	994480000	2132700000	1491000000	2052200000
ALAPVYER	8	0	917.497	c448389_g1	c448389_g1	yes	2	0.014613	132.09	4924600000	1227600000	1106100000	621320000	56233000	69465000	66644000	514310000	380250000	579100000	86464000	110400000	106650000
ALAQDLVR	8	0	884.508	c495892_g1;c183087_g1	c495892_g1	yes	2	0.019747	102.77	0	0	0	0	0	0	0	0	0	0	0	0	0
ALDFIASK	8	0	863.475	c512463_g1;c454760_g1;c531226_g1;c482170_g1;c453457_g1;c528651_g1;c535862_g1;c448037_g1;c469041_g1;c520430_g1;c466026_g1	c528651_g1	no	2	0.030449	89.296	2453300000	290550000	223740000	235460000	225970000	215560000	157250000	284760000	283020000	257870000	140040000	0	139040000
ALDFLVR	7	0	832.481	c492358_g1;c520878_g1	c492358_g1	yes	2	0.042602	99.384	0	0	0	0	0	0	0	0	0	0	0	0	0
ALDGFFTK	8	0	897.46	c464523_g1;c459077_g1;c531241_g1;c516395_g1	c464523_g1	yes	1;2	0.016879	137.62	10702000000	944670000	887370000	1108300000	869510000	967850000	907300000	1000500000	980270000	921840000	685650000	673890000	754730000
ALDIFATK	8	0	877.491	c555590_g1;c527261_g1	c555590_g1	no	2	0.017362	110.12	318210000	36355000	35563000	37414000	19456000	24208000	26009000	22369000	28295000	25292000	20243000	20239000	22764000
ALDLDFEFR	9	0	1124.55	c196764_g1	c196764_g1	no	2	1.35e-05	211.1	1402500000	195320000	175360000	188010000	103370000	114360000	102060000	138940000	153120000	177230000	10552000	30412000	13745000
ALDLILTGR	9	0	970.581	c468406_g1	c468406_g1	yes	2	0.0029808	157.58	138100000	16475000	9369500	14652000	12972000	9296700	9803200	10494000	9750200	10031000	12202000	11518000	11531000
ALDLPASNPELNLK	14	0	1493.81	c355107_g1;c530666_g1	c355107_g1	yes	2;3	4.6101e-07	118.91	5600800000	279000000	363690000	422550000	412070000	470640000	458530000	520570000	467270000	427230000	600430000	578600000	600280000
ALDSMQASLEAEAK	14	0	1462.7	c507418_g1;c257386_g1;c491551_g1;c511581_g1;c533122_g1;c520927_g1	c511581_g1	no	2;3	1.4482e-14	157.78	7434200000	1198400000	963460000	934660000	487940000	347990000	386290000	878320000	910000000	655490000	197360000	207160000	267180000
ALDTLQEVFR	10	0	1190.63	c489603_g1;c488125_g1;c544506_g1;c525728_g1;c550017_g1;c518473_g1;c533563_g1	c489603_g1	no	2	0.0002849	133.86	680400000	57259000	57501000	54140000	49088000	49337000	50854000	62036000	76934000	58453000	0	73198000	91605000
ALDTMNFDLIR	11	0	1307.65	c491910_g1;c510276_g1;c501406_g1;c553805_g1;c554954_g1;c527806_g1;c499303_g1;c465895_g1;c184807_g1;c184805_g1;c500991_g1;c473412_g1;c543113_g1;c495651_g1;c480716_g1;c549679_g1;c478909_g1;c457269_g1;c486835_g1;c539494_g1;c486311_g1;c498320_g1;c508854_g1;c543230_g1;c520631_g1	c491910_g1	yes	2	1.8274e-08	158.87	614030000	0	128620000	13219000	103040000	15457000	13690000	11964000	18246000	81734000	143580000	84481000	0
ALDTTAASTENVENVETTK	19	0	1992.95	c479075_g1;c519427_g1;c447809_g1	c479075_g1	no	2	9.9161e-08	98.531	15562000	0	0	0	0	0	0	0	0	0	0	0	15562000
ALDYSNNHELQTPR	14	0	1656.79	c463093_g1;c38327_g1;c514949_g1;c521165_g1	c514949_g1	no	2;3	4.5321e-05	117.25	339370000	32964000	36349000	59032000	29745000	33397000	20331000	44915000	18799000	21086000	16944000	25810000	0
ALEAAVR	7	0	728.418	c492641_g1;c455476_g1;c533092_g1;c460930_g1;c454225_g1;c472855_g1	c492641_g1	yes	2	0.024061	126.68	918640000	97799000	104500000	85187000	66788000	49627000	57219000	115350000	81793000	69855000	74016000	70678000	45830000
ALEAELLQLTEDLASSER	18	0	1987.01	c524321_g1;c460725_g1	c460725_g1	no	2;3	1.4338e-64	241.51	2381900000	0	0	197100000	0	735730000	725960000	0	661780000	0	61357000	0	0
ALEELSKPTPK	11	1	1211.68	c501296_g1	c501296_g1	yes	2;3	4.3407e-08	136.57	2252100000	504430000	266290000	233100000	98981000	102360000	142970000	167470000	188600000	188010000	133770000	125330000	100830000
ALEEQIDSLR	10	0	1172.6	c505815_g1;c527765_g1;c551184_g1;c496842_g1	c505815_g1	yes	2	0.0094279	76.679	0	0	0	0	0	0	0	0	0	0	0	0	0
ALEGINVK	8	0	842.486	c528152_g1;c499263_g1;c457475_g1;c515686_g1;c550865_g1	c528152_g1	yes	2	0.048859	76.847	1643700000	0	0	0	266360000	194180000	153610000	246100000	203780000	171430000	0	173480000	234790000
ALEHYTDLYDIK	12	0	1479.72	c467306_g1;c457640_g1;c479825_g1;c483990_g1	c457640_g1	no	2;3	0.00099302	60.102	1226500000	96881000	103300000	31163000	118120000	105300000	134010000	79243000	88848000	104940000	102320000	129260000	133130000
ALEIIPR	7	0	810.496	c522645_g1;c548168_g1;c333220_g1;c333215_g1	c522645_g1	no	2	0.024026	117.7	362790000	23671000	17418000	33576000	31421000	35683000	26820000	37587000	24038000	26806000	36850000	40026000	28895000
ALENPIETGVVK	12	0	1268.7	c523692_g1	c523692_g1	yes	2	0.0039636	70.977	189550000	14553000	18554000	17816000	0	16823000	18318000	20589000	16351000	11432000	16594000	21544000	16979000
ALEPQAQNR	9	0	1025.53	c335120_g1	c335120_g1	yes	2	0.0055137	119.56	81893000	16798000	0	30154000	0	0	0	10596000	0	19855000	0	4490100	0
ALEQQIK	7	0	828.471	c546411_g1;c495073_g1	c546411_g1	no	2	0.054424	97.64	23706000000	2356200000	3173500000	3409200000	2080500000	1521500000	1663500000	4124200000	0	2383100000	1027100000	927270000	1039500000
ALESEITSHDPQLQGVAK	18	0	1921.97	c467544_g1	c467544_g1	yes	2;3	2.9655e-12	91.123	459630000	74620000	80374000	69635000	57304000	56186000	63350000	0	0	0	12508000	0	45650000
ALESESDDKIK	11	1	1233.61	c374725_g1;c374724_g1	c374725_g1	yes	2;3	0.0018394	108.74	336790000	0	0	0	74002000	45723000	64892000	0	5563600	0	53608000	56308000	36691000
ALESQLAELK	10	0	1100.61	c522874_g1;c524321_g1	c524321_g1	no	2	0.0010093	117.89	717020000	65401000	48210000	47276000	54782000	51341000	55834000	53819000	59203000	65986000	61929000	64173000	89063000
ALEYIASHPSK	11	0	1214.63	c499675_g1;c479244_g1	c499675_g1	yes	2;3	4.1484e-05	130.66	63117000000	8167800000	5560800000	6708200000	5027100000	4709000000	5909900000	6704500000	8094900000	5604100000	2013600000	2195200000	2421400000
ALFDNYEEDTLANEHVTVNER	21	0	2478.13	c457624_g1;c511475_g1;c479049_g1	c457624_g1	no	3	3.193e-39	169.43	714370000	86488000	92441000	142960000	0	0	0	73429000	53136000	108240000	0	68373000	89298000
ALFNFQGQNAR	11	0	1264.63	c467988_g1;c473870_g1;c501165_g1;c487383_g1;c496966_g1;c549989_g1;c472166_g1;c482560_g1;c507772_g1;c487337_g1;c452268_g1;c552582_g1;c554534_g1;c531329_g1;c508744_g1;c448777_g1;c474060_g1;c503270_g1;c450805_g1;c491098_g1	c467988_g1	no	2	0.00035145	116.37	197720000	0	31623000	11602000	0	17667000	36699000	31942000	18033000	27460000	0	22690000	0
ALGGGAGGVAGGPGVR	16	0	1251.67	c454079_g1;c523079_g1;c448608_g1;c519709_g1;c514878_g1;c462213_g1;c529231_g1;c493793_g1;c532685_g1;c526881_g1;c555649_g1;c540390_g1;c508982_g1;c505291_g1;c554340_g1;c491274_g1	c454079_g1	yes	2	2.0283e-18	152.97	350430000	27134000	34258000	57509000	30750000	21901000	23592000	51054000	39049000	29259000	12919000	9112800	13894000
ALGIQTLSGTGALR	14	0	1356.77	c452050_g1	c452050_g1	yes	1;2;3	2.848e-19	204.28	6098800000	657920000	538720000	693240000	548680000	509470000	708280000	586040000	530200000	436010000	362790000	273600000	253880000
ALGLPIER	8	0	867.518	c490068_g1;c500715_g1;c545275_g1;c468409_g1;c525708_g1;c474861_g1;c540993_g1;c526595_g1	c490068_g1	yes	2	0.010494	140.98	636850000	100250000	73480000	61066000	33753000	33309000	25927000	96463000	61702000	84184000	31424000	13700000	21594000
ALGLPIERPK	10	1	1092.67	c490068_g1;c500715_g1;c545275_g1;c468409_g1;c525708_g1;c474861_g1;c540993_g1;c526595_g1	c490068_g1	yes	2;3	0.00020429	113.71	1851500000	294780000	210440000	307560000	98323000	55874000	96428000	182520000	149750000	177400000	114750000	73735000	89929000
ALGLSQAEMATEFEK	15	0	1623.78	c502163_g1	c502163_g1	yes	2	9.8225e-05	99.522	2856600000	48239000	37349000	311900000	349680000	381640000	376510000	39934000	215140000	228770000	237430000	276250000	353760000
ALGQNPTESDVK	12	0	1257.62	c483553_g1;c529881_g1	c483553_g1	yes	2	0.0010414	97.565	598640000	39431000	21567000	31781000	71548000	50644000	63069000	30046000	52403000	33981000	69669000	66022000	68475000
ALGQNPTESDVKK	13	1	1385.72	c483553_g1;c529881_g1	c483553_g1	yes	3	0.029847	27.34	205100000	11871000	10722000	14753000	39056000	10519000	20200000	0	13511000	8696300	26562000	24482000	24732000
ALGTGSSTAADDTNLK	16	0	1520.73	c540896_g1	c540896_g1	yes	2	2.3127e-10	131.43	104400000	0	0	0	0	0	0	55770000	30474000	18154000	0	0	0
ALGVELNK	8	0	842.486	c448235_g1;c155982_g1	c448235_g1	yes	2	0.01507	128.38	2238700000	270800000	133700000	0	0	313220000	311060000	0	0	377140000	230120000	315230000	287450000
ALGVELNKK	9	1	970.581	c448235_g1;c155982_g1	c448235_g1	yes	2;3	0.03644	86.472	215560000	0	16350000	30499000	25929000	0	0	42971000	41967000	24026000	19825000	13993000	0
ALGVTTMFTR	10	0	1095.57	c519281_g1	c519281_g1	yes	2	0.00027277	134.48	245210000	39937000	41405000	25068000	0	0	22523000	27835000	26190000	28581000	20389000	0	13287000
ALHHLYEENEK	11	0	1381.66	c489184_g1	c489184_g1	yes	2	0.00065337	90.761	0	0	0	0	0	0	0	0	0	0	0	0	0
ALHLSMTK	8	0	899.49	c499154_g1;c452205_g1	c499154_g1	yes	2;3	0.0075001	83.753	329400000	47377000	41073000	38263000	23210000	11427000	15912000	30686000	26641000	42176000	23964000	17776000	10891000
ALIAAQYSGAQVK	13	0	1318.72	c511579_g1;c250039_g1;c448732_g1	c511579_g1	yes	2	4.1256e-06	129.85	1221000000	129020000	77378000	95467000	125910000	85240000	149880000	107680000	60447000	79247000	116340000	89477000	104910000
ALIAFYQK	8	0	952.538	c536282_g1	c536282_g1	yes	2	0.030353	103.28	871840000	43261000	49729000	64307000	117430000	86956000	103680000	50674000	62388000	51102000	72802000	94891000	74631000
ALIDLFESFK	10	0	1181.63	c467306_g1;c479825_g1;c507510_g1	c507510_g1	no	2	0.00038862	135.83	1236200000	104400000	86452000	74757000	122950000	0	133660000	96844000	105920000	65798000	154330000	128000000	163070000
ALIEELGTKPIADIAK	16	1	1680.97	c482208_g1;c451681_g1;c492087_g1;c537745_g1;c493578_g1;c456019_g1;c460678_g1;c552052_g1	c482208_g1	no	2;3	8.6417e-09	160.22	3395200000	306780000	331610000	265490000	234040000	186990000	192310000	301240000	354960000	272060000	319740000	327210000	302760000
ALIPSNAVSLK	11	0	1111.66	c507028_g1;c534408_g1;c498582_g1;c487769_g1;c487112_g1	c507028_g1	yes	2	0.0020991	91.087	1297300000	107540000	93821000	90366000	119790000	88610000	122970000	85883000	94863000	110370000	119890000	128900000	134340000
ALLALPTAIADNAGYDSAQLVSELR	25	0	2571.35	c541608_g1	c541608_g1	yes	3	1.5992e-78	147.93	1333300000	223630000	0	114700000	0	0	218820000	481990000	0	128060000	166080000	0	0
ALLAQLPEGR	10	0	1066.61	c553164_g1;c542659_g1;c488614_g1;c507636_g1;c485096_g1;c465601_g1;c448781_g1;c483541_g1;c546055_g1;c480313_g1;c458842_g1;c487119_g1;c523590_g1;c503550_g1;c538448_g1;c463158_g1;c482044_g1;c477829_g1;c526220_g1;c545757_g1;c496996_g1;c518723_g1;c525300_g1;c452455_g1;c471199_g1;c518123_g1;c523126_g1;c493470_g1;c464717_g1;c485683_g1;c551619_g1;c535854_g1;c551452_g1;c528218_g1;c522971_g1;c534825_g1;c47…	c553164_g1	no	2	6.2368e-06	179.21	1189100000	96042000	67631000	94485000	108290000	84275000	65026000	107390000	86116000	115680000	130150000	121800000	112160000
ALLDAAQIAGLNVLR	15	0	1536.9	c524689_g1;c505552_g1;c553624_g1;c476095_g1;c527485_g1;c462756_g1;c479226_g1;c548652_g1;c463999_g1;c528984_g1;c490763_g1;c511311_g1;c454382_g1;c542480_g1	c524689_g1	yes	2;3	0.00013409	113.69	2015900000	105210000	65483000	188570000	273350000	223770000	257580000	0	189570000	86722000	208410000	244230000	172950000
ALLELQLEAEELYQTFQR	18	0	2193.13	c542922_g1;c533456_g1;c551398_g1;c473531_g1;c485043_g1;c245776_g1;c511104_g1;c528378_g1;c476482_g1;c542554_g1	c542922_g1	no	3	0.0014003	47.568	119390000	119390000	0	0	0	0	0	0	0	0	0	0	0
ALLFGSLR	8	0	875.523	c517572_g1	c517572_g1	yes	2	0.007045	151.17	3524700000	95212000	106160000	96560000	282070000	271920000	294670000	176660000	198240000	163860000	606610000	690520000	542250000
ALLFIPR	7	0	828.522	c525486_g1;c500293_g1;c549459_g1;c482675_g1;c533298_g1;c481387_g1;c514722_g1;c257232_g1;c473322_g1;c539402_g1;c536155_g1;c470964_g1;c456365_g1;c488856_g1;c502293_g1	c525486_g1	no	2	0.025369	126.05	1019000000	53365000	46073000	79067000	111930000	81182000	119180000	73868000	78044000	72617000	114630000	93792000	95202000
ALLGEANEIHVFNR	14	0	1581.83	c514307_g1	c514307_g1	no	3	0.00024116	62.891	20008000	10823000	0	0	0	0	9185500	0	0	0	0	0	0
ALLGYQSDGIR	11	0	1191.62	c449910_g1	c449910_g1	yes	2	0.0022582	80.787	0	0	0	0	0	0	0	0	0	0	0	0	0
ALLISDETATTHK	13	0	1398.74	c537321_g1;c511270_g1;c518990_g1;c468325_g1	c537321_g1	yes	2	0.0018053	105.4	48603000	0	0	9337700	0	0	0	0	13335000	0	13128000	0	12802000
ALLKPPSIVDLR	12	1	1320.81	c480003_g1;c345603_g1	c480003_g1	yes	3	0.00017096	101.35	156440000	9568300	13851000	11220000	12879000	13485000	9578600	11526000	12135000	11676000	15558000	13286000	21676000
ALLPLIQQGYIK	12	0	1355.82	c499505_g1	c499505_g1	no	2	7.5596e-06	131.06	1525200000	48745000	50264000	80004000	143230000	136610000	153610000	60666000	63747000	62149000	284270000	249800000	192080000
ALLTMIAR	8	0	887.526	c539279_g1;c465445_g1	c539279_g1	yes	2	0.0051346	138.85	0	0	0	0	0	0	0	0	0	0	0	0	0
ALLWDLNDGK	10	0	1143.59	c539029_g1;c518922_g1;c522116_g1;c554384_g1	c554384_g1	no	2	0.0035177	114.89	1333800000	0	0	224020000	0	0	880900000	0	0	0	228930000	0	0
ALMLQGVDVLADAVAVTMGPK	21	0	2098.12	c475905_g1;c450414_g1;c463431_g1;c552976_g1	c475905_g1	yes	2;3	2.383e-16	128.73	4659500000	1322300000	603730000	1221800000	411290000	142730000	0	196590000	110240000	185090000	156830000	175920000	132920000
ALMLVDKDDVMITAR	15	1	1689.88	c503214_g1	c503214_g1	yes	3	0.0007175	54.234	33818000	0	9355400	0	7067100	0	17395000	0	0	0	0	0	0
ALNADNFDEAIAAYTEAINLDNK	23	0	2495.18	c474719_g1;c481107_g1	c481107_g1	no	2;3	1.2279e-15	105.17	775460000	0	123930000	103270000	109600000	93492000	121320000	50720000	102180000	0	0	0	70956000
ALNAEDIAEIK	11	0	1185.62	c548838_g1;c506277_g1;c523691_g1	c548838_g1	yes	1;2	6.2108e-09	152.7	1624900000	103760000	213740000	151130000	57579000	129040000	137590000	237980000	109790000	49288000	59865000	215040000	160080000
ALNAEDIAEIKK	12	1	1313.72	c548838_g1;c506277_g1;c523691_g1	c548838_g1	yes	2	4.5844e-05	125.97	2637500000	228240000	274130000	236260000	136680000	108670000	182770000	190450000	193290000	230180000	322090000	311250000	223500000
ALNEEEFINGIR	12	0	1403.7	c491443_g1;c214950_g1;c214949_g1;c214947_g1	c491443_g1	yes	2	6.6305e-05	142.92	368740000	26093000	23214000	0	52928000	62612000	51062000	18600000	23322000	0	53053000	0	57859000
ALNLLFQNPLEPVFATR	17	0	1942.07	c489584_g1;c470925_g1;c463990_g1	c489584_g1	no	2;3	1.4297e-38	222.72	19253000000	1777900000	480860000	2239500000	2036900000	1726700000	1521000000	1793100000	2029100000	1094300000	2043600000	1249000000	1260600000
ALNLLITSNER	11	0	1242.69	c135722_g1	c135722_g1	yes	2	3.8545e-05	122.33	64685000	0	0	0	12305000	11107000	15237000	0	0	0	0	11329000	14708000
ALNLNLPTAK	10	0	1053.62	c498521_g1;c498867_g1	c498521_g1	yes	2	0.0046606	103.87	365930000	39831000	0	44192000	27135000	30198000	24692000	46571000	33039000	35570000	28819000	31557000	24322000
ALNLNPTLALIEK	13	0	1408.83	c480696_g1;c457670_g1;c529311_g1;c455137_g1	c480696_g1	yes	2;3	3.015e-05	117.94	81699000000	8189600000	8769900000	4477700000	6913900000	7265500000	5362000000	9735100000	8314700000	8225700000	5513000000	3784000000	5148300000
ALNLPAATSFK	11	0	1131.63	c527983_g1;c493766_g1;c480240_g1	c493766_g1	no	2	0.0058314	84.213	3666100000	162640000	308970000	163350000	259550000	366640000	391190000	186600000	259160000	344470000	451860000	440980000	330670000
ALNLVFSDERPTLK	14	1	1601.88	c119382_g1	c119382_g1	yes	3	0.0027583	57.212	214980000	0	0	0	51711000	42335000	36192000	0	0	0	36209000	20627000	27903000
ALNPQYEDIGK	11	0	1246.62	c485633_g1;c448836_g1;c88412_g1	c485633_g1	yes	2	0.0085405	86.67	257690000	15079000	18796000	25123000	25919000	24158000	30778000	21848000	20389000	0	24848000	29473000	21278000
ALNQVVNTLADTLFR	15	0	1673.91	c544102_g1	c544102_g1	no	2;3	3.188e-75	289.96	35829000000	3296900000	2453700000	441310000	7021000000	7949400000	1645300000	2353100000	1816000000	1374100000	1469200000	735840000	5272700000
ALNVNLNK	8	0	884.508	c283657_g1;c283662_g1;c283658_g1;c283660_g1;c283659_g1	c283657_g1	yes	2	0.017666	107.74	756600000	38691000	33347000	61238000	80259000	69777000	81769000	63668000	64269000	44124000	89675000	68089000	61694000
ALNVPFEYK	9	0	1079.57	c451296_g1	c451296_g1	yes	2	0.04033	63.673	60472000	0	0	13876000	0	0	0	15381000	14735000	16479000	0	0	0
ALPEDEQELFR	11	0	1345.65	c490862_g1;c545336_g1;c521698_g1;c522098_g1	c490862_g1	yes	2	0.00081033	93.178	56905000	0	18931000	0	18116000	19858000	0	0	0	0	0	0	0
ALPGTGGGSLSSR	13	0	1158.6	c523264_g1;c490801_g1;c550925_g1;c468866_g1;c237007_g1	c523264_g1	yes	2	5.2689e-06	129.16	701890000	38115000	34408000	46728000	43928000	67128000	51446000	65969000	49552000	48509000	123640000	81550000	50914000
ALPMPDGFGR	10	0	1059.52	c537526_g1	c537526_g1	no	2	0.047574	55.676	275630000	32357000	23005000	31167000	20854000	24261000	21613000	34958000	33761000	25616000	15028000	0	13009000
ALPMPDGLAEDIDNGDVSSK	20	0	2042.95	c542922_g1;c473531_g1;c467141_g1;c489239_g1;c245772_g1;c462894_g1;c480023_g1;c466854_g1;c535641_g1;c549107_g1;c476482_g1;c245759_g1;c471857_g1;c533577_g1;c520510_g1;c533931_g1;c543306_g1	c542922_g1	no	2	0.00016283	62.077	0	0	0	0	0	0	0	0	0	0	0	0	0
ALPPSFWDLSVLTR	14	0	1600.86	c498165_g1;c545280_g1	c498165_g1	yes	2;3	7.1517e-24	231.42	3300600000	267710000	183400000	203740000	312050000	311660000	270110000	141570000	222130000	241980000	337120000	387750000	421340000
ALPSLIVGAPEEQLR	15	0	1591.89	c555473_g1;c554966_g1	c555473_g1	yes	2	0.00059697	81.676	425960000	47233000	0	28897000	74883000	0	62540000	53364000	85088000	0	39085000	34865000	0
ALPVVAAAPVAAVAGNAEGPK	21	0	1872.05	c448310_g1	c448310_g1	yes	2;3	2.8659e-10	145.58	2914000000	48734000	75662000	211730000	414180000	311570000	298320000	146490000	141210000	129580000	408300000	320840000	407420000
ALQASVLR	8	0	856.513	c502296_g1;c518712_g1;c484201_g1;c466010_g1;c465892_g1;c448751_g1;c489676_g1;c536328_g1;c495437_g1;c515976_g1;c555602_g1	c502296_g1	no	2	0.0095413	143.02	23262000000	2424800000	1764500000	1949100000	2062800000	1691600000	1857700000	1878800000	1615000000	2116800000	1831500000	1920100000	2149400000
ALQAVYHDYVDEGSLYSSR	19	0	2172.01	c490458_g1;c455329_g1;c31312_g1;c31311_g1	c490458_g1	yes	2;3	6.8503e-07	90.367	201330000	36824000	29157000	43759000	14988000	20200000	0	0	14881000	12324000	15695000	0	13500000
ALQDIENAQMSNK	13	0	1460.69	c544498_g1;c493251_g1;c514518_g1	c493251_g1	no	2	0.0016885	79.659	190190000	19376000	11908000	21530000	13960000	19928000	18961000	24485000	20549000	19839000	10781000	0	8876400
ALQNAESEVAALNR	14	0	1484.76	c539123_g1;c551219_g1;c452263_g1;c478007_g1	c539123_g1	no	2;3	7.0935e-44	246.59	35933000000	4285100000	4379400000	3376100000	3897700000	3631000000	4667800000	3160900000	2910100000	702570000	465750000	2417900000	2038200000
ALQNAESEVAALNRR	15	1	1640.86	c539123_g1;c551219_g1;c452263_g1;c478007_g1	c539123_g1	no	3	1.1059e-15	125.61	68892000	23537000	0	15694000	15043000	0	0	14619000	0	0	0	0	0
ALQPTVTDIPSATQLSK	17	0	1768.96	c456053_g1	c456053_g1	yes	2	2.2254e-05	86.803	236110000	22786000	17878000	20329000	20526000	24519000	14721000	25766000	22656000	15713000	20267000	18551000	12402000
ALQSLEHAR	9	0	1023.55	c459655_g1	c459655_g1	yes	2;3	0.00094017	154.35	3795300000	328960000	331900000	307790000	384480000	306950000	348970000	324100000	190440000	284330000	378480000	290170000	318740000
ALSALMTFK	9	0	980.536	c537656_g1;c513472_g1;c554983_g1;c535000_g1;c552281_g1	c554983_g1	no	2	0.0059073	110.31	211630000	19690000	19267000	19767000	16790000	17090000	15550000	18771000	17514000	19126000	15534000	15314000	17219000
ALSDGSAAVGSTIPSFLNVIDTNEQPPTFNR	31	0	3217.59	c467862_g1;c496757_g1;c551272_g1	c551272_g1	no	3	7.9198e-27	103.51	386600000	78480000	77496000	0	33591000	36336000	0	0	71592000	48708000	23231000	17171000	0
ALSDLLQGR	9	0	971.54	c503468_g1;c548430_g1	c503468_g1	no	2	0.0053645	120.62	181990000	22619000	17536000	22664000	16518000	13337000	15854000	24867000	19870000	20299000	8424000	0	0
ALSELLGTPLPYDNLDDLR	19	0	2114.09	c495176_g1;c451180_g1	c495176_g1	yes	2;3	3.6592e-44	190.1	1103800000	133920000	167440000	184330000	22595000	35429000	43941000	195120000	202720000	89983000	0	0	28366000
ALSFAER	7	0	792.413	c456380_g1	c456380_g1	yes	1;2	0.022557	139.92	701910000	98932000	92589000	103330000	61475000	57979000	0	21164000	73525000	61485000	57257000	57649000	16526000
ALSGSHQVR	9	0	953.504	c512638_g1;c529999_g1;c517734_g1;c470758_g1;c543785_g1;c506366_g1	c512638_g1	yes	2;3	0.0012333	143.61	6755500000	493340000	671880000	266750000	508040000	583580000	732400000	539700000	353790000	502020000	921920000	604210000	577870000
ALSLEWAK	8	0	916.502	c488718_g1;c527352_g1;c447735_g1;c471381_g1;c466727_g1;c498957_g1;c475835_g1	c488718_g1	yes	2	0.043727	79.146	447850000	34857000	22896000	33003000	32203000	33101000	40036000	34966000	37875000	26030000	72451000	42631000	37801000
ALSNLADVEEK	11	0	1187.6	c503106_g1;c466619_g1	c503106_g1	yes	2	0.011783	67.726	95366000	0	0	0	13491000	14527000	0	12943000	0	20543000	19000000	0	14861000
ALSPSFSK	8	0	835.444	c526593_g1;c492101_g1;c447851_g1;c81662_g1	c526593_g1	yes	2	0.050868	79.469	0	0	0	0	0	0	0	0	0	0	0	0	0
ALSSYIEQQHIDGLR	15	0	1728.88	c451302_g1;c475132_g1;c499391_g1	c451302_g1	yes	2;3	9.8528e-09	90.759	227780000	28369000	30280000	18423000	17114000	17682000	30090000	34816000	23595000	0	19011000	0	8403200
ALTASDMR	8	0	863.417	c550030_g1;c519732_g1	c550030_g1	yes	2	0.040499	81.613	76495000	0	0	0	0	0	0	0	0	0	25425000	27082000	23988000
ALTDAPTWIIDPIDGTSNFIK	21	0	2287.17	c492262_g1;c453585_g1;c504223_g1	c492262_g1	yes	2	5.2858e-06	111.95	650440000	0	68919000	83534000	70661000	0	55815000	60011000	0	0	126040000	83817000	101640000
ALTEQLFTK	9	0	1049.58	c457624_g1;c516714_g1;c464082_g1	c457624_g1	yes	1;2	0.0055347	145.84	1344900000	197020000	132900000	145160000	103090000	100160000	164920000	112990000	98720000	127050000	57611000	53929000	51368000
ALTFSYGR	8	0	913.466	c512279_g1	c512279_g1	yes	2	0.0063759	154.09	981170000	73431000	106570000	95197000	80931000	68031000	81531000	89510000	57562000	82495000	81689000	101130000	63087000
ALTGGIAQLFK	11	0	1117.65	c514977_g1;c491652_g1;c511410_g1;c496462_g1	c514977_g1	yes	2	0.044235	57.859	2014800000	131360000	174700000	240670000	107090000	136740000	110510000	174970000	241710000	187320000	173450000	167740000	168570000
ALTMPEDER	9	0	1060.49	c447940_g1;c508561_g1;c473159_g1;c513507_g1;c509180_g1;c483902_g1	c473159_g1	no	2	0.0051465	122.18	197230000	10144000	0	0	22717000	26059000	18488000	0	18401000	17590000	25073000	32992000	25772000
ALTNYLSTEPFATFQAETNR	20	0	2273.1	c554149_g1;c502637_g1;c536953_g1;c527840_g1;c543682_g1;c518968_g1;c538161_g1;c494008_g1;c449454_g1;c465823_g1;c513495_g1;c476862_g1	c554149_g1	yes	2;3	4.0271e-103	270.8	3583000000	387140000	416520000	469030000	292860000	233400000	253850000	395830000	319720000	303440000	158610000	179410000	173160000
ALTPLQTDPK	10	0	1082.6	c509166_g1	c509166_g1	yes	2	0.02791	61.679	154130000	0	17048000	32046000	14142000	14976000	17277000	24287000	19131000	15228000	0	0	0
ALTPSSTTASAQNTPK	16	0	1573.79	c548681_g1;c463992_g1;c472400_g1;c484566_g1;c454868_g1;c470634_g1;c465205_g1;c499105_g1;c35888_g1;c511123_g1	c548681_g1	yes	2	4.2268e-18	146.36	116960000	17984000	14201000	10060000	0	16423000	13050000	0	11800000	13889000	10547000	9007300	0
ALTTTDSSFGIER	13	0	1396.68	c484854_g1;c480049_g1;c457412_g1;c545582_g1	c484854_g1	yes	2	3.8001e-08	174.98	171710000	15423000	12996000	0	15716000	18438000	16471000	16071000	20481000	11365000	16368000	11228000	17155000
ALTVEMVQK	9	0	1017.55	c519653_g1;c451192_g1;c461624_g1	c519653_g1	yes	2	0.018679	75.243	255960000	25485000	26367000	23728000	23556000	0	0	25384000	0	21699000	44654000	37384000	27703000
ALTVPELTQQMFDAK	15	0	1690.86	c477821_g1;c170385_g1;c171136_g1;c170389_g1;c170383_g1;c170381_g1;c170375_g1;c170392_g1;c553599_g1;c170378_g1;c500415_g1	c477821_g1	no	2;3	8.9072e-06	107.03	23099000000	1190500000	749280000	2337000000	1335500000	2160500000	1889000000	4035700000	1284800000	1489500000	2590500000	2882300000	1154400000
ALTVSELTQQMFDAR	15	0	1708.85	c517855_g1;c548114_g1;c477122_g1	c517855_g1	no	2;3	1.31e-29	244.01	3145900000	318440000	411450000	358780000	270580000	154340000	185860000	283360000	331670000	42737000	176330000	199790000	412560000
ALVCEQQAR	9	0	1073.53	c539123_g1;c551219_g1;c469000_g1;c523378_g1	c539123_g1	no	2	0.0039422	130.77	609990000	40641000	43892000	66523000	79249000	58923000	84178000	71362000	48441000	38195000	26417000	34186000	17986000
ALVDAGIK	8	0	785.465	c468613_g1;c484842_g1	c468613_g1	yes	2	0.030353	89.369	308820000	21874000	19704000	17400000	31950000	27586000	19767000	23207000	21457000	23945000	27729000	34796000	39404000
ALVDTELMGYK	11	0	1238.62	c515701_g1	c515701_g1	yes	2	0.0025171	85.676	1153300000	105320000	118980000	55992000	57542000	105990000	84570000	104960000	112340000	116030000	134650000	130710000	26184000
ALVDVLR	7	0	784.481	c550773_g1;c468982_g1;c465211_g1;c185263_g1;c521551_g1;c536178_g1;c453588_g1;c471122_g1;c185265_g1;c479544_g1;c528857_g1;c486153_g1;c553958_g1;c544958_g1	c550773_g1	no	2	0.031606	107.74	37019000	0	6386600	0	5251000	0	0	9556500	0	0	0	8245300	7579900
ALVEQVR	7	0	813.471	c511529_g1;c471263_g1;c543487_g1;c468378_g1;c466207_g1;c469642_g1;c507920_g1;c516903_g1;c513271_g1;c490342_g1;c545483_g1;c471832_g1;c499570_g1;c507906_g1;c495162_g1;c511251_g1;c488542_g1;c520507_g1;c487740_g1;c511280_g1;c492894_g1;c548802_g1;c492407_g1;c545887_g1;c493242_g1;c545123_g1;c507393_g1;c448218_g1;c509486_g1;c504512_g1;c481246_g1;c548684_g1;c485717_g1;c487855_g1;c532275_g1;c549683_g1;c49…	c485202_g1	no	2	0.018337	149.06	32489000000	999720000	1417100000	1365700000	3650700000	3357300000	2629400000	2262400000	1728100000	1581400000	5256200000	3996100000	4244600000
ALVISNATR	9	0	943.545	c507764_g1	c507764_g1	yes	2	0.0046364	125.81	144110000	12906000	11420000	14757000	10317000	10700000	12761000	9568800	0	14121000	15822000	19188000	12549000
ALVNVPFEIGR	11	0	1213.68	c541895_g1	c541895_g1	yes	2	0.00307	78.516	389160000	51689000	0	57189000	51232000	34346000	52827000	38093000	40516000	38188000	7186300	9278600	8615500
ALVQSVVADEEVQR	14	0	1541.8	c524911_g1;c313891_g1	c524911_g1	yes	2;3	9.849e-11	179.57	635850000	48738000	75617000	75089000	50025000	50966000	48044000	57685000	55197000	50529000	44980000	39517000	39465000
ALVSDQEWEEYK	12	0	1495.68	c505324_g1;c522610_g1	c505324_g1	yes	2	0.0029645	99.973	2085200000	114720000	142830000	162820000	260270000	251870000	233620000	118500000	0	132110000	336240000	332220000	0
ALVVINPGNPTGQVLTR	17	0	1747.99	c463866_g1;c464051_g1;c465767_g1;c534100_g1;c548291_g1	c463866_g1	yes	2;3	6.7265e-20	180.18	2831300000	321490000	227190000	196000000	160900000	230260000	206900000	334490000	147830000	257210000	319590000	205150000	224300000
ALWAGSR	7	0	759.403	c448102_g1;c510874_g1;c472922_g1;c499528_g1	c499528_g1	no	2	0.026701	114.19	323160000	27746000	24814000	39728000	34872000	27687000	30447000	36899000	26129000	35966000	19656000	19216000	0
ALYDENLIPIIR	12	0	1428.8	c530098_g1;c468985_g1	c530098_g1	yes	2	0.024274	76.221	606010000	0	52664000	43788000	35846000	50051000	29674000	75522000	63459000	48232000	62847000	64127000	79804000
ALYEPGIMNVQLLAK	15	0	1658.91	c470836_g1	c470836_g1	yes	2	0.0025208	65.933	355020000	0	0	0	0	71969000	86387000	132940000	0	0	0	0	63726000
ALYIISPDHK	10	0	1155.63	c475662_g1;c526379_g1;c544880_g1;c544355_g1;c113260_g1;c113258_g1;c465830_g1;c113262_g1;c113259_g1;c113254_g1;c534781_g1;c463495_g1;c470989_g1;c510675_g1;c158398_g1;c158390_g1	c475662_g1	no	2;3	0.00098424	99.442	6092700000	366830000	289500000	266540000	707250000	708690000	838380000	458590000	214050000	210710000	649130000	559880000	823190000
ALYLDAPQENR	11	0	1288.64	c505813_g1;c517102_g1	c505813_g1	yes	2	8.5365e-05	128.36	197970000	27797000	40819000	16093000	0	32511000	0	0	0	0	0	38326000	42429000
ALYSNPPINGAR	12	0	1271.66	c514180_g1;c465250_g1;c526644_g1	c514180_g1	yes	2	0.00038569	106.42	709650000	94220000	56733000	115840000	66916000	49356000	77075000	102810000	80058000	66650000	0	0	0
AMEVLNSVK	9	0	989.522	c505603_g1	c505603_g1	yes	2	0.012244	81.548	139790000	0	0	9100700	17969000	18963000	17113000	8681100	12676000	14863000	0	19181000	21245000
AMIAVATANAAANK	14	0	1315.69	c498165_g1	c498165_g1	yes	2;3	1.5199e-19	167.12	521350000	32301000	31077000	58768000	24679000	35540000	43421000	29028000	25255000	30170000	77841000	74345000	58923000
AMIEHHVR	8	0	991.502	c475874_g1;c453255_g1;c508743_g1	c475874_g1	yes	3	0.011816	66.073	896550000	51272000	47869000	87717000	117990000	38269000	88872000	85403000	129970000	48514000	69809000	74680000	56188000
AMLSGPGQFAENEANEVHFR	20	0	2203.01	c512853_g1;c235452_g1	c512853_g1	yes	3	2.2742e-22	98.227	1592500000	0	148720000	205080000	184120000	144050000	155160000	176910000	149210000	104120000	122080000	103800000	99283000
AMNELEER	8	0	990.444	c520747_g1	c520747_g1	no	2	0.017721	107.32	251690000	20887000	21196000	30413000	25287000	26280000	30037000	25801000	28836000	0	14061000	16363000	12527000
AMNGAGTNDAALIR	14	0	1373.67	c459833_g1;c378361_g1;c378358_g1	c459833_g1	yes	2	0.041267	48.004	8896200	0	0	0	0	0	0	0	0	0	0	8896200	0
AMSIMNSFVNDIFER	15	0	1772.82	c524946_g1	c524946_g1	yes	2;3	1.1498e-41	283.52	1916900000	7387600	26419000	0	365570000	185610000	405330000	23343000	150170000	153400000	207540000	198010000	194090000
AMSNLESVPGGYNALQR	17	0	1805.87	c511202_g1	c511202_g1	yes	2	0.0019297	73.632	52358000	24304000	0	28053000	0	0	0	0	0	0	0	0	0
AMSVRPQLDGLAFPPR	16	1	1753.93	c546411_g1;c495073_g1;c505631_g1;c476336_g1	c546411_g1	no	2;3	1.7612e-30	179.8	10422000000	1457900000	1359900000	1231000000	753750000	700270000	660340000	977180000	801740000	1032100000	460370000	568570000	418910000
AMTFSER	7	0	840.38	c528887_g1	c528887_g1	yes	2	0.022951	139.27	3788700000	459950000	309080000	572590000	534160000	280470000	359820000	291820000	287000000	213970000	176530000	193100000	110220000
AMVDAAR	7	0	732.359	c546411_g1;c452393_g1;c467299_g1	c546411_g1	no	2	0.024026	132.94	18200000000	1805300000	1442900000	1868700000	1238200000	928810000	1309900000	2341400000	2434900000	1242000000	1489000000	1203900000	895440000
AMVDEDNPFGFEGPEIYK	18	0	2056.91	c476357_g1;c540574_g1;c484704_g1	c476357_g1	yes	2	1.2156e-06	92.925	584510000	32827000	0	35180000	56677000	63076000	0	48797000	44147000	39085000	90167000	92900000	81657000
AMVGIVAGGGR	11	0	986.533	c514827_g1;c518569_g1	c514827_g1	yes	2	0.00026107	119.17	953260000	85621000	101880000	46157000	70011000	107070000	76441000	68557000	56111000	80596000	91185000	102570000	67068000
ANAEAQVWR	9	0	1043.51	c507418_g1;c511581_g1;c447714_g1;c459254_g1;c514566_g1;c512047_g1;c498203_g1;c477848_g1	c511581_g1	no	2	2.885e-05	208.59	14867000000	1410200000	737370000	1542500000	1444300000	1172400000	1407600000	1615900000	1911000000	1697100000	612440000	696580000	619180000
ANAIANAAEK	10	0	971.504	c511581_g1;c459254_g1;c514566_g1;c549926_g1;c520927_g1;c512578_g1;c524858_g1;c477848_g1;c529346_g1	c511581_g1	no	2	0.0002485	135.71	21721000000	2351100000	2382300000	1986600000	1610500000	1623500000	1675500000	2482700000	1712000000	1867200000	1285000000	1572100000	1172700000
ANALQNELEESR	12	0	1372.66	c507418_g1;c511581_g1;c478071_g1	c511581_g1	no	1;2;3	9.7247e-27	226.31	18705000000	2222100000	2129100000	1486900000	1130500000	1407500000	1081900000	1441800000	2620000000	2082300000	945110000	1156700000	1001600000
ANAPAAVSATK	11	0	999.535	c506385_g1;c51602_g1	c506385_g1	yes	2	0.0005743	109.88	326640000	38031000	23310000	87917000	13288000	17589000	12681000	43550000	30722000	44721000	0	14835000	0
ANAPAAVSATKPVLR	15	1	1464.84	c506385_g1;c51602_g1	c506385_g1	yes	2;3	3.336e-33	218.07	2244400000	299740000	254970000	237250000	187260000	93342000	123160000	334690000	253690000	221580000	66940000	96009000	75777000
ANAVNHLADLLVSR	14	0	1491.82	c466821_g1;c514388_g1;c517001_g1;c474183_g1;c493545_g1	c474183_g1	no	2;3	1.5468e-08	130.19	2151200000	399370000	91531000	438940000	317890000	99133000	289830000	187000000	63766000	133930000	67079000	62678000	0
ANDNLTAVLYGIEDLR	16	0	1775.91	c532871_g1	c532871_g1	yes	2	4.4686e-24	204.01	1657000000	0	1147900000	0	0	0	0	509090000	0	0	0	0	0
ANDTVQVDIATGK	13	0	1330.67	c504960_g1	c504960_g1	yes	2	0.00092593	89.9	370460000	17868000	0	15277000	0	0	42495000	25413000	71506000	70197000	16073000	51206000	60421000
ANDYENAPAAFDELNHSIQLAR	22	0	2458.15	c502683_g1	c502683_g1	no	3	2.8773e-23	130.25	1139800000	86495000	73379000	157730000	128670000	133410000	148030000	0	0	0	163140000	98716000	150230000
ANEAIEVAK	9	0	943.497	c422653_g1	c422653_g1	yes	2	0.0059137	110.12	192340000	0	0	0	26868000	42990000	30833000	0	0	0	29273000	33916000	28456000
ANEGNEVAEVLLR	13	0	1412.73	c500416_g1;c488214_g1	c500416_g1	yes	2	0.0021066	99.283	0	0	0	0	0	0	0	0	0	0	0	0	0
ANEHKEEFTDLVK	13	1	1558.76	c504018_g1;c555458_g1;c505007_g1	c505007_g1	no	2;3;4	0.00087296	85.522	976680000	184490000	205810000	0	209420000	0	156260000	63679000	49927000	0	27829000	50838000	28422000
ANEVASMVLVGDVK	14	0	1430.74	c456890_g1;c380021_g1;c456085_g1	c456890_g1	yes	2	0.0086949	58.676	77213000	0	0	0	0	0	8958200	0	12533000	19676000	13862000	22184000	0
ANGDDGHVFLINSVAGHK	18	0	1849.91	c534881_g1;c489356_g1	c489356_g1	no	2;4	0.0078292	68.277	174810000	20971000	11274000	0	20227000	17025000	24412000	0	0	0	24457000	26811000	29637000
ANGGDGHVFLINSISGHYVPK	21	0	2181.1	c296218_g1	c296218_g1	no	3;4	6.343e-05	60.032	1247200000	54973000	46236000	72012000	95799000	99791000	112270000	77629000	36801000	75594000	211050000	172580000	192510000
ANHPFVFVIR	10	0	1198.66	c472681_g1;c539244_g1;c465378_g1;c553335_g1;c465467_g1	c472681_g1	yes	3	0.00020225	101.65	48862000	11773000	17871000	8400000	0	0	0	0	0	10817000	0	0	0
ANHYVEGGDFGNR	13	0	1434.63	c506420_g1;c288903_g1;c288897_g1	c506420_g1	yes	2;3	1.1098e-14	174.8	1797400000	119700000	64793000	220580000	204440000	107160000	138680000	186650000	234570000	110300000	156490000	145350000	108710000
ANHYVEGGDFGNREDK	16	1	1806.79	c506420_g1;c288903_g1;c288897_g1	c506420_g1	yes	2;3	4.1569e-10	95.236	564050000	36070000	22990000	80470000	54203000	55099000	57993000	57280000	51716000	50761000	34602000	40426000	22437000
ANIGDVFQK	9	0	990.513	c460177_g1;c294781_g1;c531882_g1	c460177_g1	no	2	0.0071026	92.47	3009100000	338470000	458230000	319720000	0	236700000	278050000	232040000	231690000	0	295060000	337780000	281340000
ANIILDMATLTGAQGVATGK	20	0	1944.04	c456240_g1;c507522_g1;c474269_g1;c453917_g1;c467729_g1	c456240_g1	yes	2	2.2714e-07	106.52	124890000	44674000	0	0	0	0	33002000	0	20462000	0	26755000	0	0
ANIKPSIFELLGLR	14	1	1569.92	c542371_g1;c487246_g1	c542371_g1	no	2;3;4	5.9173e-20	163.33	26474000000	808140000	725250000	540580000	2517700000	1602500000	1704900000	1400500000	1075000000	705330000	5114300000	6408400000	3870900000
ANINDVSDAIIAR	13	0	1370.72	c463240_g1	c463240_g1	yes	2	7.3015e-12	157.49	401710000	46857000	26131000	55437000	29427000	29777000	38157000	44645000	44750000	43112000	15445000	19529000	8437600
ANIVGPWIER	10	0	1153.62	c528651_g1;c537537_g1;c483543_g1;c488667_g1;c469041_g1;c523178_g1;c491986_g1;c450802_g1;c523143_g1;c523738_g1;c458592_g1	c528651_g1	no	2	0.0003566	131.41	4031100000	478360000	404240000	461240000	309110000	237550000	280480000	507590000	459640000	398660000	154270000	167080000	172890000
ANIVHDQDEIAPVNEYFEK	19	0	2230.05	c531626_g1;c498893_g1;c470161_g1;c509005_g1;c511107_g1;c473026_g1;c518628_g1	c531626_g1	yes	2;3	0.00014766	85.287	465720000	32365000	0	37662000	31007000	27257000	27010000	28032000	16537000	0	103940000	91818000	70095000
ANLEVTDQEGIDNFMLK	17	0	1935.92	c493112_g1;c455229_g1;c448182_g1;c514118_g1	c455229_g1	no	2;3	4.2079e-32	184.03	21310000000	1431300000	1798200000	1779900000	1983500000	2206800000	1932400000	2038200000	1756700000	1975500000	1225100000	1669100000	1513200000
ANLILDSQLPR	11	0	1238.7	c448102_g1;c465042_g1	c465042_g1	no	2;3	9.8293e-06	134.26	1241500000	109810000	143340000	166130000	97141000	79432000	88818000	103780000	121720000	106180000	85893000	85183000	54053000
ANLIVQDVPNAPR	13	0	1405.77	c520431_g1;c539299_g1;c520621_g1;c533351_g1;c475005_g1	c539299_g1	no	2	1.5733e-14	208.25	396590000	35513000	22290000	34282000	46047000	44759000	58336000	34354000	39801000	23013000	17550000	20999000	19647000
ANLLEALVR	9	0	997.592	c481763_g1	c481763_g1	yes	2	0.037951	64.207	152110000	0	32538000	22556000	20841000	13465000	0	0	18583000	9055500	0	20921000	14153000
ANLNQSPK	8	0	870.456	c514399_g1;c449492_g1;c261141_g1;c261163_g1;c261161_g1;c261157_g1;c261164_g1;c261151_g1;c261140_g1;c261158_g1;c261149_g1;c508365_g1;c261148_g1;c486924_g1;c519471_g1;c525222_g1;c496379_g1	c514399_g1	no	2	0.05052	132.57	2191900000	0	0	0	0	358670000	497390000	0	4319400	0	501790000	0	829760000
ANLPLILSLADDLSR	15	0	1609.9	c170281_g1	c170281_g1	yes	2;3	3.4387e-29	254.19	25010000000	456860000	0	3175100000	0	872470000	14279000000	652640000	0	1390100000	1381100000	1265000000	1537200000
ANLQLQDEYGQTALHR	16	0	1855.92	c523395_g1;c500915_g1;c497027_g1;c523527_g1;c488372_g1;c499414_g1;c542737_g1;c495549_g1	c523395_g1	yes	2;3	8.108e-10	119.32	307980000	36557000	29437000	19677000	19316000	54306000	0	23297000	17393000	28323000	25360000	25318000	28997000
ANLVNLADLK	10	0	1069.61	c457087_g1	c457087_g1	yes	2	0.0040883	86.744	235340000	23573000	27153000	26965000	31714000	25936000	25955000	18093000	22128000	19004000	7162900	0	7660200
ANLWSSPDR	9	0	1044.5	c377359_g1;c548185_g1;c377356_g1;c295817_g1;c295816_g1	c377359_g1	no	2	0.0030398	136.75	2380200000	73631000	50938000	40185000	38248000	0	25131000	455900000	538970000	397300000	194510000	331720000	233640000
ANNNFVTAAK	10	0	1048.53	c482994_g1	c482994_g1	yes	2	0.0054766	80.219	254310000	38887000	18564000	59858000	17478000	29228000	22602000	32242000	0	23341000	12106000	0	0
ANPFGGASHAK	11	0	1055.51	c486933_g1;c452462_g1	c486933_g1	yes	2;3	0.0030228	79.128	1330900000	94834000	63935000	171340000	96016000	107900000	116170000	74572000	135250000	58240000	215140000	133060000	64474000
ANPGQTLK	8	0	827.45	c551924_g1;c449089_g1	c551924_g1	yes	2	0.026623	92.491	297320000	0	42506000	57424000	0	27104000	25622000	39443000	25459000	39654000	21102000	0	19006000
ANQREEEYK	9	1	1165.54	c539123_g1;c551219_g1;c184511_g1;c452263_g1;c184520_g1;c184513_g1;c478007_g1	c539123_g1	no	2	0.039555	86.136	162120000	43014000	35990000	37635000	25418000	20068000	0	0	0	0	0	0	0
ANSIDPALR	9	0	955.509	c184713_g1	c184713_g1	yes	2	0.04033	63.673	65166000	0	0	0	13465000	10658000	10887000	0	0	0	16651000	0	13505000
ANSLTYR	7	0	823.419	c473159_g1;c513507_g1;c449912_g1;c508123_g1	c473159_g1	yes	2	0.0077889	143.37	278060000	17139000	11293000	24014000	26177000	0	26359000	25728000	20428000	16593000	42507000	32269000	35550000
ANVTNTTYNQEDAQR	15	0	1723.78	c470632_g1;c453523_g1;c481366_g1	c470632_g1	yes	2	0.0016941	87.363	27559000	0	6562500	0	0	0	7572400	13424000	0	0	0	0	0
ANWVFPQLWLQPVNEK	16	0	1968.03	c508330_g1;c509799_g1	c508330_g1	yes	2	6.9974e-05	96.334	495630000	50441000	0	37331000	50993000	40533000	45123000	46168000	50196000	34337000	58007000	49780000	32717000
ANYIVQGLR	9	0	1032.57	c534169_g1;c538031_g1;c454498_g1;c530374_g1	c534169_g1	yes	2	0.0037283	132.29	4555700000	401390000	281100000	345650000	431710000	433990000	421340000	470950000	380080000	494620000	278370000	340830000	275640000
APADNFPHAQR	11	0	1222.58	c158787_g1;c158789_g1;c536505_g1;c158786_g1	c536505_g1	no	2;3	1.2172e-08	163.2	1821400000	163600000	123070000	57567000	249740000	322410000	169640000	39114000	45632000	126720000	193830000	191150000	138890000
APADPELYK	9	0	1002.5	c283657_g1;c283662_g1;c283658_g1	c283657_g1	yes	2	0.020107	74.301	871000000	72092000	53843000	61003000	0	105330000	116790000	94273000	83955000	73142000	96724000	0	113840000
APAGERPAK	9	1	895.488	c548052_g1;c362540_g1;c362521_g1;c362537_g1;c362534_g1;c362519_g1	c548052_g1	yes	2	0.018631	125.31	57783000	14920000	8812600	2262000	2473900	11399000	0	2394500	0	2283400	0	2239600	10998000
APAIIFIDELDAIGTK	16	0	1685.92	c502361_g1;c522523_g1	c522523_g1	no	2	0.00055681	98.105	436300000	0	0	0	50746000	50264000	76554000	0	0	64741000	67170000	72829000	53998000
APAMLLPHESTVTHEQR	17	0	1915.96	c553917_g1;c511008_g1;c505710_g1;c482735_g1;c526287_g1;c512835_g1;c505485_g1;c524691_g1;c505764_g1	c553917_g1	yes	3	0.00022009	41.422	52331000	0	0	0	20408000	0	12584000	0	9897600	0	0	0	9441600
APARPGAIAPLPVVIPAQNTGLGPEK	26	1	2533.44	c507017_g1;c486442_g1;c200658_g1;c519213_g1	c507017_g1	yes	3;4	8.6471e-25	116.45	4101500000	175440000	175920000	493720000	458380000	305360000	680370000	333340000	393540000	416960000	198480000	165260000	304760000
APDFVFFAPR	10	0	1165.59	c553481_g1;c448403_g1;c554759_g1;c463909_g1;c522540_g1;c493618_g1;c469505_g1;c500168_g1;c458344_g1;c477652_g1;c547733_g1;c486610_g1;c465703_g1;c545709_g1	c553481_g1	yes	2	0.00082558	141.39	1254700000	141540000	133030000	129400000	89658000	99501000	85054000	117870000	103080000	104900000	94327000	67359000	88960000
APDVIITGNGLTLTQR	16	0	1667.92	c506510_g1	c506510_g1	yes	2	4.0774e-38	206.36	809190000	54113000	64166000	39977000	103990000	54337000	121180000	0	54273000	84161000	71459000	79142000	82391000
APEDTNEEVK	10	0	1130.51	c478609_g1;c502457_g1;c492707_g1;c553423_g1	c478609_g1	no	2	0.019427	67.838	91625000	19867000	15788000	10327000	14450000	10459000	0	20734000	0	0	0	0	0
APEEFIVLQMER	12	0	1460.73	c514279_g1	c514279_g1	yes	2	0.0023219	103.87	59240000	0	0	0	0	0	0	0	0	26779000	0	32461000	0
APEEFTVLQMER	12	0	1448.7	c512650_g1;c456859_g1	c512650_g1	yes	2	6.2511e-07	135.43	812310000	60517000	72173000	54289000	47947000	60496000	64219000	107990000	60472000	76374000	71315000	68135000	68389000
APEEHPVLLTEAPLNPK	17	0	1853.99	c266681_g1	c266681_g1	yes	3	7.84e-05	65.477	525650000	43547000	47197000	46611000	37935000	48913000	67000000	54805000	58201000	63037000	21404000	19491000	17507000
APETLFR	7	0	832.444	c266692_g1	c266692_g1	yes	2	0.024202	122.15	307220000	2977600	0	0	93157000	46501000	91045000	0	13389000	0	60151000	0	0
APFSHLTFGEEFLTPTR	17	0	1948.97	c553991_g1;c499505_g1	c553991_g1	no	2;3	1.9668e-28	172.26	2099900000	76719000	69881000	87809000	195840000	240640000	238090000	0	101520000	98980000	394040000	319680000	276690000
APGFGDNR	8	0	832.383	c475905_g1;c503263_g1;c484818_g1;c542091_g1;c466773_g1;c474455_g1;c500362_g1;c487083_g1;c454688_g1	c475905_g1	yes	2	0.020472	101.64	1520100000	102800000	117480000	132390000	115500000	119750000	124650000	147060000	150760000	100040000	124720000	142290000	142680000
APGIIPR	7	0	722.444	c508193_g1;c488759_g1;c493976_g1;c448386_g1;c494496_g1;c551237_g1;c524638_g1	c508193_g1	yes	2	0.023782	120.76	1306400000	116180000	145990000	133340000	80371000	74008000	77176000	136420000	156940000	160390000	87387000	62643000	75556000
APGLEIWR	8	0	940.513	c489050_g1;c520349_g1;c450808_g1;c518384_g1;c156540_g1;c521749_g1;c544686_g1	c489050_g1	no	2	0.0081054	146.94	1034100000	119720000	84375000	153590000	101840000	94245000	102810000	88038000	93892000	65332000	48474000	38149000	43644000
APGVAQMLK	9	0	913.506	c468613_g1;c475421_g1	c468613_g1	yes	2	0.010163	96.285	170300000	17990000	0	28742000	19206000	0	18465000	0	33210000	26594000	26092000	0	0
APGVPHSHTR	10	0	1057.54	c500290_g1;c455386_g1;c283508_g1	c500290_g1	yes	2	0.00081993	121.85	235250000	32538000	21554000	14231000	37189000	0	0	0	20378000	37629000	0	43223000	28509000
APHLANK	7	0	749.418	c473420_g1;c208055_g1	c473420_g1	no	2	0.027641	112.95	137890000	25958000	0	26096000	18372000	0	16123000	19678000	0	0	16655000	890500	14113000
APIAQVSSAK	10	0	970.545	c454157_g1;c467129_g1;c478715_g1	c454157_g1	no	2	0.00030664	132.76	326890000	42390000	24792000	31917000	32540000	26559000	36758000	26979000	17123000	20220000	22058000	22759000	22792000
APIQELGTDLR	11	0	1211.65	c456053_g1	c456053_g1	yes	2	4.1236e-06	141.02	299310000	0	8445200	37908000	30985000	53393000	37370000	38083000	34576000	20446000	19821000	0	18283000
APIRPDIVNEVHQLVR	16	1	1855.04	c460371_g1;c533979_g1;c491863_g1	c460371_g1	yes	2;3;4	2.3822e-07	128.31	11354000000	1212200000	942550000	743600000	937200000	1101100000	933920000	932150000	745670000	711720000	995470000	918250000	1179800000
APLELLTETK	10	0	1113.63	c507255_g1;c519090_g1;c485817_g1;c494487_g1;c526964_g1;c541744_g1;c506333_g1;c475382_g1;c518231_g1;c489830_g1;c543621_g1	c507255_g1	yes	2	0.0036401	96.624	18633000	7642700	0	0	0	0	0	0	0	10990000	0	0	0
APPMGNVGQVVVPEMEPR	18	0	1905.94	c456389_g1	c456389_g1	yes	2;3	1.8413e-40	185.59	4196700000	29613000	34624000	38771000	915140000	498310000	549320000	230830000	185800000	182230000	600930000	297850000	633250000
APPPDDPVIFTR	12	0	1323.68	c555473_g1;c478610_g1	c555473_g1	yes	2	0.020829	60.167	63512000	0	0	0	12442000	12653000	11768000	0	0	0	12926000	13723000	0
APPSYPDLGK	10	0	1043.53	c320791_g1	c320791_g1	yes	2	0.0023885	97.635	1261500000	64796000	171390000	183130000	0	39169000	110500000	129990000	142790000	57296000	229050000	46693000	86658000
APQEDEHAAPPTSGWIVR	18	0	1959.94	c497756_g1	c497756_g1	yes	3	0.00050281	50.944	149960000	19286000	8899000	0	13319000	18168000	26497000	0	8841500	0	14955000	23378000	16612000
APQNAAVGFR	10	0	1029.54	c481913_g1;c545602_g1	c545602_g1	no	2	8.7208e-06	176.41	709970000	75667000	37395000	66416000	59833000	38449000	60061000	86902000	40563000	56648000	83407000	57225000	47401000
APQQAQQMLK	10	0	1141.59	c541432_g1;c286765_g1	c541432_g1	no	2	0.0098728	75.738	0	0	0	0	0	0	0	0	0	0	0	0	0
APSAFER	7	0	776.382	c524981_g1;c509371_g1;c549782_g1;c533301_g1;c454983_g1;c545958_g1;c447399_g1;c507648_g1;c498122_g1;c473063_g1;c511966_g1;c458115_g1;c548404_g1;c478044_g1;c526787_g1;c524462_g1;c491264_g1;c477186_g1;c539505_g1;c504422_g1;c489280_g1;c508358_g1;c477405_g1;c527254_g1;c521627_g1	c524981_g1	no	2	0.017234	154.09	6118400000	889690000	609450000	798540000	523950000	456040000	411850000	727000000	703640000	442340000	278830000	0	277070000
APSFQVQTNVK	11	0	1217.64	c462322_g1;c119798_g1	c462322_g1	no	2	9.3325e-05	127.94	603900000	64033000	47621000	88118000	67727000	47251000	39018000	71268000	0	58827000	46746000	40526000	32762000
APSSLLDALEQHLATLEGR	19	0	2020.06	c530440_g1;c555449_g1;c539205_g1;c510640_g1;c452139_g1;c485414_g1;c498446_g1;c527996_g1;c516393_g1	c530440_g1	yes	3	3.6834e-13	119.23	413500000	63819000	0	85515000	50755000	0	0	67503000	59333000	50686000	0	0	35893000
APTETYSDIGGLEQQIR	17	0	1876.92	c110063_g1	c110063_g1	yes	2	6.5509e-16	142.83	16386000	0	0	0	0	16386000	0	0	0	0	0	0	0
APTVNAK	7	0	699.392	c518516_g1;c505511_g1;c472465_g1;c502483_g1;c526159_g1;c464807_g1;c503212_g1;c456271_g1	c518516_g1	yes	2	0.0080905	129.67	465590000	47169000	70201000	0	55622000	96535000	47431000	0	0	49765000	44174000	54690000	0
APVAQNSTAMLTDMVK	16	0	1675.83	c512991_g1	c512991_g1	yes	2	0.0018682	61.435	72054000	12011000	0	13979000	13513000	14389000	0	9800800	0	8359900	0	0	0
APVFTVPLENIENLR	15	0	1710.93	c448102_g1;c554401_g1;c522797_g1	c448102_g1	no	2;3	1.6026e-20	166.14	8262900000	490780000	795920000	691080000	652390000	879460000	738650000	926780000	758050000	729850000	688770000	508990000	402180000
APVMITNLEAALDYQTIPERPINKPLR	27	2	3062.66	c372295_g1	c372295_g1	yes	4	1.941e-118	243.52	2171900000	0	0	0	194500000	475930000	325860000	106690000	0	71302000	363810000	287410000	346420000
APVVDLVQFGYYK	13	0	1497.79	c480262_g1;c549668_g1;c324778_g1;c472590_g1	c480262_g1	yes	2	3.7379e-11	150.85	3574200000	348760000	320960000	337800000	303740000	312970000	362560000	247490000	350270000	343990000	321430000	0	324260000
APVVTEQQNVAEYTSEGNK	19	0	2062.98	c449904_g1;c541225_g1;c474733_g1;c488456_g1;c467999_g1;c483621_g1;c502004_g1	c449904_g1	yes	2;3	3.1165e-13	140.01	1370200000	109230000	129590000	199180000	101700000	110220000	145830000	145180000	116840000	164400000	61607000	37837000	48567000
APVWDGGSQITSYLVEK	17	0	1848.93	c460985_g1;c509518_g1;c462103_g1	c509518_g1	no	2	7.3641e-08	135.58	322000000	0	36860000	0	214150000	0	27103000	0	43884000	0	0	0	0
APWGLLELR	9	0	1053.6	c531150_g1;c470318_g1	c531150_g1	yes	2	0.0051465	122.18	36194000	0	0	0	0	0	0	0	0	12884000	0	0	23310000
AQAGFVAEDGR	11	0	1119.53	c257989_g1;c495882_g1	c257989_g1	yes	2	0.0032379	76.572	0	0	0	0	0	0	0	0	0	0	0	0	0
AQALTSVNR	9	0	958.52	c546110_g1;c547554_g1;c58404_g1;c58402_g1;c450010_g1;c535527_g1;c553980_g1	c546110_g1	yes	2	0.00082265	155.75	499290000	35978000	53201000	51909000	48894000	29472000	43741000	45666000	45290000	28450000	28747000	60704000	27241000
AQAPAQLGLALR	12	0	1207.7	c449038_g1	c449038_g1	yes	2	1.9876e-14	180.45	795650000	81995000	67222000	87907000	59375000	45811000	76274000	54133000	61511000	70383000	58049000	74708000	58286000
AQAQDIGYGGVR	12	0	1233.61	c498495_g1;c525185_g1;c516721_g1;c114010_g1;c469153_g1;c506544_g1	c498495_g1	yes	1;2;3	2.0892e-18	199.33	10499000000	1107000000	1065800000	1107100000	831070000	925810000	1149100000	920810000	770090000	889080000	597540000	592440000	543060000
AQASGQQAEQELATK	15	0	1558.76	c452567_g1;c528873_g1;c527161_g1;c483762_g1;c456281_g1;c149516_g1;c453159_g1	c452567_g1	yes	2	0.0012642	101.56	281280000	37691000	58851000	34094000	19805000	22197000	30288000	23643000	24637000	30073000	0	0	0
AQDFASGAINSK	12	0	1207.58	c271522_g1;c271518_g1	c271522_g1	yes	2	0.0026611	77.288	233180000	45404000	0	0	0	41169000	0	0	31314000	20709000	10905000	37863000	45817000
AQEAIANIELAEGKEEEIEK	20	1	2213.11	c553917_g1;c511008_g1;c505710_g1;c482735_g1;c526287_g1;c505485_g1	c553917_g1	yes	3	0.0021222	42.123	321810000	41893000	27114000	23170000	24390000	27442000	38062000	25704000	23907000	0	45448000	22155000	22520000
AQEFLSTK	8	0	922.476	c489050_g1;c520349_g1;c453616_g1;c491558_g1;c468728_g1;c514058_g1;c510352_g1;c494077_g1;c521749_g1	c489050_g1	no	2	0.039678	82.241	559940000	116430000	0	110380000	115850000	0	127480000	89801000	0	0	0	0	0
AQEINDLNAQVNDLR	15	0	1711.85	c470809_g1;c538504_g1	c470809_g1	yes	2	4.0769e-21	171.05	480300000	70658000	58862000	84590000	0	73309000	69994000	57031000	65857000	0	0	0	0
AQELWELIVK	10	0	1227.69	c519814_g1;c476632_g1;c475654_g1;c339764_g1;c512044_g1;c448528_g1	c519814_g1	yes	2	0.0012734	112.11	33331000000	3557000000	3482800000	3277800000	2828900000	3009500000	3155300000	2487800000	3196700000	3544100000	1646500000	1615900000	1529100000
AQFETEFGR	9	0	1083.5	c459833_g1	c459833_g1	yes	2	0.0046054	126.04	232770000	10024000	12563000	24316000	19007000	19855000	18794000	0	16241000	13215000	28156000	27275000	43328000
AQFLSIADGAEK	12	0	1248.63	c455180_g1;c481032_g1;c244282_g1;c244287_g1	c455180_g1	yes	2	0.0024923	76.282	583120000	73468000	45960000	58058000	51870000	0	76796000	67860000	65053000	68656000	38964000	36433000	0
AQGGFQNR	8	0	876.42	c525881_g1	c525881_g1	no	2	0.016391	117.7	513100000	0	45706000	54401000	54988000	50146000	51214000	35600000	49694000	29610000	48851000	36966000	55920000
AQGGTAVADYNSVVDGSK	18	0	1737.82	c485189_g1;c538337_g1;c541327_g1	c485189_g1	yes	2	1.8602e-06	91.62	595740000	62964000	33634000	58896000	50447000	51556000	44198000	46689000	34889000	50078000	47937000	60177000	54269000
AQGPDGGLSASK	12	0	1086.53	c129652_g1	c129652_g1	no	2	0.037471	62.633	52466000	0	12150000	0	20990000	19326000	0	0	0	0	0	0	0
AQHTALYDFHTK	12	0	1430.69	c504346_g1	c504346_g1	yes	3	0.0097109	40.224	0	0	0	0	0	0	0	0	0	0	0	0	0
AQIWDTAGQER	11	0	1273.61	c538822_g1;c543667_g1;c546238_g1;c552062_g1;c478416_g1;c528128_g1;c139550_g1	c538822_g1	yes	2	8.0029e-09	168.8	786000000	56511000	104960000	91553000	52242000	61572000	56921000	72142000	76892000	43278000	62375000	0	107560000
AQKEEVQVSLGPQVR	15	1	1666.9	c509112_g1;c119660_g1	c509112_g1	yes	2;3	4.9284e-06	159.94	356400000	24801000	28211000	68784000	11629000	13914000	32345000	41306000	34920000	32077000	0	26405000	42008000
AQLDYHLEAEK	11	0	1315.64	c481365_g1;c465721_g1;c472050_g1;c475525_g1	c465721_g1	no	2	0.02082	60.064	50772000	7084000	0	11934000	0	0	0	8915800	0	11432000	11405000	0	0
AQLELSQVR	9	0	1042.58	c507418_g1;c257386_g1;c511581_g1;c533122_g1;c524858_g1;c498203_g1	c511581_g1	no	2	0.00050965	178.6	19063000000	1846200000	1881100000	1883800000	1030000000	1233500000	1226300000	2411900000	1783100000	1443200000	1617800000	1184100000	1521600000
AQLFALTGVHPDR	13	0	1423.76	c502443_g1;c474303_g1;c232819_g1;c550766_g1;c461318_g1	c502443_g1	yes	3	0.002356	50.897	0	0	0	0	0	0	0	0	0	0	0	0	0
AQLLELANER	10	0	1155.62	c478723_g1	c478723_g1	no	2	0.00063102	144.09	649440000	57735000	45522000	55921000	44693000	40930000	48541000	77111000	45094000	77802000	70029000	40093000	45973000
AQLLNPLNLIR	11	0	1263.77	c555561_g1;c455898_g1	c555561_g1	yes	2	0.029994	67.993	229040000	35175000	59824000	43205000	0	0	0	47699000	20054000	23078000	0	0	0
AQLNSTVK	8	0	859.476	c460544_g1;c473312_g1;c447874_g1;c509637_g1;c467499_g1	c460544_g1	no	2	0.063103	71.342	384710000	78096000	0	0	25446000	18579000	23303000	113410000	3225500	95141000	11979000	2367000	13171000
AQLQQGLVK	9	0	983.576	c457640_g1;c531640_g1;c514803_g1	c531640_g1	no	2	0.0083162	89.55	535510000	56774000	46506000	36932000	35344000	38432000	33863000	29371000	42072000	59402000	55324000	38001000	63493000
AQLSIEQLSTELANEK	16	0	1772.92	c460725_g1	c460725_g1	yes	2	0.029159	42.789	263860000	97963000	0	0	74916000	0	0	0	0	0	90985000	0	0
AQLVDFLGDR	10	0	1132.59	c474267_g1;c546053_g1	c474267_g1	yes	2	0.001878	117.89	191110000	0	0	0	23786000	0	0	0	0	0	52365000	59947000	55013000
AQNFVER	7	0	862.43	c549552_g1	c549552_g1	yes	2	0.027183	132.09	247560000	39625000	26033000	39885000	0	26876000	24337000	22084000	32836000	35885000	0	0	0
AQNIEFIR	8	0	989.529	c469553_g1	c469553_g1	yes	2	0.028512	90.777	164550000	0	19789000	21859000	13158000	0	0	15363000	17680000	14877000	20051000	23215000	18562000
AQNLHPR	7	0	834.446	c128280_g1	c128280_g1	yes	2	0.047265	100.27	252470000	34422000	29121000	10127000	34941000	43976000	24897000	8846600	22927000	22573000	0	20636000	0
AQNVDYNSLISQEAR	15	0	1706.82	c543035_g1	c543035_g1	yes	2	5.5672e-63	268.77	1272600000	33427000	40130000	34699000	131020000	107180000	144650000	79171000	53497000	54207000	237780000	179830000	177040000
AQNYVQNELGEFQGR	15	0	1751.82	c500190_g1;c460709_g1	c500190_g1	yes	2	5.3218e-15	154.66	134870000	0	12836000	0	20384000	17827000	14500000	12813000	17661000	14323000	24528000	0	0
AQPQLLQIK	9	0	1037.62	c484226_g1;c457215_g1;c524726_g1;c499779_g1;c470678_g1;c517072_g1;c503876_g1;c530140_g1;c485260_g1;c474025_g1;c522864_g1;c466651_g1;c511162_g1;c507617_g1;c535484_g1;c509288_g1;c553686_g1;c545926_g1;c506001_g1;c527235_g1;c545918_g1;c453355_g1;c554464_g1;c528211_g1;c531600_g1;c232119_g1;c232115_g1;c232106_g1;c232104_g1;c528714_g1;c465594_g1;c496546_g1;c495366_g1;c554113_g1	c484226_g1	yes	2	0.036467	85.265	1005400000	104990000	85673000	117000000	104000000	61463000	81294000	109580000	96825000	88933000	60451000	43167000	52007000
AQPSGLDLSYGGGVR	15	0	1475.74	c457624_g1	c457624_g1	yes	2	0.0032435	84.507	70736000	0	0	18072000	0	15151000	11146000	9417100	12566000	0	0	0	4384100
AQPSGLDLSYGGGVRPQGGTAGR	23	1	2200.1	c457624_g1	c457624_g1	yes	2;3	3.6709e-36	150.91	884160000	160320000	79522000	142510000	38674000	43258000	61902000	88444000	114740000	84782000	38653000	31346000	0
AQQELEEAEER	11	0	1330.6	c546411_g1;c495073_g1;c505631_g1;c257385_g1;c467299_g1	c546411_g1	no	2	9.8978e-10	183.47	22569000000	2363200000	1894500000	2748400000	1508200000	1712100000	1914000000	2607100000	2135000000	2035000000	1198000000	1209000000	1244900000
AQQPLDLPGAR	11	0	1164.63	c499995_g1;c549466_g1;c517357_g1;c424435_g1	c499995_g1	yes	2	0.0019051	108.98	97513000	0	9786000	16343000	0	11756000	0	0	11079000	0	0	23034000	25516000
AQQPSFITPLEDVEVAVGGQLK	22	0	2325.22	c523361_g1;c505360_g1;c510757_g1	c505360_g1	no	2;3	7.5652e-07	100.4	2003800000	156650000	255440000	267090000	135090000	169310000	94141000	311120000	282200000	148740000	70957000	54268000	58767000
AQQTLAAVSPPGMAR	15	0	1496.78	c495176_g1;c451180_g1	c495176_g1	yes	2	0.0012536	74.76	64978000	13883000	9431600	16919000	0	0	8692200	16052000	0	0	0	0	0
AQSDSATVAESR	12	0	1220.56	c544581_g1	c544581_g1	yes	2	1.2901e-10	151.22	312520000	23785000	26222000	38777000	29075000	21453000	26888000	34659000	23020000	31020000	22906000	15263000	19452000
AQSEFLR	7	0	849.434	c514488_g1;c539852_g1;c531807_g1;c519345_g1;c465387_g1;c489128_g1;c515234_g1;c508992_g1	c514488_g1	no	2	0.058755	96.048	940810000	0	0	52189000	392320000	0	0	0	0	248930000	128070000	119300000	0
AQSEPLQTSEAIQLK	15	0	1641.86	c329738_g1	c329738_g1	yes	2	0.002601	84.479	18149000	0	0	0	0	0	0	0	0	0	0	18149000	0
AQTASAAEDTIFGK	14	0	1408.68	c70812_g1;c464955_g1;c484713_g1	c70812_g1	yes	2	0.00012226	101.95	1044000000	88235000	62719000	89240000	135410000	107380000	84516000	106970000	81442000	66617000	74931000	72637000	73880000
AQTWGAGGPSTTGPVGGMPR	20	0	1883.89	c489685_g1;c461186_g1;c483753_g1;c472035_g1;c450336_g1;c518509_g1;c496214_g1;c194451_g1;c550140_g1	c489685_g1	yes	2	3.5664e-38	169.79	380620000	27065000	23082000	42835000	42314000	25496000	38744000	34791000	32105000	23799000	24913000	32561000	32916000
AQVGPASR	8	0	784.419	c536846_g1;c525473_g1	c536846_g1	yes	2	0.015047	128.57	1043900000	86625000	91887000	90854000	99027000	77725000	94959000	68463000	76203000	40691000	103830000	77009000	136660000
AQVLAGGR	8	0	770.44	c451711_g1;c496187_g1;c493167_g1	c451711_g1	yes	2	0.015024	128.75	1632500000	261030000	119960000	212110000	136700000	116100000	76010000	254260000	217930000	73666000	93868000	2146100	68720000
AQVVEALR	8	0	884.508	c471947_g1;c128881_g1	c471947_g1	no	2	0.0073344	164.89	1528900000	124450000	102260000	122870000	106350000	139450000	128250000	175050000	102150000	96929000	147220000	147160000	136800000
AQVYNIR	7	0	862.466	c491849_g1;c448076_g1	c448076_g1	no	2	0.031674	107.65	1323800000	123150000	153540000	121750000	102320000	102960000	125680000	136360000	45973000	114600000	117660000	179830000	0
AQYLNSAYPGK	11	0	1210.6	c537987_g1;c521948_g1	c537987_g1	yes	2	0.0022643	88.948	995660000	88042000	63235000	86871000	106620000	71101000	115560000	75555000	89821000	65521000	79528000	77654000	76158000
AQYLQSVEDR	10	0	1207.58	c499299_g1;c526587_g1;c380634_g1;c541857_g1;c505365_g1	c499299_g1	yes	2	1.9834e-05	157.91	932200000	0	111800000	111240000	59095000	62207000	53534000	160410000	119740000	101350000	47712000	49230000	55882000
AQYPEYFAK	9	0	1115.53	c484216_g1;c545700_g1;c521840_g1	c484216_g1	yes	2	0.054557	60.478	115520000	22469000	23924000	24859000	0	14576000	0	0	0	0	16568000	13127000	0
ARFEELNADLFR	12	1	1479.75	c515954_g1;c501129_g1;c553795_g1;c507720_g1;c451632_g1;c458455_g1;c496555_g1;c487996_g1;c516480_g1;c539367_g1;c260463_g1;c260490_g1;c554880_g1;c527310_g1;c476791_g1;c528528_g1;c507729_g1;c506415_g1;c513904_g1;c260493_g1;c260486_g1;c451873_g1;c461461_g1;c553304_g1;c495965_g1;c487800_g1;c462780_g1;c260464_g1;c471602_g1;c531852_g1;c459854_g1;c551560_g1;c480359_g1;c503264_g1;c475786_g1;c482180_g1;c46…	c515954_g1	no	3	5.7443e-15	150.06	260270000	24794000	29067000	27721000	17506000	29543000	27835000	21914000	13904000	15913000	29826000	12348000	9897500
ARHESDLIPGK	11	1	1221.65	c456964_g1;c520294_g1	c456964_g1	yes	3	2.7175e-05	126.71	101780000	11491000	0	26158000	0	0	15453000	0	21175000	0	27507000	0	0
ARPADIEQDMR	11	1	1300.62	c462337_g1;c549292_g1;c511084_g1;c451565_g1;c531151_g1;c457029_g1;c538632_g1;c538971_g1	c462337_g1	yes	2;3	0.00040203	147.74	306320000	45559000	44177000	20152000	29923000	32428000	36093000	35741000	30406000	10728000	0	8020300	13092000
ARPEDIVNMDLK	12	1	1399.71	c516730_g1	c516730_g1	no	2	0.016131	86.014	77580000	12418000	10363000	13923000	0	0	10157000	18568000	0	12152000	0	0	0
ASAAAAAAAAAAEELK	16	0	1385.72	c450809_g1;c514065_g1	c450809_g1	yes	3	7.6852e-05	57.973	29017000	0	0	0	0	0	7968000	4125200	0	4557700	12366000	0	0
ASAEPFESSLK	11	0	1164.57	c451046_g1	c451046_g1	yes	2	0.0031672	78.264	1567500000	181160000	148450000	225790000	97961000	121840000	86980000	200890000	167940000	154510000	75454000	60228000	46365000
ASALPHQFNAVDR	13	0	1424.72	c536719_g1;c505334_g1;c468546_g1;c503502_g1;c541601_g1;c485327_g1;c447620_g1;c466164_g1	c536719_g1	yes	2;3	0.00012505	89.629	857140000	34334000	36639000	82774000	53900000	44123000	61657000	76588000	39845000	87369000	124440000	112230000	103240000
ASANEFR	7	0	793.372	c460253_g1;c452078_g1	c460253_g1	yes	2	0.019202	134.44	178900000	16001000	11021000	19644000	14560000	11271000	11759000	36249000	34952000	17515000	0	5932500	0
ASANVYATK	9	0	923.471	c450200_g1;c460096_g1;c485197_g1;c465276_g1;c541015_g1	c450200_g1	no	2	0.0056225	118.74	10473000000	952090000	517430000	872760000	1032000000	610910000	1097600000	1153200000	0	658660000	1281200000	1423400000	874100000
ASAVLASQK	9	0	873.492	c549214_g1;c541707_g1;c452256_g1;c526009_g1	c549214_g1	yes	2	0.0011792	151.5	3064600000	265640000	206170000	254750000	249450000	162300000	310320000	343670000	218050000	218130000	314260000	288170000	233650000
ASAVNAPDDGLNEIESEYR	19	0	2048.93	c487474_g1	c487474_g1	yes	2	2.8379e-44	192.18	202680000	0	0	23955000	22597000	30594000	35740000	33012000	22622000	34158000	0	0	0
ASAYGSESK	9	0	898.403	c504988_g1	c504988_g1	yes	2	0.022125	72.968	271110000	32140000	22447000	39707000	37499000	18359000	0	38421000	0	0	35509000	29161000	17868000
ASDSSSIQLPK	11	0	1131.58	c349849_g1	c349849_g1	yes	2	0.03467	66.27	384100000	0	0	0	0	0	0	0	0	0	128130000	121560000	134420000
ASENYNTDFLHR	12	0	1465.66	c546685_g1	c546685_g1	yes	2;3	1.3878e-10	150.62	3951700000	291760000	322300000	414040000	415360000	330680000	521760000	268830000	301060000	330130000	255560000	241740000	258510000
ASESSNTHLQER	12	0	1357.62	c478625_g1;c492321_g1;c539027_g1;c519018_g1	c519018_g1	no	2;3	2.2194e-14	179.81	1318800000	201620000	134180000	156660000	159760000	101870000	116500000	115880000	87133000	89235000	82217000	54915000	18876000
ASEVEWDPTGR	11	0	1245.56	c468668_g1;c460466_g1;c516602_g1;c459103_g1;c540346_g1;c478660_g1	c468668_g1	yes	2	0.0026738	83.647	226910000	26625000	16335000	23602000	29318000	0	21904000	23140000	0	20240000	25048000	23749000	16947000
ASEVSQTPVTENK	13	0	1388.68	c484262_g1;c555296_g1;c543724_g1;c198803_g1;c484954_g1	c484262_g1	yes	2	4.4364e-07	138.22	491370000	0	0	18230000	18936000	43810000	57206000	17585000	0	50650000	85551000	94443000	104960000
ASFQEYLK	8	0	984.492	c447463_g1	c447463_g1	yes	2	0.020472	101.64	1597600000	213470000	167220000	131150000	87280000	79800000	76360000	225000000	163040000	225460000	75735000	92573000	60549000
ASFSGAYEGQGTILGANFK	19	0	1916.93	c462495_g1;c190689_g1;c190687_g1	c462495_g1	yes	2	5.6729e-25	155.47	1323500000	129540000	131060000	134770000	0	57052000	82214000	120300000	124360000	84853000	177380000	119110000	162860000
ASGAGDYWGEYDGVK	15	0	1573.67	c509546_g1;c497788_g1;c469889_g1	c509546_g1	yes	2	0.0025339	65.842	71205000	0	0	0	0	0	0	0	0	0	26849000	25470000	18887000
ASGLQWLTPEQTLGK	15	0	1627.86	c553811_g1;c448538_g1;c506867_g1	c553811_g1	yes	2	4.0599e-08	121.02	1046400000	0	105800000	88672000	82832000	100880000	118090000	75506000	76975000	81885000	98997000	88251000	128560000
ASIAADYAGFLQK	13	0	1353.69	c472681_g1;c539244_g1;c465378_g1;c485213_g1	c472681_g1	yes	2	0.0013044	84.817	1573300000	164030000	191680000	218320000	216410000	0	0	212020000	186360000	208060000	0	94633000	81802000
ASLAANFLNK	10	0	1047.57	c501742_g1;c538906_g1;c448299_g1;c483558_g1;c469897_g1;c517168_g1;c450830_g1;c515471_g1;c523424_g1;c532549_g1;c503965_g1;c508283_g1;c527502_g1;c479403_g1;c527853_g1;c471766_g1	c501742_g1	no	2	8.6468e-05	143.94	18287000000	951230000	831860000	1167000000	2141200000	2384000000	2275300000	1227100000	1141700000	1097700000	1639900000	1819400000	1610800000
ASLAETDK	8	0	833.413	c453304_g1;c551268_g1;c545225_g1;c544646_g1;c463675_g1;c449242_g1;c514527_g1;c478326_g1;c506392_g1;c552675_g1;c532334_g1;c60453_g1;c537891_g1;c521162_g1;c546565_g1	c463675_g1	no	2	0.024326	95.909	1968800000	234290000	146960000	251550000	201020000	148170000	148890000	150110000	163790000	167250000	132660000	108170000	115920000
ASLIVVSNR	9	0	957.561	c447940_g1;c449858_g1	c447940_g1	yes	2	0.0019041	144.12	110290000	0	0	23146000	56433000	0	0	30712000	0	0	0	0	0
ASMEQAVK	8	0	862.422	c488419_g1;c534642_g1	c488419_g1	yes	2	0.0091509	143.85	44480000000	3776200000	3136800000	4893400000	3317800000	4718200000	3806700000	3715400000	3091500000	4104400000	2740800000	3299300000	3879200000
ASNADSDINPVMR	13	0	1388.64	c489553_g1	c489553_g1	yes	2	0.0031093	73.499	227770000	27165000	36300000	0	0	21291000	21172000	0	24627000	24907000	27470000	23037000	21795000
ASNFLWPFK	9	0	1108.57	c506420_g1	c506420_g1	yes	2	0.029325	68.214	1203300000	69858000	73844000	83160000	101090000	84885000	88152000	129800000	127050000	99042000	129930000	102180000	114340000
ASPHDYIVNDR	11	0	1285.61	c495573_g1;c477784_g1;c534422_g1;c514042_g1;c469473_g1;c470721_g1	c495573_g1	yes	2;3	0.0052861	72.928	154600000	21799000	24129000	18105000	16969000	8992500	0	11718000	15619000	21870000	8500200	6895900	0
ASQIGALASEQSSR	14	0	1403.7	c456684_g1;c500201_g1;c535363_g1	c456684_g1	yes	2	0.0018198	79.23	0	0	0	0	0	0	0	0	0	0	0	0	0
ASQLGSAHEVQR	12	0	1281.64	c555590_g1;c33009_g1	c555590_g1	no	2;3	0.00032216	130.98	724030000	85839000	110960000	85466000	49586000	60575000	82647000	40167000	19259000	48790000	48811000	46307000	45623000
ASQQGVPTPATTVQVK	16	0	1610.86	c519847_g1;c517281_g1;c511657_g1;c528478_g1;c532609_g1;c450450_g1;c450589_g1;c540511_g1;c514161_g1;c548882_g1;c490476_g1;c505482_g1;c486683_g1;c482407_g1;c465132_g1	c519847_g1	yes	2	0.031055	42.083	240360000	14755000	23897000	0	14868000	17123000	21446000	22582000	19189000	18820000	34033000	28696000	24953000
ASQTSQTDNAQIGTEPK	17	0	1774.83	c349852_g1	c349852_g1	yes	2;3	7.5927e-11	120.57	365410000	0	0	0	0	0	0	0	0	0	110880000	158310000	96225000
ASSGGGDSGNAYEEFR	16	0	1602.65	c501221_g1;c482360_g1;c540840_g1	c501221_g1	yes	2	0.0016043	64.55	10195000	0	0	10195000	0	0	0	0	0	0	0	0	0
ASSIWSLPQPAK	12	0	1283.69	c544324_g1	c544324_g1	yes	2	0.0026592	76.17	43600000	0	0	0	0	43600000	0	0	0	0	0	0	0
ASSLEPLDELFDR	13	0	1490.73	c477186_g1;c539505_g1;c504422_g1;c489280_g1;c508358_g1;c477405_g1;c527254_g1;c538101_g1;c530435_g1;c507608_g1;c538006_g1;c539861_g1;c521627_g1	c477186_g1	no	2	1.309e-07	137.98	6020000000	641140000	817270000	842100000	447220000	370800000	346770000	645560000	608850000	543960000	262320000	238900000	255160000
ASSLEPLDELFDSK	14	0	1549.75	c524981_g1;c509371_g1;c549782_g1;c533301_g1;c454983_g1;c545958_g1;c473063_g1;c511966_g1	c524981_g1	no	2	0.001495	113.63	2794900000	0	346360000	447900000	274480000	264990000	229830000	451250000	450670000	329440000	0	0	0
ASSPITR	7	0	730.397	c524981_g1;c509371_g1;c549782_g1;c533301_g1;c454983_g1;c545958_g1;c447399_g1;c555386_g1;c475573_g1;c518622_g1;c523277_g1;c533097_g1;c517797_g1;c541566_g1;c447998_g1;c507030_g1;c477186_g1;c539505_g1;c504422_g1;c489280_g1;c508358_g1;c538101_g1;c507608_g1	c524981_g1	no	2	0.020677	143.02	1915000000	323470000	314430000	211320000	100790000	113220000	110380000	205580000	162130000	161800000	58860000	65485000	87540000
ASSQSGGVIHQSQSEVQANDK	21	0	2156.01	c483620_g1;c449937_g1	c483620_g1	yes	2;3	8.4145e-13	146.96	1225200000	128810000	130430000	91597000	95732000	126060000	125420000	67448000	95860000	90308000	83599000	90057000	99869000
ASSSATYANFQDR	13	0	1416.63	c507991_g1;c540126_g1;c512038_g1;c539676_g1	c507991_g1	yes	2	0.0012469	100.88	122330000	22170000	13053000	13869000	0	0	0	10470000	26578000	23493000	0	12702000	0
ASSSVEEDIEEMR	13	0	1480.64	c300409_g1;c495904_g1;c496811_g1;c489967_g1	c300409_g1	yes	2	0.005151	68.069	188590000	34013000	31371000	27241000	17534000	21495000	0	19457000	19540000	17940000	0	0	0
ASTEVVAAK	9	0	874.476	c546938_g1	c546938_g1	yes	2	0.032567	66.073	157750000	0	18985000	0	26037000	0	25875000	13181000	0	0	27617000	19188000	26866000
ASTGVVVPR	9	0	884.508	c496766_g1;c485678_g1	c496766_g1	yes	1;2	0.022998	83.206	440760000	43690000	16846000	36226000	16694000	35693000	43789000	16598000	41124000	40609000	46142000	66834000	36519000
ASTSTPVGGHSGR	13	0	1212.58	c466274_g1	c466274_g1	no	2	0.0025522	84.507	231090000	40807000	27932000	29686000	0	19124000	18825000	13547000	31581000	30016000	0	8381900	11190000
ASVSSTDK	8	0	793.382	c487612_g1	c487612_g1	yes	2	0.048235	80.684	0	0	0	0	0	0	0	0	0	0	0	0	0
ASVSSTDKVTVADHAFLEK	19	1	2004.02	c487612_g1	c487612_g1	yes	3;4	4.8298e-07	85.29	890640000	195930000	74657000	90862000	115960000	58781000	0	59910000	34197000	44698000	61772000	114640000	39232000
ATAAPPTGAHR	11	0	1048.54	c549142_g1	c549142_g1	yes	2	0.0029216	80.438	274010000	48714000	38798000	26656000	33974000	17489000	36747000	35542000	11510000	0	15207000	0	9368200
ATADLQEAYK	10	0	1108.54	c527954_g1;c551051_g1	c527954_g1	no	2	0.0028447	93.267	635870000	52932000	0	64707000	56840000	69098000	60997000	74361000	59044000	58620000	0	70216000	69057000
ATAGDTHLGGEDFDNR	16	0	1674.72	c473988_g1;c465163_g1;c491744_g1;c550428_g1;c515709_g1;c513111_g1;c478313_g1;c218547_g1;c520380_g1;c451824_g1;c468760_g1;c539048_g1;c537181_g1;c478333_g1	c473988_g1	no	2;3	2.2599e-06	111.52	728560000	72798000	60490000	68008000	67670000	71536000	106990000	67482000	44685000	50156000	33455000	59874000	25415000
ATAGNYIATQSINK	14	0	1450.74	c373635_g1	c373635_g1	yes	2	0.0038477	67.214	81292000	0	0	0	16110000	14363000	18922000	0	0	0	15850000	16048000	0
ATAHQQVTSGVVSDK	15	0	1526.77	c478068_g1;c493337_g1;c465342_g1;c474897_g1;c454060_g1	c478068_g1	yes	2;3	0.0033862	57.042	101660000	19165000	0	17341000	0	0	11620000	16374000	14289000	15033000	7834300	0	0
ATANISINDANR	12	0	1258.63	c355796_g1;c355794_g1;c355795_g1	c355796_g1	yes	2	6.3137e-18	198.72	1621700000	7208300	0	10940000	37517000	30752000	26161000	338040000	229180000	157710000	254420000	211350000	318400000
ATAPVASAPASSSVYR	16	0	1533.78	c457856_g1;c476621_g1;c533954_g1;c525258_g1;c496818_g1;c454519_g1	c525258_g1	no	2	4.0154e-05	127.17	277110000	20127000	24870000	25773000	17294000	10581000	22561000	28427000	36487000	24782000	19509000	12048000	34647000
ATAQIAAK	8	0	772.444	c477536_g1;c470523_g1;c481944_g1	c477536_g1	yes	2	0.029125	90.308	18062000000	1449600000	996650000	1998200000	1805500000	1745800000	1423400000	1066600000	1319700000	1671300000	1411400000	1996000000	1177600000
ATDAIYEYLIHNR	13	0	1577.78	c315604_g1	c315604_g1	yes	2;3	0.00011879	145.84	408400000	0	0	0	0	0	0	0	0	0	236430000	0	171980000
ATDGNIER	8	0	874.414	c520485_g1;c451739_g1	c520485_g1	yes	2	0.015317	113.14	1586700000	33108000	23074000	625220000	31620000	0	0	858800000	14872000	0	0	0	0
ATDGVLEGIAIGGDR	15	0	1442.74	c547620_g1;c538139_g1;c555364_g1;c456845_g1	c555364_g1	no	2	6.1701e-06	110.66	130690000	0	20163000	29245000	0	0	0	0	22429000	58857000	0	0	0
ATDLQQGAPASEISNK	16	0	1628.8	c519316_g1;c509502_g1;c451838_g1	c519316_g1	yes	2	0.0011618	69.261	99275000	0	0	11163000	12466000	0	12576000	20935000	12689000	18214000	11232000	0	0
ATDPIDSPLDR	11	0	1198.58	c503955_g1;c515131_g1;c552354_g1;c543027_g1	c503955_g1	yes	2	0.034805	54.416	15427000	0	0	9600200	0	0	0	0	0	0	5826800	0	0
ATDQTFADK	9	0	995.456	c457602_g1;c458374_g1;c451175_g1;c529937_g1;c447376_g1;c539621_g1;c503596_g1;c502470_g1;c479809_g1;c467917_g1;c474222_g1;c493186_g1;c470121_g1;c495961_g1;c524386_g1;c458556_g1;c482823_g1;c515689_g1;c527883_g1;c451374_g1;c455742_g1;c509817_g1	c515689_g1	no	2	0.0061785	104.06	16804000000	1819600000	1866700000	1669000000	1705700000	950980000	1285800000	1602600000	2294200000	1493400000	729920000	645630000	741040000
ATDVMIAGK	9	0	904.469	c467755_g1	c467755_g1	yes	2	0.051943	58.679	45057000	8240300	0	0	0	0	0	0	0	0	13738000	14221000	8858400
ATEDSTVMSLMR	12	0	1339.61	c519446_g1;c514126_g1;c493035_g1;c212793_g1	c519446_g1	yes	2	0.0014546	92.445	60433000	24260000	13648000	0	0	0	0	0	0	9858500	12666000	0	0
ATEEDQQQPTK	11	0	1273.58	c510131_g1	c510131_g1	yes	2	0.0020853	91.265	78319000	0	0	0	7874500	0	32706000	8883500	28856000	0	0	0	0
ATEEEIYNYVAER	13	0	1585.73	c490487_g1;c526391_g1;c555210_g1;c493787_g1	c490487_g1	yes	2;3	6.3561e-15	179.57	954600000	70721000	84334000	61634000	100900000	101060000	72679000	72127000	75707000	69308000	81795000	80032000	84305000
ATEGPIVSDK	10	0	1015.52	c500100_g1	c500100_g1	yes	2	0.00079901	122.28	567150000	36415000	0	17880000	53033000	63440000	78482000	23137000	17708000	36586000	97459000	69506000	73507000
ATELDFKPQVIR	12	1	1415.78	c521350_g1;c515311_g1	c521350_g1	yes	3	0.0077225	51.286	339840000	48406000	20543000	28877000	21243000	35611000	35993000	24062000	21540000	21233000	30536000	28126000	23669000
ATELDFKPQVIRE	13	2	1544.82	c521350_g1;c515311_g1	c521350_g1	yes	3	0.0617	40.552	188320000	21022000	27308000	13719000	15530000	23280000	20679000	17599000	16816000	15840000	0	16532000	0
ATEVENYFK	9	0	1099.52	c470443_g1	c470443_g1	yes	2	0.011671	82.716	288680000	21250000	18309000	30472000	17943000	20703000	20015000	15603000	29589000	26112000	32962000	33902000	21823000
ATFDIALIVPQDR	13	0	1457.79	c497639_g1;c521748_g1;c526841_g1	c497639_g1	no	2	0.0007298	112.85	65060000	0	0	0	0	0	0	48617000	16443000	0	0	0	0
ATFGADHWHNYVTVNK	16	0	1858.88	c447940_g1;c519969_g1;c460803_g1;c483902_g1	c483902_g1	no	2;3;4	0.0028358	60.305	1131500000	70537000	0	56746000	133910000	69194000	88196000	140670000	68600000	94160000	164870000	168350000	76239000
ATFLQHETNK	10	0	1187.59	c456053_g1;c516932_g1;c501118_g1	c456053_g1	no	2;3	0.0096024	88.819	268300000	37247000	22490000	26062000	42398000	20733000	36425000	7616100	14988000	20823000	10604000	13544000	15369000
ATFPTDEQIR	10	0	1176.58	c506170_g1	c506170_g1	yes	2	0.014246	73.157	26695000	11392000	0	15302000	0	0	0	0	0	0	0	0	0
ATGFEAFLAK	10	0	1053.55	c508414_g1;c543734_g1;c505423_g1;c489079_g1;c541551_g1	c508414_g1	no	2	0.054725	53.493	35275000	0	0	0	0	0	0	0	0	0	0	0	35275000
ATGGQFIGSQEMK	13	0	1352.64	c447334_g1;c499037_g1	c447334_g1	yes	2	0.00041929	99.53	622770000	49253000	63048000	36322000	39647000	51753000	63382000	37774000	33100000	40529000	72361000	64491000	71109000
ATGMQPNEQPLSESDDKPK	19	1	2070.95	c520485_g1	c520485_g1	yes	3	1.1904e-05	65.287	366560000	20844000	25074000	45699000	35670000	35976000	40109000	33794000	25852000	23197000	31922000	23709000	24714000
ATGTLYTYPENFR	13	0	1531.73	c473500_g1;c541758_g1	c473500_g1	yes	2	8.8847e-24	221.52	2544300000	129360000	192170000	221240000	161340000	207880000	166850000	199520000	169660000	202750000	322370000	237690000	333470000
ATHDGTITVGK	11	0	1098.57	c456964_g1;c449403_g1;c179894_g1;c485810_g1;c460269_g1	c456964_g1	yes	2;3	0.00095073	123.35	8786000000	788390000	132900000	944010000	1032000000	451090000	664010000	867180000	606100000	603220000	597220000	1710700000	389130000
ATHLPGYFVEPTVFADVHDHMTIAR	25	0	2823.38	c534169_g1;c532072_g1	c534169_g1	no	4;5	5.494e-24	105.79	4205100000	293510000	309080000	196380000	463450000	298150000	414270000	444530000	379740000	457640000	144120000	390210000	414000000
ATHYVADTHGYR	12	0	1389.64	c522338_g1;c469627_g1	c522338_g1	no	2;3;4	7.7536e-05	152.06	784640000	67945000	105040000	55631000	118290000	59970000	62755000	53615000	59620000	59761000	44273000	61619000	36116000
ATIATLEAK	9	0	916.523	c469476_g1	c469476_g1	yes	2	0.0075728	91.064	552710000	36734000	20862000	47151000	74026000	50476000	61325000	44439000	44750000	36879000	45971000	47836000	42257000
ATIEPNPEQR	10	0	1153.57	c488299_g1;c540200_g1;c550674_g1;c546093_g1	c488299_g1	yes	2	0.0032677	90.601	142670000	20726000	18628000	18964000	15453000	9412500	13732000	16314000	16899000	12542000	0	0	0
ATINMLR	7	0	817.448	c506420_g1;c288899_g1	c506420_g1	yes	2	0.039902	102.98	256710000	0	0	0	0	32403000	45258000	58905000	44107000	0	38350000	37692000	0
ATISNDGATIMK	12	0	1220.61	c507354_g1;c451641_g1	c507354_g1	yes	2	0.00023851	112.36	474140000	15793000	40635000	43727000	40223000	45025000	49917000	25785000	40343000	30874000	47152000	50867000	43800000
ATIVTIEGPR	10	0	1055.6	c458459_g1	c458459_g1	yes	2	0.00015422	140.5	160170000	14162000	0	14364000	16720000	13455000	31122000	0	11476000	10105000	22055000	0	26708000
ATLDEENMK	9	0	1049.47	c479125_g1;c486331_g1;c515954_g1;c451632_g1;c473394_g1;c521418_g1;c516480_g1;c539367_g1;c555569_g1;c527310_g1;c476791_g1;c498717_g1;c513904_g1;c493676_g1;c503868_g1;c529223_g1;c464294_g1;c500555_g1;c458350_g1;c462327_g1;c524122_g1;c466930_g1;c480560_g1;c523795_g1;c260458_g1;c260500_g1;c260495_g1;c260473_g1;c529268_g1;c488806_g1;c525420_g1;c514016_g1;c481148_g1;c260456_g1;c487441_g1;c526525_g1;c53…	c515954_g1	no	2	0.0067819	96.492	5521500000	365950000	446310000	399230000	494880000	628150000	502280000	431120000	390070000	402830000	518480000	586650000	355610000
ATLGEADKEFNLIVNLVR	18	1	2001.09	c512463_g1;c528651_g1;c537537_g1;c473108_g1;c535148_g1;c523178_g1	c528651_g1	no	2;3	1.0876e-162	343.49	22697000000	2367100000	2068300000	2725400000	1598900000	1755500000	1772200000	2031800000	1317300000	2490600000	1583100000	1513600000	1472700000
ATLNELNR	8	0	929.493	c535850_g1;c544834_g1;c544712_g1;c518462_g1;c460917_g1;c507631_g1;c523239_g1;c450078_g1;c520290_g1	c535850_g1	no	2	0.011778	138.24	8515600000	904470000	806360000	1380300000	795440000	0	0	1253000000	1574200000	904130000	402750000	494930000	0
ATMLGAQGSDEDR	13	0	1349.59	c503669_g1;c94450_g1	c503669_g1	yes	2	0.00064702	94.66	38292000	0	6555600	17070000	14667000	0	0	0	0	0	0	0	0
ATNLVISSLR	10	0	1072.62	c453766_g1;c534830_g1	c453766_g1	yes	2	0.0037643	88.267	83532000	0	0	0	0	0	0	20757000	0	0	18469000	22894000	21411000
ATPSFVAFDGR	11	0	1166.57	c524689_g1;c505552_g1;c553624_g1;c491574_g1;c492837_g1;c525175_g1;c471525_g1	c524689_g1	no	2	0.0019206	93.098	691750000	52496000	56772000	59282000	57562000	64343000	64134000	64961000	62956000	45721000	59592000	50159000	53773000
ATPTWTINGQK	11	0	1215.62	c529752_g1;c503424_g1;c456385_g1;c553609_g1;c544824_g1	c553609_g1	no	2	0.00060065	109.11	495810000	90943000	85196000	0	0	64591000	43803000	31822000	69327000	0	38192000	35118000	36816000
ATQKEETFESQIR	13	1	1565.77	c500294_g1;c554146_g1;c497279_g1;c483507_g1	c500294_g1	yes	2	0.00046637	108.47	158120000	21508000	12197000	19247000	11508000	17950000	18107000	16299000	0	0	0	27452000	13856000
ATSASGAELSQQFR	14	0	1451.7	c528433_g1;c544993_g1;c457064_g1;c469003_g1;c516865_g1	c528433_g1	yes	2	9.2276e-05	103.08	28302000	0	0	0	0	0	0	0	0	7156600	13589000	0	7556900
ATSGANDEDDVVIAAFK	17	0	1721.81	c466711_g1	c466711_g1	yes	2	0.0013433	56.225	36182000	0	0	15749000	0	7272600	0	13160000	0	0	0	0	0
ATSGDASFIK	10	0	995.492	c372295_g1	c372295_g1	yes	2	0.015803	66.27	388590000	0	0	0	68989000	0	49627000	22058000	9998400	8767900	83952000	85348000	59854000
ATSPDTSDVIIAR	13	0	1344.69	c495937_g1;c496716_g1;c520780_g1;c505151_g1;c493660_g1;c447356_g1;c153672_g1;c550487_g1;c519844_g1;c449135_g1	c495937_g1	yes	2	0.00088582	90.827	0	0	0	0	0	0	0	0	0	0	0	0	0
ATSQLQQSSLK	11	0	1189.63	c519835_g1	c519835_g1	yes	2	5.0704e-09	172.94	1849800000	188300000	211380000	154510000	149360000	191770000	153600000	136270000	125970000	127190000	124660000	154640000	132140000
ATSTGPSGADIAIEYSADLAALSR	24	0	2336.15	c460931_g1	c460931_g1	no	2;3	8.6729e-37	209.66	4532200000	552500000	518070000	736770000	338540000	160530000	279530000	542020000	414040000	358580000	241790000	294210000	95633000
ATSVQWFR	8	0	993.503	c501385_g1;c519620_g1	c501385_g1	no	2	0.017968	105.39	456980000	70688000	43107000	18865000	32036000	62049000	46229000	37055000	31969000	38061000	17865000	23071000	35987000
ATSYDQYQTQPQAQK	15	0	1755.81	c514488_g1	c514488_g1	no	2;3	0.00049236	106.29	2194700000	248200000	244580000	191190000	267520000	243780000	238770000	165250000	271420000	203590000	24184000	96199000	0
ATTLAADR	8	0	817.429	c554952_g1;c180030_g1	c554952_g1	yes	2	0.063434	105.14	412850000	36758000	36026000	33194000	31356000	26526000	24977000	31148000	31900000	22441000	35645000	52281000	50599000
ATTPTATAQNTTPTIATIK	19	0	1901.01	c507255_g1;c519090_g1;c485817_g1;c132386_g1;c458067_g1	c507255_g1	yes	2	0.00020975	63.181	19107000	0	0	0	11842000	7265300	0	0	0	0	0	0	0
ATTVQIDR	8	0	902.482	c141963_g1;c141966_g1;c520074_g1	c141963_g1	no	2	0.014909	129.68	3294100000	60333000	66521000	63085000	278490000	227440000	178400000	73720000	78795000	106970000	762850000	607980000	789520000
ATVEAAAGANGK	12	0	1058.54	c475673_g1;c158691_g1	c475673_g1	yes	2	3.371e-07	140.14	794830000	100410000	52996000	74221000	68338000	35797000	74869000	115050000	77913000	70991000	67612000	36048000	20585000
ATVPDLIEGQAYEFR	15	0	1707.85	c466676_g1	c466676_g1	no	2	5.706e-30	207.29	2782600000	276050000	300460000	337990000	205590000	189580000	203170000	316060000	270070000	227500000	183560000	117850000	154730000
ATVQELENAISK	12	0	1301.68	c111340_g1;c497127_g1	c111340_g1	yes	2	0.00016281	117.28	1647700000	148450000	148400000	0	154120000	119490000	200090000	220570000	178420000	0	175520000	129450000	173150000
ATVSVDDSQGPER	13	0	1359.63	c283856_g1;c283851_g1	c283856_g1	yes	2	5.0168e-05	115.78	211240000	24056000	17388000	16101000	21356000	20020000	19742000	19662000	0	14258000	17433000	22683000	18544000
ATYETILVER	10	0	1193.63	c487880_g1	c487880_g1	yes	2	0.0033668	90.135	470450000	74160000	58284000	92411000	139930000	9296900	11242000	0	0	0	32155000	26213000	26766000
ATYKPGDLVQFR	12	1	1393.74	c535602_g1;c455084_g1;c460005_g1;c464194_g1;c462322_g1	c535602_g1	no	2;3	0.00029435	108.57	2816300000	279380000	287940000	239020000	201250000	297290000	265970000	232030000	270510000	216380000	207120000	177710000	141730000
AVADITGNELMAINVNSEIK	20	0	2101.07	c449180_g1;c540953_g1	c540953_g1	no	2;3	4.8474e-16	122.52	1075600000	43927000	0	55178000	82358000	137440000	155010000	79003000	122210000	43033000	139910000	109520000	107970000
AVAHHTTASFIR	12	0	1309.69	c538528_g1;c544805_g1	c538528_g1	yes	2	0.00025056	93.098	38215000	7936100	0	0	0	0	0	0	6250300	5067600	9908500	9052400	0
AVANQTSATFLR	12	0	1277.67	c489248_g1;c460982_g1;c106385_g1	c489248_g1	yes	2	1.8703e-11	157.96	404380000	0	39261000	41829000	0	49405000	0	37489000	32827000	47225000	51942000	58868000	45534000
AVANTTAALMLR	12	0	1230.68	c456053_g1;c516932_g1;c501118_g1;c502295_g1	c456053_g1	no	2	3.3718e-14	176.6	95233000	10913000	12139000	8794300	7506400	0	0	11615000	9961900	9789600	15000000	0	9512600
AVAQTVPMNWQDFENYLVK	19	0	2252.09	c458940_g1;c503639_g1;c451550_g1	c503639_g1	no	2;3	0.00010909	77.078	4107000000	393720000	452530000	454580000	303290000	304910000	306920000	457080000	393950000	376480000	307400000	113850000	242260000
AVASQLDANFLK	12	0	1275.68	c510399_g1;c517313_g1;c502995_g1	c510399_g1	yes	2	0.00065114	123.86	908640000	92930000	164440000	104220000	36242000	52963000	46496000	81825000	79691000	92639000	48823000	62618000	45754000
AVAVSTLR	8	0	815.486	c463952_g1;c490109_g1	c463952_g1	yes	2	0.0092393	170.17	1155300000	110190000	172600000	121360000	100550000	75679000	65712000	106550000	104880000	203720000	0	94056000	0
AVAVVVDPIQSVK	13	0	1323.78	c536251_g1;c499722_g1;c491826_g1;c483667_g1;c547894_g1	c536251_g1	yes	2	0.00011156	125.74	770870000	70524000	40891000	44604000	52996000	79111000	71386000	38952000	40727000	61015000	97763000	87897000	85005000
AVDDENKENVEEK	13	1	1517.68	c529020_g1;c458450_g1;c550014_g1;c472780_g1;c490205_g1	c529020_g1	yes	2;3	1.5509e-10	150.46	1520200000	122690000	119430000	150750000	155740000	85329000	160240000	181640000	140190000	56170000	163310000	74346000	110320000
AVDENAAEHK	10	0	1082.5	c495110_g1	c495110_g1	yes	2;3	0.001058	114.99	1151600000	64575000	53456000	70873000	198660000	141870000	216920000	101410000	65857000	106900000	0	50264000	80816000
AVDIPSSETK	10	0	1045.53	c495260_g1	c495260_g1	no	1;2	0.0024895	96.668	1466800000	95947000	144640000	138190000	130410000	93655000	156860000	196060000	125810000	145890000	108820000	63231000	67318000
AVDNPDEYNPVPK	13	0	1456.68	c493274_g1;c482155_g1;c481137_g1;c497736_g1;c528338_g1	c493274_g1	no	2	0.0017706	78.556	377970000	29887000	19442000	21371000	14445000	17177000	0	17320000	23041000	0	103820000	80605000	50858000
AVDNVAEIILR	11	0	1211.69	c458096_g1;c497049_g1;c488903_g1;c543556_g1;c491310_g1;c503477_g1;c529522_g1;c499347_g1;c533177_g1;c451690_g1;c547766_g1;c515132_g1;c469726_g1	c458096_g1	no	2	5.4143e-08	156.46	2621100000	317010000	250100000	266460000	217970000	197760000	223070000	243590000	288560000	268150000	103100000	132970000	112360000
AVDPLQFR	8	0	944.508	c448442_g1	c448442_g1	yes	2	0.02452	95.62	89121000	8153800	0	6971600	0	11728000	9053300	8253700	0	0	17252000	15342000	12366000
AVDSLVPIGR	10	0	1025.59	c508193_g1;c488759_g1;c493976_g1;c448386_g1;c486030_g1;c481851_g1;c491965_g1	c508193_g1	yes	1;2	0.00010919	155.88	8072200000	1033500000	878540000	966590000	437580000	364110000	554800000	883580000	782070000	1007800000	548720000	363230000	251690000
AVDTSLVAAAELAK	14	0	1357.75	c485024_g1;c488869_g1;c521524_g1	c485024_g1	yes	2;3	0.00028087	120.77	687730000	114410000	92524000	78764000	43250000	47333000	43228000	66740000	69838000	59935000	19075000	27089000	25549000
AVEDNLDIPR	10	0	1140.58	c458413_g1;c545376_g1	c458413_g1	no	2;3	5.3208e-05	145.63	17708000000	753370000	609790000	913850000	1411000000	1866100000	1531500000	1088000000	953140000	1089700000	2382400000	2244500000	2865000000
AVEDNLDIPRDGPLAGNVGTR	21	1	2178.1	c458413_g1	c458413_g1	no	2;3	1.1405e-28	153.14	1259800000	0	56359000	40059000	124570000	127070000	158830000	51145000	50638000	40175000	250650000	165640000	194690000
AVEEEEQIK	9	0	1073.52	c514488_g1;c539852_g1;c531807_g1;c477062_g1;c519345_g1;c515234_g1	c514488_g1	no	1;2	0.00078164	154.12	2194000000	203480000	209890000	178770000	256520000	196010000	237050000	257610000	202830000	197260000	66771000	104520000	83281000
AVEILADIIQNSK	13	0	1412.79	c462631_g1	c462631_g1	yes	2	3.0499e-14	169.65	1939000000	151270000	236510000	236850000	77920000	148840000	181540000	169790000	152810000	203320000	129390000	133740000	117060000
AVEIPFPNSGLEEVLQAK	18	0	1940.03	c490768_g1;c469429_g1;c486465_g1;c500000_g1;c509310_g1	c490768_g1	yes	2	0.0041593	49.483	352200000	31601000	40952000	0	32168000	0	28760000	40288000	34116000	0	48373000	57813000	38131000
AVELAANK	8	0	814.455	c509842_g1	c509842_g1	yes	2	0.02199	99.384	368210000	17768000	0	20046000	69444000	66519000	52716000	23499000	29081000	21427000	21779000	15343000	30586000
AVEMSGTVIGMR	12	0	1249.62	c515435_g1	c515435_g1	yes	2	3.5705e-11	156.92	324450000	53545000	0	33582000	23338000	43628000	36238000	29578000	25252000	16219000	27802000	0	35267000
AVENFLLR	8	0	960.539	c455413_g1;c498467_g1	c455413_g1	yes	2	0.011909	124.89	39254000	0	0	0	0	0	0	0	0	0	14349000	24904000	0
AVEPLETNEQR	11	0	1284.63	c447809_g1;c544561_g1;c519831_g1	c447809_g1	yes	2	1.1922e-07	178.94	389250000	0	32516000	0	18665000	0	0	0	0	38697000	130850000	106720000	61801000
AVEPLETNEQTEIK	14	0	1599.8	c479075_g1	c479075_g1	yes	2	2.9933e-05	125.74	199310000	18138000	37842000	38207000	0	9426300	0	0	7356700	0	31857000	18406000	38080000
AVEQGDNTLK	10	0	1073.54	c303080_g1;c303085_g1;c303084_g1	c303080_g1	yes	2	0.00047411	123.98	321450000	19267000	12639000	28438000	39102000	44508000	37136000	22425000	24905000	20683000	28360000	18886000	25098000
AVESIEEYSHSHSEYIEEHTK	21	0	2503.11	c475179_g1;c501966_g1	c475179_g1	no	4	1.8223e-08	78.794	312060000	64049000	0	38834000	34944000	28270000	0	34290000	56780000	54897000	0	0	0
AVETLQLLESHDMQYR	16	0	1931.94	c478816_g1	c478816_g1	yes	3	0.00047879	62.377	437660000	54318000	60767000	54572000	31712000	47477000	53755000	38214000	34111000	36728000	26003000	0	0
AVEVLQGLTWGIAGR	15	0	1568.87	c541715_g1;c468604_g1;c135874_g1;c135871_g1;c135872_g1	c541715_g1	yes	2	1.4558e-38	233.54	580250000	38490000	74170000	38041000	68044000	61767000	60643000	46571000	0	56536000	50461000	38149000	47382000
AVEVMITPPK	10	0	1083.6	c349849_g1	c349849_g1	yes	2	0.0024099	97.431	119810000	0	0	0	0	0	0	0	0	0	36371000	35741000	47698000
AVEVMITPPKDDNSQESSITK	21	1	2288.12	c349849_g1	c349849_g1	yes	3	3.2171e-17	93.776	189930000	0	0	0	0	0	0	0	0	0	48293000	65468000	76166000
AVFINLK	7	0	803.491	c450938_g1;c451522_g1;c547427_g1	c450938_g1	no	1	0.051118	144.01	147300000	14045000	15915000	21544000	11058000	14402000	14724000	12164000	10944000	12586000	10582000	9339300	0
AVFLGNR	7	0	775.434	c457122_g1;c147382_g1;c532965_g1;c506980_g1;c452804_g1;c462577_g1	c457122_g1	no	2	0.023326	119.23	204510000	0	0	26864000	15611000	17454000	15126000	33297000	24139000	29621000	18877000	10397000	13125000
AVFPSIVGR	9	0	944.544	c266692_g1;c449207_g1;c167224_g1;c167221_g1;c266680_g1;c167229_g1;c144762_g1;c476721_g1;c480424_g1;c486978_g1;c453575_g1;c552681_g1;c498333_g1;c490373_g1;c546978_g1;c520344_g1;c448981_g1;c455932_g1;c501655_g1;c507382_g1;c167240_g1;c332371_g1;c527583_g1;c167220_g1;c542001_g1;c538726_g1;c367561_g1;c167236_g1;c167237_g1;c332370_g1;c332367_g1;c555086_g1;c477605_g1;c167199_g1;c167206_g1;c515581_g1;c50…	c555169_g1	no	2	0.00062482	158.12	110510000000	12697000000	11240000000	6912400000	8821900000	9351000000	7916700000	17662000000	10088000000	8855900000	6009500000	5727900000	5231600000
AVFVDLEPTVVDEVR	15	0	1686.88	c458542_g1;c468233_g1;c450990_g1	c458542_g1	no	2;3	3.413e-15	191.52	56576000000	4839700000	4687700000	5303400000	4855000000	3903600000	5993700000	5358100000	4569300000	4382800000	5116400000	3442700000	4123400000
AVFVDLEPTVVDEVRTGTYR	20	1	2265.16	c458542_g1;c450990_g1	c458542_g1	no	3	0.037409	17.148	410880000	50585000	54012000	51653000	0	0	158700000	35925000	59999000	0	0	0	0
AVGESVQQTK	10	0	1045.54	c550445_g1;c466591_g1;c552928_g1;c518012_g1;c478347_g1;c542611_g1;c468686_g1;c513974_g1;c538225_g1;c531208_g1;c484136_g1;c547836_g1;c450175_g1;c468371_g1	c531208_g1	no	2	1.0718e-05	174.16	3977300000	411590000	440230000	400320000	322360000	298310000	352850000	462060000	400760000	317810000	183660000	257720000	129620000
AVGPEITR	8	0	841.466	c473225_g1;c478973_g1;c485369_g1;c500280_g1;c514186_g1;c522385_g1;c539064_g1;c536959_g1;c505332_g1;c483449_g1;c547446_g1	c473225_g1	yes	2	0.035792	85.212	227480000	0	29621000	21512000	30006000	33950000	25153000	0	35672000	0	19417000	20538000	11610000
AVGPGVR	7	0	654.381	c484226_g1;c457215_g1;c524726_g1;c461352_g1;c466312_g1;c492643_g1;c528706_g1;c467421_g1;c534911_g1;c484380_g1;c554464_g1;c517636_g1;c524332_g1;c534594_g1;c515162_g1;c457757_g1;c532366_g1;c525208_g1;c470444_g1;c537219_g1;c467308_g1;c483202_g1;c503360_g1	c484226_g1	no	2	0.049337	99.511	1133400000	0	99190000	104030000	160380000	108370000	133620000	122210000	96007000	76574000	84549000	56454000	91974000
AVGVDNPAAK	10	0	940.498	c461804_g1;c530500_g1;c500047_g1;c541608_g1	c541608_g1	no	2	0.0027562	94.114	324740000	28728000	28735000	33385000	24967000	19792000	39558000	35788000	0	19204000	42887000	28163000	23536000
AVGVDQLPLNYPLDR	15	0	1668.88	c521704_g1	c521704_g1	yes	2	3.9815e-08	152.07	1745100000	0	0	0	0	0	0	560380000	664940000	464080000	0	0	55681000
AVHDAPIFQR	10	0	1152.6	c540697_g1;c536844_g1;c509870_g1;c517865_g1;c485454_g1;c486857_g1	c540697_g1	yes	3	0.0022246	72.928	293910000	27147000	25402000	21549000	28569000	21020000	21539000	31535000	22373000	13112000	24216000	26277000	31176000
AVHEVQPGVDFALNR	15	0	1650.85	c547856_g1	c547856_g1	yes	2;3	0.00014054	101.93	228970000	0	0	0	0	0	0	30803000	39204000	28496000	37997000	42182000	50289000
AVIAESYER	9	0	1036.52	c534560_g1;c485466_g1;c478928_g1;c513015_g1	c534560_g1	yes	1;2	0.0005805	170.66	1555400000	140810000	176240000	124270000	120670000	130570000	103760000	138540000	131470000	131700000	114470000	112360000	130590000
AVIDPQSLNSPEVIK	15	0	1608.87	c502615_g1;c128615_g1;c128614_g1;c128631_g1;c128618_g1;c128629_g1;c540082_g1	c502615_g1	yes	2	0.0074149	74.962	163760000	24082000	18767000	18803000	11251000	17194000	17052000	14003000	16926000	16153000	0	0	9531400
AVIFNIH	7	0	812.454	c457240_g1;c495519_g1	c457240_g1	yes	2	0.057969	96.337	246930000	27287000	33509000	40136000	14505000	14717000	13414000	24245000	23568000	23390000	11789000	13124000	7243500
AVIIYVPIPQQK	12	0	1367.82	c527794_g1;c495871_g1;c472893_g1;c553223_g1	c527794_g1	yes	2	0.00012247	117.04	1936700000	139060000	141240000	165100000	176620000	153920000	179440000	161280000	183770000	183000000	140390000	137220000	175670000
AVLDPASKPEGSSTSAAASVAALPDER	27	1	2596.3	c555082_g1;c531084_g1	c555082_g1	yes	3	0.00014052	38.374	26045000	0	0	15765000	0	0	0	0	0	10280000	0	0	0
AVLDVPDSFYTEQYAEVK	18	0	2072.99	c489584_g1;c463990_g1	c489584_g1	no	2;3	1.2575e-07	97.957	5315000000	156290000	673710000	783720000	545340000	547340000	400420000	366770000	433440000	0	448210000	485470000	474240000
AVLIDLEPGTMDAVR	15	0	1598.83	c477122_g1	c477122_g1	no	2	0.00061387	78.342	245630000	31992000	31151000	24839000	22495000	13381000	18324000	20087000	30954000	15178000	11652000	15870000	9702600
AVLLTLK	7	0	756.511	c196764_g1;c451296_g1	c451296_g1	no	2	0.059448	95.793	901410000	139540000	111500000	127270000	55641000	83044000	61708000	89345000	110880000	81530000	14163000	14900000	11900000
AVLMASK	7	0	718.405	c448235_g1;c155982_g1	c448235_g1	yes	2	0.057489	92.191	655560000	54308000	36156000	43693000	46234000	47433000	54015000	88130000	60589000	57552000	72567000	47077000	47808000
AVLVDLEPGTMDSVR	15	0	1600.81	c477821_g1;c170380_g1	c477821_g1	yes	2;3	7.5341e-11	169.58	26179000000	2529600000	2256400000	2195100000	2813000000	2729100000	3008100000	1762100000	1550800000	1557800000	2167000000	1896500000	1713800000
AVNDGVNNFK	10	0	1076.53	c468613_g1;c475421_g1;c512025_g1	c468613_g1	no	2	0.012844	69.905	294520000	13604000	16536000	26120000	23602000	23422000	20943000	35778000	14873000	17553000	42933000	34847000	24307000
AVNDLTDSYGQEWTYR	16	0	1916.85	c504957_g1;c548998_g1;c461762_g1;c493264_g1;c478812_g1;c499441_g1	c504957_g1	no	2	1.518e-24	208.74	327620000	36731000	0	27556000	30552000	21043000	28777000	21061000	17416000	22252000	43539000	40490000	38200000
AVNEAGPGKPSK	12	1	1153.61	c481170_g1;c494354_g1;c502115_g1	c481170_g1	no	2;3	0.0026576	91.095	1267600000	119080000	85557000	221870000	131520000	100790000	55886000	98590000	82249000	181810000	71924000	65485000	52856000
AVNELGQAVTSASLIVQSK	19	0	1914.04	c451019_g1	c451019_g1	yes	2;3	1.9188e-06	116.58	1613500000	168060000	108020000	134290000	115400000	189170000	141110000	182990000	99406000	148810000	118050000	47645000	160570000
AVNLIGSDETR	11	0	1173.6	c451019_g1;c450680_g1	c450680_g1	no	2	2.5784e-09	179.37	683510000	0	136880000	0	0	184990000	0	0	0	0	131780000	99258000	130600000
AVNPDVEFFETSVTFK	16	0	1828.89	c546796_g1;c525021_g1;c220747_g1;c220745_g1;c512271_g1	c546796_g1	yes	2	9.7896e-06	104.59	693270000	80931000	56281000	68579000	67638000	57062000	68260000	0	55286000	63635000	52002000	60517000	63083000
AVNPLGEAVTTASMR	15	0	1515.77	c453223_g1	c453223_g1	no	2;3	4.7178e-22	174.24	1443300000	166390000	155560000	213950000	158290000	41511000	173450000	35685000	115180000	129700000	97324000	71974000	84274000
AVNSLLR	7	0	771.46	c464444_g1	c464444_g1	yes	2	0.033817	105.22	226510000	0	9277700	0	22231000	24398000	24660000	28079000	21477000	0	36008000	34445000	25935000
AVNVYSTNVTTENLSR	16	0	1766.88	c523264_g1;c490801_g1;c550925_g1;c461380_g1;c468866_g1;c547157_g1;c524699_g1	c523264_g1	yes	2	0.0035479	57.802	0	0	0	0	0	0	0	0	0	0	0	0	0
AVPDNSPHPYIHNQEHR	17	0	2009.95	c514488_g1;c539852_g1;c531807_g1;c519345_g1;c549766_g1;c524494_g1;c515234_g1	c514488_g1	no	3	2.1308e-05	58.159	76680000	0	23132000	0	0	26173000	17339000	10036000	0	0	0	0	0
AVPLALGLISASNPK	15	0	1449.86	c549664_g1	c549664_g1	no	2	7.7519e-15	152.64	993290000	82124000	105020000	95668000	96075000	73693000	72992000	59362000	92768000	57863000	76181000	83072000	98467000
AVQAAHNAFYGSWK	14	0	1548.75	c456380_g1;c482793_g1	c456380_g1	yes	2	0.015568	73.632	17404000	0	4833800	0	0	0	0	0	0	0	12570000	0	0
AVQAAILHGDK	11	0	1121.62	c462106_g1	c462106_g1	yes	2	0.00044175	113.74	107260000	0	0	0	0	0	0	11280000	53211000	42772000	0	0	0
AVSALSQIPNSDK	13	0	1328.69	c482922_g1;c466581_g1	c482922_g1	yes	2	0.0015635	81.338	21289000	0	0	0	0	0	0	0	0	0	0	12982000	8307100
AVSFVGSDTAGK	12	0	1137.57	c518159_g1;c518155_g1;c493792_g1	c518159_g1	yes	2	0.0030927	75.197	186820000	0	33387000	0	0	33210000	0	0	0	0	36244000	40907000	43073000
AVSLNQNLDLDLGK	14	0	1498.8	c507984_g1;c484826_g1;c514785_g1;c495328_g1;c468140_g1;c193217_g1;c517997_g1;c474611_g1;c522824_g1	c507984_g1	yes	2	4.6184e-08	130.94	2340400000	174470000	200920000	368190000	154940000	327620000	375800000	139660000	108820000	148270000	117360000	98353000	125990000
AVSVINGDIK	10	0	1014.57	c498773_g1;c489476_g1;c481593_g1;c452785_g1	c498773_g1	yes	1;2	0.001525	114.86	1195100000	77328000	56875000	113210000	76275000	108360000	139820000	124890000	101360000	100320000	115730000	104780000	76161000
AVSVVYPNR	9	0	1003.55	c489603_g1;c494716_g1;c496005_g1	c496005_g1	no	2	0.0063016	120.65	275150000	32407000	25114000	24530000	16142000	39686000	25413000	0	35918000	0	36349000	0	39589000
AVTIFSPDGHLLQVEYAQEAVR	22	0	2442.25	c476383_g1	c476383_g1	yes	3	9.2337e-23	125.88	1625400000	0	0	198540000	182650000	230730000	232520000	0	0	0	296460000	312720000	171760000
AVVAIGDGK	9	0	828.471	c227913_g1	c227913_g1	yes	2	0.011904	82.241	187220000	0	0	0	40040000	38736000	36400000	0	0	0	20999000	29536000	21510000
AVVDEVNALEPIK	13	0	1395.76	c469620_g1;c475682_g1;c497868_g1;c535873_g1;c529640_g1;c287872_g1	c469620_g1	yes	2	0.0010263	106.29	3154800000	168660000	167460000	241480000	311730000	287010000	321980000	212980000	184700000	128220000	315550000	463550000	351440000
AVVIDGR	7	0	728.418	c537197_g1;c538804_g1;c349132_g1;c487151_g1	c537197_g1	yes	2	0.023754	118.06	1937700000	143960000	111790000	195790000	192150000	179480000	0	202360000	219030000	204260000	179220000	145940000	163700000
AVVQVFEGTSGIDAK	15	0	1519.79	c461409_g1;c471412_g1;c512879_g1;c553271_g1;c522665_g1;c237826_g1;c488376_g1;c517744_g1;c476327_g1	c461409_g1	yes	2;3	1.5846e-14	145.91	1312800000	141190000	103550000	136690000	105920000	140090000	110510000	119930000	113120000	98742000	77351000	96314000	69348000
AVVSPVLAHAVK	12	0	1189.72	c340966_g1;c340967_g1	c340966_g1	yes	3	0.028263	30.563	45938000	0	0	0	0	0	0	0	0	0	16615000	14590000	14733000
AVVTAAPIVSK	11	0	1054.64	c542834_g1;c479906_g1;c549840_g1	c542834_g1	no	1;2	7.731e-08	163.91	1989400000	179900000	185500000	127290000	151800000	111590000	156750000	157660000	124260000	109930000	204420000	268310000	212000000
AVVTSVNEDR	10	0	1088.55	c366475_g1	c366475_g1	yes	2	0.00030664	132.76	281540000	0	0	0	43079000	48866000	44305000	13859000	17552000	0	51322000	35353000	27203000
AVYEGEHTVENIR	13	0	1515.73	c476779_g1	c476779_g1	no	2;3	3.0896e-12	194.06	15472000000	1482800000	649180000	1265100000	802920000	800380000	987050000	1501600000	1038400000	894500000	2501000000	2254000000	1294700000
AVYEGEHTVENIRK	14	1	1643.83	c476779_g1	c476779_g1	no	2;3;4	3.8923e-05	123.42	657280000	77776000	73768000	163770000	31678000	31090000	11652000	46631000	30211000	18757000	30699000	88717000	52533000
AWDITVR	7	0	859.455	c476988_g1;c477207_g1;c484230_g1	c476988_g1	no	2	0.023274	128.38	1663900000	164100000	150780000	136000000	119190000	136010000	95150000	166830000	107020000	150370000	160820000	132070000	145600000
AWGLYEDGK	9	0	1037.48	c553283_g1;c358574_g1	c553283_g1	yes	2	0.0067339	97.093	623850000	0	14028000	0	10161000	14972000	0	7677500	14401000	0	192110000	140720000	229780000
AWIQTLTELQSYIK	14	0	1692.91	c501376_g1;c529758_g1;c485875_g1;c447919_g1;c462082_g1	c501376_g1	yes	2	7.5715e-05	87.789	971340000	121050000	0	114180000	0	47989000	203850000	73593000	66384000	177190000	46250000	0	120850000
AWLLDYPDDSKK	12	1	1449.71	c519653_g1;c451192_g1;c496093_g1;c453805_g1;c470649_g1	c519653_g1	yes	3	0.0011434	66.498	184570000	13616000	26031000	0	11094000	8513100	17415000	13761000	0	20006000	26394000	28605000	19139000
AWSENAFDAEIAPVK	15	0	1646.79	c505312_g1	c505312_g1	yes	2	0.00071025	88.441	328650000	0	0	74207000	0	0	0	67956000	69057000	56389000	0	61036000	0
AWYTTMGAAAR	11	0	1197.56	c502940_g1;c520403_g1;c488262_g1;c484048_g1;c543936_g1;c463186_g1;c481743_g1;c493552_g1;c546392_g1	c502940_g1	yes	2	6.753e-06	137.9	547830000	35830000	0	41570000	63097000	61253000	64445000	45437000	61470000	33361000	50567000	54550000	36255000
AYAPTTSNLHYR	12	0	1392.68	c477309_g1;c457628_g1;c478535_g1;c474496_g1;c490924_g1;c452253_g1;c521859_g1	c477309_g1	yes	2;3	5.7366e-15	175.51	415810000	23732000	22987000	13861000	19885000	41161000	34728000	26277000	22997000	22478000	77647000	44217000	65837000
AYDGNGPDGR	10	0	1020.43	c331417_g1	c331417_g1	no	2	0.0025565	99.305	55556000	11725000	0	0	0	0	22637000	0	0	0	6631300	0	14563000
AYDISVKPELIEDLK	15	1	1731.93	c490201_g1;c482753_g1	c490201_g1	yes	2;3	4.4721e-14	149.69	12532000000	748030000	1049700000	1161300000	707230000	859900000	1196200000	1313800000	1105500000	1104600000	1141200000	1387700000	756490000
AYDSPTVAK	9	0	950.471	c449211_g1;c475146_g1;c457624_g1;c512518_g1;c543234_g1;c479049_g1	c457624_g1	no	2	0.01086	84.368	717500000	85841000	76888000	87597000	58756000	68826000	66716000	42714000	56904000	75231000	33379000	28739000	35908000
AYEEAVELQGHEK	13	0	1501.7	c509490_g1;c510229_g1;c485552_g1	c509490_g1	yes	2	0.00095216	89.548	36699000	0	0	0	0	0	4251700	6472400	0	0	11967000	0	14007000
AYELIQISHPDHR	13	0	1577.8	c486699_g1	c486699_g1	yes	2;3;4	4.5711e-16	166.97	2342600000	402260000	236990000	165980000	232080000	226010000	132290000	139400000	200370000	196130000	125640000	189150000	96245000
AYEQQAEALR	10	0	1177.57	c494170_g1	c494170_g1	yes	2	0.0012399	112.84	75968000	14318000	0	21259000	12830000	15745000	0	11817000	0	0	0	0	0
AYETDISSAGGDKHDVEK	18	1	1920.87	c463166_g1;c464160_g1;c519176_g1;c477177_g1;c456967_g1;c530390_g1;c218277_g1;c484432_g1;c544350_g1;c512326_g1;c460600_g1	c463166_g1	yes	3	0.0063735	37.624	18800000	0	10053000	0	0	0	0	0	0	3231800	5515200	0	0
AYEVVTELSK	10	0	1137.59	c527749_g1;c493929_g1;c491503_g1;c448762_g1;c509598_g1;c519389_g1;c459338_g1;c455302_g1;c506619_g1;c488904_g1;c512572_g1;c465307_g1;c457759_g1;c461842_g1;c469131_g1;c530860_g1;c540486_g1;c496049_g1;c485677_g1;c456184_g1;c548993_g1;c533573_g1	c527749_g1	yes	2	0.0011056	133.23	1181900000	56476000	54912000	56856000	104950000	113280000	122260000	144160000	92420000	93988000	109030000	103350000	130250000
AYFVNLK	7	0	853.47	c503155_g1	c503155_g1	no	1	0.02205	166.22	56824000	8080800	0	9466000	10569000	0	9576700	9250000	4968600	0	0	4913300	0
AYGLSQFR	8	0	940.477	c453661_g1;c88790_g1;c484556_g1	c453661_g1	yes	2	0.025164	94.662	12093000	4906100	0	0	0	0	0	0	0	0	7186800	0	0
AYGPGLEK	8	0	833.428	c477094_g1;c514514_g1;c460682_g1	c477094_g1	no	2	0.053087	75.213	132290000	15752000	0	0	0	0	0	25791000	0	21289000	26561000	21841000	21058000
AYINPELAELEK	12	0	1388.72	c474719_g1;c483696_g1;c481107_g1;c467390_g1	c481107_g1	no	2	0.0039431	93.325	145260000	36550000	0	0	41635000	27323000	0	0	0	0	0	39756000	0
AYLPVNESFGFTADLR	16	0	1798.89	c533931_g1;c245765_g1;c245740_g1;c245739_g1;c245768_g1	c533931_g1	no	2	2.0595e-14	144.1	1807200000	108440000	153420000	211960000	196160000	243190000	0	165120000	0	149330000	177610000	207340000	194610000
AYNAAGEAVSSTAMK	15	0	1469.68	c453751_g1	c453751_g1	no	2;3	9.7979e-05	99.539	487070000	131380000	78632000	25384000	34829000	30907000	50134000	39224000	36052000	0	17326000	22971000	20228000
AYNAIGQDTTTAQLTVLSK	19	0	1994.03	c546151_g1	c546151_g1	yes	2	0.0027518	50.108	168960000	22537000	19986000	15126000	21093000	23033000	22444000	20641000	14548000	0	9552400	0	0
AYNDMTADGINK	12	0	1311.58	c507389_g1;c498822_g1;c509952_g1	c507389_g1	yes	2	0.0020242	84.17	157950000	0	0	21033000	19046000	15859000	23033000	21095000	18507000	18466000	10545000	10371000	0
AYNSIGPVTPLEFYQNYVK	19	0	2202.1	c472322_g1;c463596_g1;c461741_g1	c472322_g1	yes	2;3	3.0027e-31	153.63	3196200000	150650000	228690000	236340000	332020000	294090000	281820000	236230000	252570000	167480000	368310000	282350000	365600000
AYNSITEITYK	11	0	1301.65	c483107_g1;c477642_g1;c513205_g1	c483107_g1	no	2	0.0022812	80.688	34530000	10989000	0	0	0	0	0	0	0	0	0	13702000	9838700
AYQALTDETAK	11	0	1209.59	c534095_g1;c525423_g1;c468075_g1	c534095_g1	yes	2	0.00021316	135.71	315340000	22142000	17796000	29617000	0	32803000	48211000	22307000	21001000	31741000	26880000	32924000	29922000
AYQEAFDIAK	10	0	1154.56	c485198_g1;c200214_g1	c485198_g1	yes	2	0.0042177	86.136	667730000	87940000	54942000	67383000	41611000	46262000	52883000	68008000	60459000	58371000	38884000	45867000	45124000
AYSDDAEDK	9	0	1012.4	c505324_g1;c522610_g1	c505324_g1	yes	2	0.01681	76.478	119880000	0	9993300	6630000	11599000	15423000	0	10536000	7624500	13031000	17547000	15238000	12254000
AYSDDAEDKR	10	1	1168.5	c505324_g1;c522610_g1	c505324_g1	yes	2;3	5.1965e-05	160.88	794130000	74516000	67188000	57531000	93362000	86556000	88844000	15274000	59577000	18609000	77983000	98710000	55982000
AYTPVGTSQR	10	0	1078.54	c467616_g1	c467616_g1	yes	2	0.033347	60.019	56976000	0	0	0	0	0	0	0	0	0	0	0	56976000
AYTVQDR	7	0	851.414	c464829_g1;c499850_g1;c464090_g1;c512984_g1;c521415_g1;c502810_g1;c490329_g1;c493891_g1	c464829_g1	no	2	0.024752	123.99	160460000	20771000	15422000	10133000	9525800	35710000	31200000	14546000	10046000	13104000	0	0	0
AYVDDTPADK	10	0	1093.49	c507202_g1;c469563_g1;c487385_g1;c486164_g1;c540106_g1	c507202_g1	yes	2	0.040001	61.691	0	0	0	0	0	0	0	0	0	0	0	0	0
AYVIPSHVELLYK	13	0	1530.84	c471359_g1	c471359_g1	yes	3	0.0072188	50.562	173890000	18947000	12436000	10049000	28476000	17933000	18587000	9159200	17101000	0	18729000	22477000	0
AYYASQYLPTNFK	13	0	1564.76	c546081_g1;c537818_g1;c552592_g1	c546081_g1	yes	2	0.064319	47.097	239690000	0	0	56816000	48211000	0	57299000	0	0	0	0	77366000	0
CDAAVAEAAEK	11	0	1133.5	c468802_g1;c447898_g1;c493458_g1	c447898_g1	no	2	0.0090424	64.82	89522000	0	9190100	0	11602000	0	17602000	22599000	15804000	12724000	0	0	0
CHRQNNMRMLQEIMELR	17	2	2258.07	c550318_g1	c550318_g1	yes	4	0.041743	24.881	34840000	0	0	0	0	0	0	0	0	0	34840000	0	0
CLDSLQLTDK	10	0	1191.58	c475662_g1;c526379_g1;c113260_g1;c113258_g1	c475662_g1	yes	2	0.0043039	85.731	140580000	6371500	0	23734000	28691000	14264000	26599000	0	0	0	13119000	13796000	14008000
CNETLDTQQK	10	0	1235.55	c457602_g1;c529937_g1;c555482_g1;c539621_g1;c481560_g1;c479809_g1;c493186_g1;c501907_g1;c529222_g1;c543516_g1;c461201_g1;c547913_g1;c515689_g1;c492154_g1;c482615_g1;c497069_g1;c476574_g1;c486219_g1;c490651_g1;c484274_g1	c515689_g1	no	2	0.013886	68.625	27268000	0	0	0	13240000	0	0	7578200	6449700	0	0	0	0
CPESLFQPSFLGMESSGIHETVYNSIMK	28	0	3187.47	c448981_g1;c455932_g1;c507382_g1;c500559_g1;c465371_g1;c494176_g1;c486056_g1;c555169_g1	c555169_g1	no	3	5.5004e-11	65.775	819660000	114560000	52748000	71901000	116920000	100870000	139460000	62794000	51321000	74470000	34633000	0	0
CVQCKICLSK	10	1	1294.62	c457273_g1;c465027_g1;c509895_g1	c457273_g1	yes	4	0.030055	35.511	90655000	0	0	0	39296000	0	0	0	0	51359000	0	0	0
DAAQQNVATADR	12	0	1258.59	c467172_g1;c503261_g1;c547534_g1;c538839_g1	c467172_g1	yes	2	2.1623e-10	145.89	67270000	7822000	0	0	0	0	0	7001000	0	0	24337000	15884000	12227000
DADAGVAEANR	11	0	1087.49	c544285_g1;c521584_g1;c554130_g1	c554130_g1	no	2	1.9895e-07	146.69	265040000	25240000	28563000	36135000	36106000	25633000	28788000	0	16829000	15741000	31400000	20605000	0
DADDTDVGR	9	0	962.394	c510757_g1	c510757_g1	no	2	0.0059888	107.9	106270000	13935000	26098000	0	0	15105000	7964900	0	21908000	21259000	0	0	0
DADEIENWIAEK	12	0	1431.65	c521490_g1	c521490_g1	yes	2	0.0017173	88.681	646660000	0	69577000	129050000	117480000	121030000	0	51413000	80658000	0	77456000	0	0
DADELESWIHEK	12	0	1470.66	c526395_g1;c527261_g1	c527261_g1	no	2;3	0.0007977	100.58	648240000	81207000	28657000	61404000	62665000	72113000	50713000	55363000	62332000	40580000	39492000	50515000	43194000
DADETVAWIAEK	12	0	1346.64	c539074_g1;c527261_g1	c527261_g1	no	2	0.0036629	72.434	317410000	35482000	31137000	34935000	22280000	25586000	36595000	21552000	21397000	17844000	21967000	21766000	26873000
DADVVVIPAGVPR	13	0	1306.72	c448174_g1	c448174_g1	yes	2	0.010042	66.273	74591000	18027000	16582000	0	8849900	0	0	17564000	7921200	0	5647200	0	0
DAEAPFEIMR	10	0	1177.54	c510181_g1;c496272_g1;c155125_g1	c510181_g1	yes	2	0.00027277	134.48	413440000	0	41187000	40272000	0	33589000	28888000	37788000	30281000	52215000	48501000	53006000	47710000
DAEDALEAMDGR	12	0	1291.54	c455954_g1	c455954_g1	yes	2	0.0002188	113.15	53706000	0	10552000	0	9276900	0	0	6275600	12428000	0	15173000	0	0
DAEIDVPLTLQK	12	0	1340.72	c508543_g1;c520540_g1;c531551_g1;c511451_g1	c508543_g1	yes	2	0.053456	60.518	95482000	0	0	26986000	32003000	0	19818000	0	0	0	16676000	0	0
DAEIVGMAQQALTDTQFGAR	20	0	2121.02	c481755_g1;c554019_g1;c449111_g1;c501009_g1;c461910_g1;c504781_g1;c470776_g1;c548360_g1;c536834_g1;c506117_g1;c479839_g1;c509922_g1;c496375_g1	c506117_g1	no	3	3.4308e-39	134.21	401380000	44448000	40372000	0	66505000	0	70628000	52541000	0	53598000	0	0	73285000
DAESGENVVETMVR	14	0	1534.69	c518516_g1;c542288_g1;c472465_g1;c502483_g1;c464807_g1	c518516_g1	yes	2	1.7979e-37	232.88	1081700000	94416000	111660000	68308000	76759000	91530000	93770000	74076000	94971000	69019000	119980000	84958000	102280000
DAFDNIWK	8	0	1007.47	c500657_g1;c503475_g1;c512635_g1;c497265_g1;c493882_g1	c512635_g1	no	2	0.02264	98.418	3979000000	400470000	315590000	332950000	336780000	356050000	311060000	367320000	335950000	350880000	359590000	233870000	278520000
DAFISAAER	9	0	978.477	c553884_g1;c503171_g1	c553884_g1	yes	2	0.0057954	127.56	438940000	0	2378800	45856000	0	58406000	39326000	61541000	60068000	37754000	37766000	39146000	56697000
DAFPEQALDPINRPTFWPHDAEEQK	25	1	2950.39	c541059_g1;c524645_g1	c541059_g1	yes	4	0.050872	17.716	863160000	107330000	61633000	101760000	74970000	63943000	81760000	73532000	97420000	133190000	0	0	67624000
DAGAIAGLNVLR	12	0	1168.66	c473988_g1;c465163_g1;c245168_g1;c500314_g1	c473988_g1	no	2	0.00013895	116.37	526610000	55468000	45245000	46565000	63261000	45899000	63394000	37939000	36019000	46275000	35313000	26544000	24691000
DAGHDVVGK	9	0	896.435	c511439_g1;c552852_g1;c452406_g1;c461071_g1;c520469_g1;c481018_g1;c530346_g1;c549016_g1;c464184_g1;c534134_g1;c497556_g1;c117856_g1;c466592_g1;c480018_g1;c479194_g1	c511439_g1	yes	2	0.0063016	102.51	304270000	27478000	20009000	42037000	20092000	20009000	22577000	20814000	31054000	40177000	36947000	0	23080000
DAGMAHTR	8	0	857.381	c489050_g1;c520349_g1;c506167_g1;c453616_g1;c455539_g1;c468728_g1;c493541_g1;c524344_g1;c459081_g1;c521749_g1	c489050_g1	no	2	0.016189	119.29	601050000	108290000	62660000	46918000	136230000	130500000	34870000	0	48921000	0	16931000	0	15732000
DAGQIAGLNVLR	12	0	1225.68	c536183_g1;c519826_g1	c536183_g1	no	2	1.2469e-10	151.48	849970000	86898000	76664000	87863000	92299000	71500000	82283000	86657000	50346000	48464000	75935000	58113000	32950000
DAGSIAGLNVLR	12	0	1184.65	c551815_g1	c551815_g1	yes	2	3.2943e-13	159.58	2323900000	276510000	223700000	305150000	217340000	167850000	184670000	252720000	195420000	134110000	99046000	158290000	109140000
DAGTIAGLNVLR	12	0	1198.67	c515954_g1;c501129_g1;c553795_g1;c532466_g1;c473394_g1;c473253_g1;c516959_g1;c521418_g1;c547532_g1;c537227_g1;c554880_g1;c476791_g1;c542642_g1;c260475_g1;c472563_g1;c461727_g1;c500555_g1;c487800_g1;c498940_g1;c539324_g1;c521545_g1;c551560_g1;c507057_g1;c472679_g1;c508010_g1;c553038_g1;c544611_g1;c515130_g1;c497949_g1;c549949_g1;c505546_g1;c260501_g1;c260476_g1;c505584_g1;c475495_g1;c475684_g1;c49…	c515954_g1	no	2;3	4.8541e-15	174.02	7894900000	578690000	545540000	808650000	596370000	747480000	785770000	750710000	369240000	513070000	798380000	713360000	687670000
DAGVISGLNVMR	12	0	1230.64	c512638_g1;c518475_g1;c517734_g1;c470758_g1;c512368_g1;c449114_g1	c512638_g1	yes	1;2	1.2282e-13	169.09	3278200000	259720000	347330000	329370000	219250000	236740000	235980000	251810000	170720000	220330000	289850000	317380000	399750000
DAHQSLLATR	10	0	1110.58	c554820_g1;c464169_g1;c473075_g1;c449347_g1;c504603_g1;c489756_g1	c554820_g1	no	2;3	0.00016188	140.11	4213100000	406480000	284450000	758970000	358780000	191930000	225740000	502820000	442910000	254740000	305120000	322010000	159120000
DAHSADNTAPSTSKPTTETVSAVK	24	1	2414.16	c543453_g1	c543453_g1	yes	3	0.019627	26.415	55712000	0	0	0	18999000	0	0	0	19010000	0	0	17702000	0
DAIDSAAALTDMGK	14	0	1377.64	c505526_g1;c487081_g1;c497203_g1;c487921_g1;c471212_g1;c450000_g1;c549986_g1;c456344_g1;c505525_g1;c466385_g1;c547668_g1;c450172_g1;c485831_g1;c543353_g1;c502774_g1;c471052_g1;c527722_g1;c459940_g1;c481278_g1;c550796_g1;c470416_g1;c521460_g1;c468098_g1;c495740_g1;c512883_g1	c505526_g1	no	2	0.00038464	85.288	322510000	41642000	43951000	48545000	0	10801000	23371000	57064000	52385000	40647000	4108000	0	0
DAIDVGYR	8	0	907.44	c513651_g1;c488006_g1;c129359_g1	c513651_g1	yes	2	0.015536	124.59	3150300000	190950000	293120000	196210000	340270000	272130000	228350000	298810000	183180000	213530000	300810000	327650000	305300000
DAIENTIGGNAYQHDK	16	0	1744.8	c501150_g1;c467339_g1	c501150_g1	yes	3	0.0041923	28.421	253570000	23450000	22296000	17917000	25649000	16701000	27350000	30558000	13398000	14558000	25074000	24051000	12564000
DAIGAVAR	8	0	771.424	c477080_g1;c499820_g1;c544116_g1	c477080_g1	yes	2	0.025499	94.163	185860000	28921000	35105000	20648000	21352000	18935000	4112900	20551000	0	10197000	13769000	9208100	3058500
DAILEGLR	8	0	885.492	c448412_g1;c456057_g1;c451748_g1	c448412_g1	yes	2	0.0054623	158.08	2030500000	98629000	0	83956000	393730000	436090000	390850000	79916000	0	0	332930000	214450000	0
DAINYGSK	8	0	866.413	c505193_g1;c196012_g1;c196013_g1;c196014_g1	c505193_g1	yes	2	0.0377	83.753	1312200000	121310000	65961000	123390000	137080000	82691000	120230000	117990000	110430000	111710000	132760000	93304000	95368000
DAITEDDVANAR	12	0	1288.59	c455180_g1;c481032_g1	c455180_g1	yes	2	3.4689e-07	139.98	230410000	30295000	44651000	36397000	42914000	0	30383000	45772000	0	0	0	0	0
DAIVAGWGLVK	11	0	1127.63	c219837_g1	c219837_g1	yes	2	0.0033784	77.732	664130000	0	0	0	0	0	0	0	0	0	212460000	245230000	206440000
DALEQFKK	8	1	977.518	c479314_g1	c479314_g1	yes	3	0.034926	47.082	14939000	0	0	0	0	0	0	0	0	0	4159900	5739500	5039900
DALNEYINTK	10	0	1179.58	c458521_g1;c554510_g1;c461740_g1;c554064_g1	c458521_g1	no	2	0.057653	73.573	37117000	0	0	0	15490000	0	21627000	0	0	0	0	0	0
DALSGDSK	8	0	791.366	c211132_g1;c211133_g1	c211132_g1	no	2	0.017686	107.59	1039300000	126050000	129510000	173460000	98846000	81186000	64380000	96299000	120170000	109860000	18447000	0	21121000
DALSTQIIIPQK	12	0	1325.76	c488790_g1;c490838_g1;c538216_g1;c494722_g1;c521353_g1;c493372_g1;c520504_g1;c476295_g1;c537657_g1;c502585_g1	c521353_g1	no	2	0.0022487	105.52	1516000000	139650000	117570000	87838000	156230000	110180000	118300000	115600000	131400000	103910000	141270000	141280000	152730000
DALVLESGR	9	0	958.508	c477835_g1;c502006_g1;c529183_g1;c511667_g1;c535306_g1;c486821_g1	c477835_g1	no	2	0.00098802	153.78	779590000	0	66465000	97309000	126040000	132730000	120870000	100940000	0	81254000	0	53988000	0
DAMAAALDFK	10	0	1051.5	c466741_g1	c466741_g1	yes	2	0.057681	52.591	23649000	0	10126000	0	0	0	10400000	0	0	3123100	0	0	0
DAMEYAAESGK	11	0	1170.49	c531640_g1;c506948_g1;c196191_g1	c531640_g1	no	2	0.0014392	98.055	218380000	22349000	14640000	15611000	19967000	0	25038000	16706000	17486000	19208000	21895000	25778000	19700000
DAMFTGQPINITENR	15	0	1705.81	c489635_g1;c462574_g1	c489635_g1	yes	2	3.9727e-28	191.53	2915600000	223270000	332260000	214450000	273430000	256920000	215800000	283400000	303420000	238780000	200950000	187690000	185280000
DAMSHGLK	8	0	857.407	c472331_g1;c530399_g1;c496972_g1;c456654_g1	c472331_g1	no	2	0.063103	71.342	655670000	85754000	87503000	81109000	0	6591500	65858000	63185000	0	91313000	68176000	65805000	40373000
DAMVYHVDHNENIDEYVK	18	0	2189.97	c528887_g1	c528887_g1	yes	2;3;4	1.1814e-08	145.1	6337100000	809960000	563750000	573510000	620150000	604680000	740740000	470710000	368340000	363680000	610460000	482650000	128410000
DANNTLAR	8	0	873.43	c535850_g1;c544712_g1;c516376_g1;c154201_g1;c507631_g1;c470280_g1	c535850_g1	no	2	0.011494	138.85	6199500000	644910000	972520000	620300000	322940000	382610000	447900000	411380000	562190000	754130000	333800000	326690000	420170000
DAPQIDVSQIIAKPEELER	19	1	2150.12	c521211_g1	c521211_g1	yes	3	6.5458e-06	71.742	851800000	121930000	138990000	96804000	0	0	53961000	138020000	97193000	70662000	38826000	54713000	40696000
DAPTTESYLR	10	0	1151.55	c448104_g1;c464732_g1;c523939_g1;c532101_g1;c484278_g1;c459449_g1;c484344_g1;c496031_g1;c551363_g1;c527195_g1;c498004_g1;c462123_g1;c528094_g1;c543687_g1;c540004_g1;c509668_g1;c535561_g1;c498198_g1;c517414_g1;c461464_g1;c458036_g1;c498903_g1;c489200_g1;c454432_g1;c493703_g1;c470293_g1;c458195_g1;c485256_g1;c541516_g1;c507597_g1;c457839_g1	c448104_g1	no	2	3.407e-05	152.63	11289000000	1294300000	986060000	1445800000	905170000	1160300000	1437400000	1125100000	1045200000	1195800000	247470000	222110000	224180000
DAQDVVVR	8	0	900.466	c484226_g1;c457215_g1;c524726_g1;c499779_g1;c470678_g1;c517072_g1;c503876_g1;c530140_g1;c485260_g1;c474025_g1;c522864_g1;c466651_g1;c511162_g1;c507617_g1;c535484_g1;c509288_g1;c553686_g1;c545926_g1;c506001_g1;c527235_g1;c516941_g1;c479460_g1;c545918_g1;c523479_g1;c499881_g1;c249502_g1;c249500_g1;c544738_g1;c495277_g1;c546259_g1;c524840_g1;c519516_g1;c544185_g1;c504915_g1	c484226_g1	yes	2	0.016468	117.1	1484400000	165910000	147500000	187230000	164930000	131510000	7264400	177920000	0	210510000	117420000	10390000	163830000
DAQNNIIER	9	0	1071.53	c517822_g1;c551754_g1	c517822_g1	no	2	0.0057525	114.89	900370000	57472000	93106000	110140000	101120000	69301000	108180000	93947000	60989000	65992000	51854000	41762000	46507000
DAQQQHGLR	9	0	1051.52	c490862_g1;c545336_g1;c309604_g1;c459989_g1	c490862_g1	yes	2	0.0064661	100.45	11898000	0	11898000	0	0	0	0	0	0	0	0	0	0
DASGDVAHVAVAGQGGSLLNQK	22	0	2093.05	c493576_g1	c493576_g1	yes	2;3	1.2551e-47	198.29	684270000	63502000	68221000	63326000	28356000	36686000	62808000	52119000	74469000	84549000	45967000	51178000	53086000
DATENFEDVGHSSDAR	16	0	1748.72	c295103_g1	c295103_g1	yes	2;3	1.4576e-18	186.46	3711100000	251510000	210200000	505220000	325020000	156820000	392580000	389810000	248270000	448160000	314020000	261720000	207780000
DATGELQTVDYTADDK	16	0	1740.77	c343325_g1	c343325_g1	yes	2	5.1416e-10	167.18	106790000	0	5837100	0	0	0	0	10417000	0	0	33352000	25679000	31506000
DATHVEWAR	9	0	1083.51	c501376_g1;c529758_g1;c485875_g1;c447919_g1;c451319_g1;c525543_g1	c501376_g1	yes	3	0.012865	52.278	110060000	9647400	13911000	0	7509000	8026400	13599000	6545500	7482900	8089600	11355000	11888000	12002000
DATLTVGPR	9	0	928.498	c512941_g1;c475548_g1;c459753_g1;c472234_g1;c488360_g1	c475548_g1	no	2	0.00065229	173.68	11888000000	1222800000	0	1159000000	961290000	901840000	875960000	1156800000	964260000	1107500000	1272500000	1068200000	1197800000
DATVSSAGDHVVLMGAASK	19	0	1814.88	c482178_g1;c462337_g1;c469251_g1;c541440_g1;c497876_g1;c534371_g1;c453147_g1	c462337_g1	no	2	3.4771e-06	80.371	34339000	10418000	0	0	13740000	0	0	0	0	0	0	10181000	0
DATYLNR	7	0	851.414	c539279_g1	c539279_g1	yes	2	0.044392	101.33	145600000	0	15371000	0	10257000	20921000	12309000	21929000	17756000	14209000	0	16763000	16089000
DAVIAGLEK	9	0	914.507	c525121_g1;c499580_g1;c506504_g1;c463215_g1;c468626_g1;c494455_g1;c454409_g1	c525121_g1	yes	2	0.023243	72.23	251870000	18223000	23099000	19354000	17712000	17684000	30006000	14665000	12684000	13983000	30843000	23348000	30267000
DAVIFPIQVTFER	13	0	1533.82	c449568_g1;c453439_g1	c449568_g1	yes	2	0.0014329	100.88	628100000	62350000	0	41933000	63047000	60288000	87047000	46451000	59842000	0	52098000	85558000	69481000
DAVLLLFANK	10	0	1102.64	c539278_g1	c539278_g1	yes	2	0.0036564	96.111	180860000	24348000	21934000	14171000	15864000	20392000	18913000	0	17738000	0	18148000	29350000	0
DAVLNLGGDPEK	12	0	1226.61	c467909_g1;c486735_g1;c524142_g1	c467909_g1	no	2	0.00010605	117.7	805350000	56137000	78076000	83084000	94446000	44788000	75191000	94841000	69482000	63978000	55065000	48504000	41758000
DAVPVTEIGSK	11	0	1114.59	c466861_g1;c457182_g1;c512807_g1;c496235_g1;c553112_g1;c542477_g1;c538138_g1;c538276_g1;c523404_g1	c466861_g1	no	2	0.0010903	101.65	1774900000	98743000	94785000	146910000	290810000	154580000	160990000	193650000	129180000	94273000	177840000	135670000	97511000
DAVQNASEAMGLADDWLNVR	20	0	2174.01	c504082_g1	c504082_g1	yes	2;3	1.7389e-92	255.45	2755200000	279600000	237710000	332130000	183920000	285900000	325630000	158930000	175700000	210220000	134580000	222030000	208890000
DAVSDLAQHFLDK	13	0	1457.72	c533121_g1;c525609_g1	c533121_g1	yes	2;3	0.00023559	69.345	1357500000	74770000	61192000	53519000	85958000	127540000	73272000	129320000	86537000	65352000	224940000	180140000	195020000
DAVTYTEHAK	10	0	1133.54	c538168_g1;c509169_g1;c512020_g1;c67036_g1;c367523_g1	c538168_g1	yes	2;3	0.00083252	120.87	5544100000	422760000	476770000	452020000	415930000	510650000	420120000	580180000	287180000	296610000	498550000	513770000	669580000
DAVVTVPAYFNDSQR	15	0	1680.81	c500314_g1	c500314_g1	yes	2	0.018522	49.423	34172000	10214000	0	9374100	7795600	0	0	0	0	0	6787800	0	0
DAYDQGTDVMVK	12	0	1340.59	c529368_g1	c529368_g1	yes	2	0.00087289	99.653	481930000	51237000	40496000	40928000	40582000	54943000	49396000	47554000	48002000	36920000	28402000	20435000	23037000
DAYSGGIIR	9	0	950.482	c447334_g1;c499037_g1;c471630_g1;c512651_g1;c457327_g1	c447334_g1	no	2	0.012892	80.229	327210000	28974000	33185000	29472000	26458000	29344000	26986000	25457000	33600000	31808000	41648000	0	20278000
DDANHDPQWSDEQIISAK	18	0	2067.91	c471677_g1;c526722_g1	c471677_g1	yes	2;3	2.5055e-05	71.519	236090000	0	0	0	0	27593000	22982000	0	25649000	35820000	46653000	51836000	25558000
DDDFYLNEIDSVR	13	0	1599.71	c515469_g1;c495335_g1;c514918_g1;c463788_g1;c506482_g1;c462758_g1;c554939_g1;c528613_g1	c515469_g1	no	2	3.0612e-17	187.97	1420600000	90981000	61666000	48449000	144620000	230740000	143590000	67136000	68372000	71058000	149820000	173370000	170790000
DDDIDGDGIPNEHDTDR	17	0	1897.76	c458096_g1;c488903_g1;c543556_g1;c470389_g1;c551912_g1;c198745_g1;c550805_g1;c515132_g1;c469726_g1;c503107_g1;c489786_g1	c458096_g1	no	3	0.018788	44.005	0	0	0	0	0	0	0	0	0	0	0	0	0
DDDSNLR	7	0	833.352	c468951_g1	c468951_g1	yes	2	0.036826	104.11	41013000	0	0	0	0	0	0	0	0	0	21818000	0	19195000
DDEFNVVEVHTVK	13	0	1529.74	c546796_g1;c525021_g1;c548705_g1	c546796_g1	yes	2;3	9.5903e-05	110.84	879820000	94222000	67801000	80566000	56532000	62413000	64139000	68275000	64629000	92526000	88031000	68346000	72344000
DDEFNVVQVEAR	12	0	1419.66	c551818_g1;c555493_g1	c551818_g1	yes	2	0.002627	94.309	0	0	0	0	0	0	0	0	0	0	0	0	0
DDEVQVVR	8	0	958.472	c554390_g1;c500461_g1;c468910_g1;c501060_g1;c322611_g1;c322610_g1;c322609_g1	c554390_g1	yes	2	0.016264	118.69	1300900000	148440000	100180000	98239000	117840000	129150000	110030000	0	144350000	120690000	114740000	109850000	107430000
DDEYLNEPAANTIR	14	0	1619.74	c488790_g1;c487402_g1;c489586_g1;c521353_g1;c493372_g1;c520504_g1;c473481_g1	c521353_g1	no	2	1.5219e-19	167.12	1167000000	96797000	84189000	110940000	76274000	81776000	93505000	131480000	85327000	60617000	131240000	95224000	119600000
DDFLPLPPR	9	0	1068.56	c457624_g1;c538180_g1;c512518_g1;c543234_g1	c457624_g1	yes	2	0.01733	76.134	41202000	14171000	14753000	7613500	0	0	4664500	0	0	0	0	0	0
DDFLQQNSYSSYDR	14	0	1736.73	c463675_g1;c449242_g1;c514527_g1;c478326_g1;c483368_g1;c60453_g1;c521162_g1;c468266_g1;c458190_g1;c474578_g1	c463675_g1	yes	2	3.4381e-37	226.71	505740000	59095000	37130000	53538000	38066000	35335000	39494000	47199000	40151000	47841000	34861000	40624000	32409000
DDFQHELNEYGYDFVGDKPVILAR	24	1	2839.35	c473420_g1;c553617_g1;c510990_g1;c498979_g1;c208054_g1	c473420_g1	yes	3;4	3.0678e-37	156.36	7075400000	0	457860000	395700000	285330000	509790000	598940000	428100000	471350000	653420000	1237700000	1020300000	1016800000
DDGGSPILHYVIEK	14	0	1541.77	c475292_g1;c541721_g1	c475292_g1	no	2;3	1.7443e-13	146.07	634120000	70100000	64896000	58043000	59622000	56866000	48478000	55127000	59895000	48596000	42146000	42697000	27650000
DDGGSPITNYTIER	14	0	1536.71	c529752_g1;c520940_g1;c544824_g1	c544824_g1	no	2	3.3017e-08	167.09	1548100000	161170000	176110000	191910000	96303000	107300000	123530000	199330000	127050000	148820000	58313000	75733000	82517000
DDGGVPLTGYLIEK	14	0	1475.75	c529427_g1	c529427_g1	yes	2	0.0038833	67.061	1202400000	97579000	112650000	146020000	104800000	110800000	121370000	144580000	101380000	100230000	0	70783000	92227000
DDGSVETVNTK	11	0	1163.53	c514977_g1;c491652_g1;c447478_g1;c480711_g1	c514977_g1	yes	2	0.0029762	105.36	55707000	33945000	21762000	0	0	0	0	0	0	0	0	0	0
DDIANLPNSTEEVVR	15	0	1670.81	c542366_g1;c539668_g1	c542366_g1	yes	2	0.00039765	86.996	180020000	0	35355000	0	0	0	0	0	0	0	0	77142000	67526000
DDIDGIR	7	0	802.382	c544211_g1;c478581_g1;c500414_g1	c544211_g1	no	2	0.036826	104.11	286970000	0	0	62904000	51506000	0	0	89997000	54455000	0	11783000	0	16327000
DDIEAVNR	8	0	930.441	c516929_g1;c451372_g1;c551576_g1;c474137_g1;c539532_g1;c486224_g1;c534610_g1;c551345_g1;c547218_g1;c544799_g1;c482623_g1;c531887_g1;c549353_g1;c541308_g1;c489279_g1;c518369_g1;c479069_g1;c487757_g1;c524968_g1;c496369_g1;c461553_g1;c531545_g1;c483806_g1;c532130_g1;c545730_g1;c478868_g1;c545701_g1;c542558_g1;c549618_g1;c511199_g1;c474734_g1;c481053_g1;c487607_g1;c526740_g1;c447981_g1;c524284_g1;c49…	c545833_g1	no	2	0.012891	135.87	8241100000	623870000	727570000	471370000	642350000	645210000	800940000	587840000	602180000	710950000	929310000	798210000	701350000
DDIPLSTGDR	10	0	1087.51	c456698_g1;c498117_g1;c452399_g1	c456698_g1	no	2	7.7975e-05	144.38	1103500000	132090000	216320000	82271000	60430000	76974000	58711000	88785000	0	115780000	84826000	109010000	78310000
DDKPTIESFLTNAR	14	1	1605.8	c141237_g1	c141237_g1	yes	3	8.6981e-05	92.457	74934000	0	0	0	0	0	0	0	0	0	0	45269000	29665000
DDLPDQYDWR	10	0	1321.56	c508562_g1;c524279_g1;c519394_g1;c495388_g1	c508562_g1	yes	2	0.00024616	135.83	511520000	32047000	25894000	41222000	63663000	57432000	50583000	35473000	30921000	18349000	56552000	50367000	49021000
DDLSASER	8	0	891.393	c501795_g1;c308964_g1;c308967_g1;c308966_g1;c308962_g1;c308965_g1;c450530_g1;c490302_g1;c518100_g1	c501795_g1	yes	2	0.018748	104.21	521060000	41717000	31060000	33530000	47845000	47688000	57189000	41065000	28009000	30494000	53788000	57440000	51237000
DDMELDLTGDLSQLK	15	0	1691.79	c532598_g1;c469785_g1;c467796_g1;c552963_g1	c532598_g1	yes	2	0.0017808	72.958	0	0	0	0	0	0	0	0	0	0	0	0	0
DDNGKPWVLPSVR	13	1	1481.76	c251340_g1	c251340_g1	yes	2;3	3.8602e-05	79.659	533920000	93408000	53079000	39021000	21417000	35499000	27223000	46161000	31298000	43624000	36918000	58263000	48005000
DDNSQESSITK	11	0	1222.53	c349849_g1	c349849_g1	yes	2	9.9475e-09	166.19	336950000	0	0	5672600	0	0	3878500	0	0	0	98542000	106920000	121940000
DDPLTGHLFALEGTK	15	0	1612.81	c488168_g1	c488168_g1	yes	3	0.0080001	44.807	174660000	0	0	0	0	0	44309000	50701000	17195000	32039000	30411000	0	0
DDQELERPK	9	1	1128.54	c482438_g1;c450158_g1;c528728_g1;c529107_g1;c505987_g1;c454708_g1;c149114_g1	c482438_g1	yes	2	0.020653	121.67	100160000	16590000	0	16990000	0	9587500	13740000	0	0	12981000	15331000	14939000	0
DDSAEEVAK	9	0	962.419	c502360_g1;c532871_g1;c496442_g1;c534081_g1	c502360_g1	no	2	0.011402	83.265	2324400000	183830000	180250000	200980000	198470000	240890000	185120000	155340000	206830000	199010000	193000000	191100000	189530000
DDSAEEVAKK	10	1	1090.51	c502360_g1;c532871_g1;c496442_g1;c534081_g1	c502360_g1	no	2	0.0020638	111.17	287000000	34794000	43881000	27443000	29078000	0	36835000	0	30816000	17372000	30837000	19292000	16654000
DDSELMLIAR	10	0	1161.57	c34956_g1;c524532_g1	c34956_g1	yes	2	0.0059467	78.377	40917000	0	0	7142400	0	0	0	8116200	8115200	0	7885100	0	9658000
DDSGYTFAHQLGDLK	15	0	1665.76	c519446_g1;c514126_g1;c493035_g1;c529188_g1	c519446_g1	yes	2;3	0.001048	73.632	310860000	25985000	15514000	23023000	30695000	26939000	29243000	17416000	14460000	9488800	37119000	29604000	51375000
DDSSTFTVNQPSTK	14	0	1525.69	c521055_g1;c495893_g1;c517481_g1;c456526_g1;c475768_g1;c524519_g1	c521055_g1	yes	2	2.0025e-05	110.39	16093000	10138000	0	5955200	0	0	0	0	0	0	0	0	0
DDTLYPEDFYAR	12	0	1503.65	c497114_g1;c196767_g1;c196763_g1	c497114_g1	yes	2	1.1399e-07	168.8	4061200000	442640000	532290000	569910000	252770000	331270000	347950000	510070000	450500000	408700000	82077000	48650000	84362000
DDTPVNLEQAENQLK	15	0	1712.82	c477089_g1;c510058_g1	c510058_g1	no	2	0.00010347	99.174	599280000	75435000	66586000	79753000	52434000	45697000	47198000	60106000	46724000	41210000	41908000	42225000	0
DDTQNLVMPGIHELLPR	17	0	1946.99	c554564_g1	c554564_g1	yes	2;3	4.7522e-32	183.79	3046200000	47193000	73025000	83929000	264070000	307670000	290210000	214070000	178560000	26399000	514490000	522160000	524470000
DDYDNMPADSK	11	0	1269.48	c541183_g1	c541183_g1	yes	2	0.0055581	72.243	54560000	0	0	0	0	0	0	17632000	17117000	19811000	0	0	0
DEADVIAAFK	10	0	1077.53	c534881_g1;c489356_g1	c489356_g1	no	2	0.0032558	90.657	1574700000	138680000	122710000	153250000	102080000	117980000	121660000	135320000	83052000	101000000	165690000	177650000	155620000
DEAIDVQEMK	10	0	1176.53	c541594_g1;c484000_g1;c475700_g1;c498953_g1;c467819_g1;c483031_g1	c541594_g1	yes	2	0.0032592	90.64	85748000	0	22569000	0	10057000	8108800	0	14298000	9993800	6026800	6799800	7895100	0
DEAQDFLEEDTVR	13	0	1565.68	c547107_g1;c514482_g1;c536936_g1;c539960_g1	c536936_g1	no	2;3	3.0665e-28	229.53	2034600000	162160000	166800000	151000000	160250000	143920000	160810000	205720000	138380000	122200000	227170000	219030000	177190000
DEASPYAAMLAAQDVAEK	18	0	1878.87	c509112_g1	c509112_g1	yes	2	0.045776	60.401	0	0	0	0	0	0	0	0	0	0	0	0	0
DEATEEIEK	9	0	1062.47	c555411_g1;c162840_g1;c162844_g1;c162837_g1;c162838_g1;c162842_g1	c555411_g1	yes	2	0.0068358	95.815	1241200000	157820000	156370000	131550000	83875000	54904000	104560000	153540000	110060000	94756000	66536000	69518000	57678000
DEDTNYGFPQK	11	0	1312.56	c468620_g1;c290400_g1;c290406_g1;c466941_g1	c468620_g1	yes	2	0.00056598	110.12	792050000	70481000	69686000	84644000	62018000	64888000	58502000	70690000	81555000	52724000	64455000	65461000	46941000
DEEGHLVNVGAEDEHIVAR	19	0	2087.99	c184664_g1	c184664_g1	yes	2;3;4	9.18e-57	221.86	34984000000	3592000000	3109000000	3092800000	3672400000	2568900000	2658800000	3735100000	1466200000	4502600000	2514400000	2480700000	1591500000
DEEIEAIR	8	0	973.472	c535850_g1;c482611_g1;c545570_g1;c550139_g1;c475799_g1;c544712_g1;c532763_g1;c547371_g1;c524486_g1;c468052_g1;c507631_g1;c545521_g1;c457411_g1	c535850_g1	no	2	0.013453	134.66	1247200000	123950000	179510000	88500000	100650000	117640000	75393000	153320000	131000000	166580000	57987000	52715000	0
DEEIEAIRK	9	1	1101.57	c535850_g1;c482611_g1;c545570_g1;c550139_g1;c475799_g1;c544712_g1;c547371_g1;c524486_g1;c468052_g1;c507631_g1;c545521_g1;c457411_g1	c535850_g1	no	2;3	0.0033296	135.84	1841100000	241210000	184650000	183980000	132380000	115130000	121000000	208220000	222510000	177850000	99073000	66000000	89098000
DEEKKIAEK	9	2	1088.57	c474452_g1	c474452_g1	yes	3	0.034975	48.423	3026100000	0	0	0	1316800000	0	0	1705300000	3987200	0	0	0	0
DEETHMPLPGIDIGEIGHK	19	0	2087	c496592_g1;c449621_g1	c496592_g1	yes	4	5.0034e-07	81.157	288000000	45027000	0	48153000	22609000	0	53604000	34026000	58607000	0	25976000	0	0
DEFPEATIIR	10	0	1189.6	c498898_g1	c498898_g1	no	2	0.0094631	76.605	0	0	0	0	0	0	0	0	0	0	0	0	0
DEFPEATIIRPADIYGSEDR	20	1	2293.09	c498898_g1	c498898_g1	yes	3	0.0027494	40.012	638750000	258200000	0	345270000	0	0	0	35274000	0	0	0	0	0
DEFSYQEMISFLPLNSHPTPK	21	0	2479.17	c460968_g1	c460968_g1	yes	3	0.001439	43.216	336220000	0	0	0	0	22332000	0	0	0	0	111270000	77868000	124750000
DEGDVEEENDNK	12	0	1391.53	c542834_g1;c504359_g1;c515033_g1	c542834_g1	yes	2	0.00011032	117.53	121820000	15709000	13152000	8859600	12784000	11368000	9010000	10513000	11209000	7249100	0	8134600	13833000
DEGITAFYK	9	0	1042.5	c544742_g1;c484613_g1;c91866_g1	c544742_g1	yes	2	0.047782	61.999	240630000	0	0	69449000	28356000	0	0	39674000	52933000	50221000	0	0	0
DEHFQLWAIHMYEQYR	16	0	2164.98	c349849_g1	c349849_g1	yes	3	0.0034525	46.323	306210000	0	0	0	0	0	0	0	0	0	101140000	79134000	125940000
DEIENMIK	8	0	990.469	c519835_g1;c462968_g1	c519835_g1	no	2	0.042004	80.462	149530000	25090000	0	15783000	11484000	11472000	13420000	0	19545000	15443000	12793000	14866000	9634200
DEIFGPVQQLIR	12	0	1413.76	c532072_g1	c532072_g1	no	2	3.1601e-06	160.88	3181200000	240650000	152900000	227490000	204500000	241490000	230750000	401890000	458510000	364330000	268700000	143980000	246010000
DEIQTMVR	8	0	990.48	c502803_g1;c376180_g1;c376177_g1;c468806_g1;c376176_g1;c376186_g1;c376179_g1	c502803_g1	yes	2	0.013132	135.35	167520000	35653000	25660000	0	0	0	0	0	0	22202000	0	43236000	40768000
DELAEEIANNASK	13	0	1402.66	c524321_g1;c460725_g1	c460725_g1	no	2	0.0027246	73.9	18176000	0	0	0	0	0	0	0	0	0	0	18176000	0
DELSAAEETPVVK	13	0	1386.69	c465161_g1;c448310_g1;c487756_g1;c494262_g1	c448310_g1	no	2	2.1188e-07	133.23	742820000	73738000	41094000	54445000	51406000	58842000	70800000	49243000	51410000	31634000	96553000	76452000	87205000
DELVIEPEFR	10	0	1245.62	c470917_g1;c355850_g1	c470917_g1	yes	2	3.0058e-05	154.12	230500000	0	0	0	0	0	0	0	0	0	79288000	80257000	70952000
DENIADSGGLR	11	0	1145.53	c487474_g1	c487474_g1	yes	2	0.0011062	85.744	23113000	0	0	0	0	6929400	0	0	0	16183000	0	0	0
DEPWAWDSR	9	0	1160.49	c518516_g1;c542288_g1;c538385_g1;c517247_g1	c518516_g1	yes	2	0.028181	79.596	96929000	11998000	7587400	11391000	9433200	8798700	9171000	0	0	0	11634000	13125000	13791000
DEQEHEFYK	9	0	1223.51	c538528_g1;c488231_g1	c538528_g1	yes	2	0.030416	67.494	34539000	0	0	9786500	4342800	6355000	5121700	8932700	0	0	0	0	0
DEQTEGENLK	10	0	1161.52	c539393_g1	c539393_g1	yes	2	0.0054766	80.219	4048900000	169730000	105510000	122600000	339010000	424160000	343680000	245640000	250370000	235910000	640660000	680390000	491290000
DESGQIDPVAAQSDAR	16	0	1657.75	c500407_g1;c490515_g1;c499142_g1;c463119_g1;c543957_g1;c467674_g1;c496748_g1;c467080_g1	c500407_g1	yes	2	5.6373e-25	170.04	416440000	31442000	37005000	27325000	48138000	28521000	34018000	22688000	35657000	30056000	34344000	32754000	54496000
DESQFIVDDVSK	12	0	1380.64	c501150_g1;c467339_g1	c501150_g1	yes	2	0.001003	98.04	94174000	0	0	19110000	0	16613000	0	0	12380000	0	27973000	18098000	0
DESSPYASMLAAQDAADK	18	0	1868.81	c341652_g1	c341652_g1	yes	2	1.6763e-05	83.087	54344000	0	0	0	18664000	0	21504000	0	0	0	0	14177000	0
DESSTLEK	8	0	907.413	c540103_g1;c501331_g1;c94398_g1;c94397_g1;c471474_g1	c540103_g1	yes	2	0.042309	80.229	186420000	23462000	0	25599000	19208000	10958000	21033000	0	14276000	0	25047000	29606000	17228000
DETLPTPK	8	0	899.46	c524847_g1	c524847_g1	yes	2	0.049504	80.098	0	0	0	0	0	0	0	0	0	0	0	0	0
DETTQNEEDK	10	0	1207.48	c450938_g1;c457303_g1;c472326_g1;c535602_g1	c450938_g1	no	2	0.0003734	133.23	495200000	54462000	51664000	36524000	50394000	0	39293000	52350000	68760000	57368000	48702000	0	35680000
DETVNQQYQQR	11	0	1407.64	c553768_g1;c521464_g1;c455798_g1	c553768_g1	yes	2	4.1265e-09	175.38	77827000	14187000	7840500	6466900	7835600	0	10207000	0	8266200	6882800	9535400	0	6605000
DEVELQQAAEK	11	0	1258.6	c492656_g1	c492656_g1	yes	2	0.00017144	123.86	204430000	20269000	15452000	21368000	14097000	19931000	22050000	23626000	22875000	12402000	20590000	11766000	0
DEVHDVMNIYQK	12	0	1489.69	c470836_g1;c541420_g1;c500920_g1	c500920_g1	no	3	0.0014942	53.211	60360000	7795300	12625000	0	15048000	10636000	0	6669700	7586100	0	0	0	0
DEVNGEAK	8	0	860.388	c534881_g1;c517184_g1;c489356_g1	c489356_g1	no	2	0.061043	72.138	1078300000	304850000	274360000	413700000	15873000	0	15961000	0	14090000	0	22663000	0	16782000
DEVYTIADDEDLR	13	0	1552.69	c520845_g1	c520845_g1	yes	1;2;3	7.0849e-34	249.23	14644000000	144520000	534680000	531160000	1442700000	2054700000	1455000000	166710000	1136000000	802700000	2155400000	2348900000	1871800000
DEWPALKPTMPMGQMPVLEVDGK	23	1	2568.24	c469620_g1;c475682_g1;c489680_g1;c507175_g1;c287854_g1;c287863_g1	c469620_g1	yes	3	0.0010051	40.986	1393300000	0	0	0	160590000	167480000	207890000	156490000	0	0	261390000	161680000	277790000
DEYGYTQNAENYEYK	15	0	1885.76	c449904_g1;c541225_g1;c467549_g1;c365273_g1;c365272_g1;c365269_g1	c449904_g1	yes	2	0.0010279	76.332	76085000	10405000	0	12083000	0	0	0	17825000	18123000	17649000	0	0	0
DFAAGGISAAVSK	13	0	1192.61	c512392_g1;c463838_g1;c380695_g1;c380694_g1	c512392_g1	yes	2	0.00073088	92.866	1863300000	288470000	264970000	147540000	129220000	70437000	79735000	231410000	128220000	279580000	56219000	65531000	121920000
DFDEILK	7	0	878.439	c493148_g1;c462222_g1;c545510_g1;c474402_g1;c488677_g1;c460447_g1;c494962_g1	c493148_g1	no	2	0.045989	100.74	8066600000	810430000	531530000	699920000	958080000	676230000	852870000	788190000	549280000	562890000	737500000	0	899660000
DFDHAESEAK	10	0	1147.48	c546847_g1	c546847_g1	yes	2	0.009265	74.301	285460000	0	24654000	17418000	17516000	37359000	21557000	27615000	35848000	32444000	18527000	21616000	30905000
DFDIERPPHDGLAQAPQFLR	20	1	2321.16	c505360_g1	c505360_g1	yes	3;4	7.6024e-62	204.63	2398900000	281970000	201900000	400580000	288460000	118280000	167690000	293520000	231080000	268980000	82010000	0	64439000
DFDLILTPQDLR	12	0	1444.76	c266934_g1;c266933_g1;c266935_g1	c266934_g1	yes	2	0.00067849	102.06	85910000	0	0	0	0	0	0	12964000	0	19478000	37156000	0	16313000
DFDPEVTGITK	11	0	1220.59	c447797_g1;c166487_g1;c166483_g1	c447797_g1	yes	2	0.0064265	70.056	159940000	0	17566000	26113000	0	0	0	35527000	34644000	30425000	0	15664000	0
DFDSVLAEHFAK	12	0	1377.66	c524689_g1;c505552_g1;c553624_g1;c476095_g1;c527485_g1;c462756_g1;c491574_g1;c474030_g1;c448741_g1;c525175_g1;c471984_g1	c524689_g1	no	2;3	0.00046837	131.12	1913400000	363280000	339560000	0	252230000	372420000	244810000	69302000	72483000	0	57375000	141900000	0
DFDVAFGEYVK	11	0	1288.6	c466466_g1;c546650_g1;c507128_g1;c533663_g1;c546429_g1	c507128_g1	no	1;2	4.6656e-19	228.2	50730000000	4228600000	5951700000	6020400000	4345000000	4274700000	3262300000	3921400000	4299400000	4268700000	3400400000	3357200000	3400100000
DFEEDLTR	8	0	1023.45	c508543_g1	c508543_g1	yes	2	0.054967	85.813	75131000	12176000	12461000	14443000	0	0	0	15203000	0	0	10309000	0	10538000
DFELAIER	8	0	991.497	c491711_g1;c550684_g1;c518283_g1;c463221_g1;c551942_g1;c526730_g1;c503088_g1;c448105_g1	c491711_g1	yes	2	0.010308	127.12	4874600000	792000000	651470000	956210000	288440000	260750000	296480000	564000000	423330000	392860000	91607000	93955000	63461000
DFFAYSGGVYR	11	0	1280.58	c536719_g1;c505334_g1;c520758_g1	c536719_g1	yes	2	2.4602e-09	179.68	469350000	71874000	68903000	22220000	0	36198000	43457000	0	48709000	23405000	51066000	55485000	48035000
DFGASWR	7	0	837.377	c498319_g1	c498319_g1	yes	2	0.053524	90.986	0	0	0	0	0	0	0	0	0	0	0	0	0
DFGDVSTFGNLDPNNEFVISTR	22	0	2443.13	c496399_g1;c515760_g1;c502588_g1;c458480_g1;c534367_g1;c510999_g1;c505379_g1;c525830_g1;c496485_g1;c361856_g1	c496399_g1	yes	2;3	2.4122e-91	232.17	61585000000	7079100000	7269700000	5647900000	5036700000	6376300000	4508900000	4487300000	5384900000	3958100000	5287700000	2669400000	3878900000
DFGEETPALDVVK	13	0	1418.69	c534673_g1;c502884_g1	c534673_g1	yes	2	0.00099201	104.52	1880800000	161200000	201660000	176210000	124330000	174340000	132780000	0	119700000	183150000	178560000	202370000	226490000
DFHIATPEEFVK	12	0	1431.7	c76927_g1	c76927_g1	yes	3	0.00021296	64.64	78139000	0	0	0	0	23889000	0	0	15108000	19424000	10677000	0	9040600
DFHVSAAR	8	0	901.441	c486112_g1	c486112_g1	yes	3	0.012061	64.207	282110000	31726000	43865000	38794000	24498000	20940000	0	33694000	34426000	12277000	11281000	12715000	17896000
DFIEDPQTMIL	11	0	1320.63	c546269_g1;c462000_g1;c522905_g1;c522433_g1;c502826_g1	c546269_g1	yes	2	0.039595	52.482	308420000	0	34400000	39984000	23579000	30836000	20978000	58019000	42901000	0	21503000	19748000	16476000
DFISQGNYENR	11	0	1341.59	c533007_g1	c533007_g1	yes	2	0.00079008	111.46	17089000	0	17089000	0	0	0	0	0	0	0	0	0	0
DFIYPELQGR	10	0	1236.61	c457433_g1;c466301_g1;c531052_g1;c466323_g1	c457433_g1	yes	2	0.00066803	124.98	70752000	0	0	28479000	0	0	0	0	0	0	0	42274000	0
DFLFQQTMYR	10	0	1347.63	c306246_g1;c306242_g1;c524873_g1;c306245_g1;c540615_g1	c306246_g1	yes	2	0.0043176	99.305	277090000	0	0	0	0	65566000	0	0	0	32482000	65973000	49835000	63235000
DFLLENFNGFNR	12	0	1484.7	c487055_g1;c502623_g1	c487055_g1	yes	2	1.2242e-15	161.79	47598000	0	0	0	26669000	0	20929000	0	0	0	0	0	0
DFLLKPEILR	10	1	1242.73	c501982_g1;c467685_g1;c498896_g1;c530928_g1	c501982_g1	yes	2;3	0.0001592	175.38	1560300000	145910000	139450000	109050000	99618000	154850000	143540000	98390000	62569000	136490000	124310000	160740000	185390000
DFLYALQDHER	11	0	1405.66	c531236_g1;c524677_g1	c531236_g1	no	2;3	1.4122e-08	160.59	614010000	85410000	45932000	84304000	53353000	43529000	54176000	39601000	29608000	50228000	45792000	44475000	37603000
DFMIQGGDFTK	11	0	1257.57	c499135_g1;c271335_g1	c499135_g1	yes	2	0.0015936	106.2	2315400000	172150000	26385000	259400000	276540000	219590000	243790000	149500000	173860000	155950000	322440000	273500000	42255000
DFNLNSAQK	9	0	1035.5	c535386_g1;c535449_g1	c535386_g1	yes	2	0.049738	71.692	398520000	53937000	0	47881000	33911000	28528000	0	43993000	31519000	30929000	50469000	44014000	33337000
DFNNFVDR	8	0	1025.46	c453679_g1;c483625_g1;c484114_g1;c487862_g1;c542093_g1;c555031_g1	c453679_g1	no	2	0.017544	108.7	1331000000	100270000	121470000	98597000	106400000	129520000	128350000	121860000	130550000	111030000	89804000	97204000	95937000
DFNSYGSR	8	0	944.399	c467909_g1;c534560_g1;c485466_g1;c461242_g1;c478928_g1	c534560_g1	no	2	0.040913	81.297	428910000	33807000	24144000	55926000	32207000	36184000	42564000	43296000	31359000	21972000	35603000	38568000	33284000
DFNTSLAAIK	10	0	1078.57	c552134_g1;c536236_g1	c552134_g1	yes	2	0.033022	60.118	67784000	0	0	0	16029000	0	10483000	0	0	0	12636000	14767000	13869000
DFPLIQFGK	9	0	1063.57	c473569_g1;c220310_g1;c220296_g1;c518770_g1;c512941_g1	c512941_g1	no	1;2	1.1451e-06	180.54	40394000000	3171200000	3738500000	2756600000	3560000000	3918700000	3265700000	3881500000	3393400000	2966200000	3541900000	3295100000	2905400000
DFPLSGYVELR	11	0	1294.66	c518596_g1;c469859_g1	c518596_g1	yes	2	0.00058936	109.44	232160000	44350000	39089000	0	18695000	0	17819000	33228000	40598000	38377000	0	0	0
DFQFSDNLLMNR	12	0	1498.69	c536426_g1	c536426_g1	yes	2	2.4208e-17	196.88	299960000	44656000	42592000	0	30955000	0	27840000	42807000	50132000	45530000	15451000	0	0
DFQYINEANIYK	12	0	1516.72	c488149_g1;c70168_g1	c488149_g1	yes	2	0.002893	99.013	1657100000	142520000	175730000	150950000	100920000	104180000	127200000	153400000	121990000	141930000	90495000	84245000	263560000
DFSEEQLR	8	0	1022.47	c457247_g1;c296400_g1;c296399_g1;c465713_g1;c546639_g1;c534046_g1;c506173_g1;c540420_g1;c458629_g1;c447278_g1;c296403_g1;c525224_g1	c457247_g1	no	2	0.0076482	148.54	10830000000	1296400000	1417100000	961080000	1251800000	921090000	929270000	889510000	1140100000	826880000	379950000	445110000	371890000
DFSVFQR	7	0	897.434	c507031_g1;c460108_g1;c515625_g1;c477113_g1;c496260_g1;c510128_g1;c518884_g1;c519378_g1;c481240_g1;c468452_g1;c495404_g1;c464609_g1;c541718_g1;c461678_g1;c515890_g1;c538054_g1;c468470_g1;c545023_g1;c450600_g1;c518646_g1;c539118_g1;c472138_g1;c475293_g1;c455015_g1;c497595_g1;c447930_g1;c456936_g1;c471475_g1;c464151_g1;c461427_g1;c480916_g1;c511648_g1;c460630_g1;c490649_g1;c447582_g1;c541365_g1;c50…	c496260_g1	no	2	0.023476	127.95	36596000000	1983400000	1677900000	1757300000	3705800000	4395900000	3994100000	2455700000	1597900000	1741700000	4327500000	4542700000	4416500000
DFSVVYEFMK	10	0	1263.58	c507389_g1;c509952_g1	c507389_g1	yes	2	0.0072086	76.827	85358000	0	0	0	0	0	0	0	53221000	0	32137000	0	0
DFTELIHLMR	10	0	1273.65	c547392_g1;c458404_g1;c521129_g1;c472916_g1;c460016_g1;c546196_g1;c489381_g1;c494205_g1;c475513_g1;c488536_g1;c493148_g1;c482802_g1;c488677_g1;c514427_g1	c547392_g1	no	2;3	1.4631e-08	201.3	50730000000	4988500000	2573100000	3634700000	4746400000	4203900000	5523100000	4207600000	3129100000	4022000000	4548500000	5030700000	4122100000
DFTIDLPAEK	10	0	1147.58	c534096_g1;c531972_g1;c513451_g1	c534096_g1	yes	2	0.0049604	82.645	48460000	13838000	0	10407000	9010700	0	7946600	0	7257700	0	0	0	0
DFTIQELR	8	0	1020.52	c331417_g1;c331419_g1	c331417_g1	yes	2	0.0097209	142.64	978120000	83859000	65297000	87293000	89698000	70253000	94228000	59799000	60870000	55432000	115460000	112710000	83232000
DFTVEEFHK	9	0	1150.53	c503167_g1;c509216_g1	c509216_g1	no	2;3	0.0060514	106.04	1179100000	161840000	102540000	53851000	115290000	72915000	79455000	82411000	93548000	112400000	88760000	73010000	143070000
DFVELELRPR	10	1	1272.68	c239520_g1	c239520_g1	yes	2;3	5.3862e-05	168.27	390120000	44178000	75199000	54728000	9262400	19274000	15807000	34261000	41086000	35228000	20414000	27628000	13055000
DFVLHTAVNDGQEFTGSIFQK	21	0	2352.14	c453982_g1	c453982_g1	no	2;3	4.3785e-48	178.67	1424100000	42924000	46568000	183200000	189490000	92622000	28815000	85431000	125980000	116120000	235870000	155230000	121870000
DFVVFGR	7	0	838.434	c483322_g1;c457656_g1;c512104_g1;c474862_g1;c450900_g1;c449719_g1	c483322_g1	yes	2	0.049337	99.511	38343000	11934000	8496900	10370000	0	0	0	3618300	0	0	0	0	3924300
DFVYNEEELAAGK	13	0	1483.68	c473845_g1;c544314_g1;c448078_g1;c487485_g1;c527325_g1;c520743_g1;c537627_g1;c550166_g1	c473845_g1	no	2	1.051e-05	125.97	852380000	87606000	72545000	94455000	80998000	72121000	102020000	87470000	78743000	70559000	37832000	34223000	33803000
DFWLKPYTSGDK	12	1	1455.7	c508921_g1	c508921_g1	yes	3	0.0061643	52.555	17555000	4134300	7911200	0	0	0	5509400	0	0	0	0	0	0
DFYELEPHK	9	0	1176.55	c454886_g1;c463108_g1;c469115_g1;c453270_g1;c484230_g1;c467700_g1;c520142_g1;c516369_g1	c469115_g1	no	2;3	0.0181	66.351	2458500000	367890000	262960000	198760000	290130000	242260000	191020000	208140000	196550000	55798000	74012000	156490000	214500000
DFYLIGSR	8	0	969.492	c535006_g1	c535006_g1	yes	2	0.013453	134.66	243400000	24773000	15856000	24936000	27678000	19532000	16878000	9983400	13799000	20378000	23360000	24479000	21750000
DFYVWHPGR	9	0	1175.55	c554651_g1;c471813_g1;c496567_g1	c554651_g1	yes	3	0.0097157	62.546	40485000	0	0	0	9568300	6839000	0	0	0	0	13016000	11062000	0
DGAIDEPAISLSR	13	0	1342.67	c550030_g1;c502696_g1	c550030_g1	yes	2	0.0015312	81.771	276760000	40691000	42269000	53919000	38092000	0	0	0	0	49372000	21162000	31252000	0
DGANIIVAAK	10	0	970.545	c504902_g1;c100685_g1	c504902_g1	yes	2	0.0060973	78.192	211960000	17918000	0	9979900	13281000	20259000	17992000	16374000	16481000	23538000	20111000	29288000	26734000
DGAVVLFKPFDEK	13	1	1463.77	c452935_g1;c476779_g1	c452935_g1	no	2;3	2.4411e-05	140.49	14809000000	1335400000	1322200000	931180000	923390000	910490000	1053600000	946160000	605920000	1110800000	1662900000	1566300000	2441100000
DGAVVTTTTK	10	0	991.519	c455025_g1;c535014_g1;c524553_g1	c455025_g1	yes	2	0.0046832	83.948	70844000	10135000	7969300	0	0	18804000	14471000	0	0	9635500	0	0	9829400
DGDALMLFLK	10	0	1121.58	c200619_g1;c483673_g1;c505373_g1	c200619_g1	yes	2	0.0025565	96.027	543230000	45881000	45110000	46049000	51406000	52599000	34606000	19964000	41118000	33049000	81431000	52965000	39050000
DGDEILEEDNHIHINR	16	0	1917.88	c505206_g1;c524335_g1;c105527_g1;c105526_g1	c505206_g1	yes	3;4	1.2474e-10	130.24	259140000	50654000	0	32217000	18749000	24604000	30334000	23516000	38379000	33487000	0	7202800	0
DGDETENDKDLTTEK	15	1	1708.73	c276030_g1;c276026_g1;c276031_g1;c276015_g1;c276027_g1	c276030_g1	no	2	6.0019e-05	105.03	73665000	0	0	0	0	0	0	0	0	0	22809000	27421000	23435000
DGDFAEILDSGALK	14	0	1449.7	c539254_g1;c544102_g1	c544102_g1	no	2;3	2.3322e-05	138.76	27447000000	155360000	232110000	2575300000	2802000000	3495400000	2471800000	3108800000	2880300000	1866100000	2423300000	2764300000	2672200000
DGDFTPDALR	10	0	1105.5	c449985_g1;c510135_g1	c449985_g1	yes	2	0.011606	71.425	220420000	22472000	19314000	11362000	24662000	0	24296000	0	21391000	24703000	19552000	21035000	31636000
DGDLVQGQYSLNDADGYR	18	0	1984.88	c211132_g1	c211132_g1	yes	2;3	3.0817e-31	168.61	966700000	150340000	131430000	155970000	66198000	86341000	71309000	107070000	118500000	79531000	0	0	0
DGDLVQGQYSLNDADGYRR	19	1	2140.98	c211132_g1	c211132_g1	yes	3	3.6498e-10	113.29	135850000	45992000	46529000	33384000	0	0	9946700	0	0	0	0	0	0
DGDNATTAAAANSK	14	0	1305.58	c484262_g1;c555296_g1;c543724_g1;c453656_g1;c473604_g1	c484262_g1	yes	2	1.7586e-14	157.77	298060000	14528000	9631000	13694000	41097000	22440000	28394000	0	16681000	0	40785000	61039000	49769000
DGDSASSAPK	10	0	933.404	c518516_g1;c535375_g1;c311612_g1;c311610_g1;c491666_g1	c518516_g1	yes	2	0.0063593	83.168	242800000	37960000	39105000	0	23954000	19585000	0	0	38381000	43513000	40296000	0	0
DGDVIIVSSESTR	13	0	1376.68	c474020_g1;c499265_g1;c457857_g1;c525938_g1;c475022_g1;c501980_g1;c550329_g1;c549913_g1;c507042_g1;c476274_g1	c550329_g1	no	2	0.03879	49.5	0	0	0	0	0	0	0	0	0	0	0	0	0
DGDYYMTSEDFVR	13	0	1596.64	c505264_g1;c489868_g1;c482290_g1;c519217_g1;c457574_g1	c505264_g1	yes	2	0.00091476	90.05	261660000	41955000	23381000	34120000	17855000	19468000	14617000	27174000	12650000	21627000	19062000	15936000	13810000
DGEEVDKPEEK	11	1	1273.57	c541432_g1;c472531_g1	c472531_g1	no	2	0.027342	68.846	152900000	0	0	22926000	18500000	0	25435000	30473000	0	0	17168000	23517000	14884000
DGEIAFSTLEGR	12	0	1293.62	c496718_g1	c496718_g1	yes	2	0.00022974	112.71	167900000	0	11106000	25720000	21673000	9963400	17537000	11223000	14570000	0	0	33909000	22195000
DGEQLKPNDHIR	12	1	1420.71	c479040_g1	c479040_g1	no	2;3	2.4745e-06	135.43	393480000	44972000	60887000	48633000	31539000	25862000	26613000	47850000	61709000	45417000	0	0	0
DGETYTFTTTSTFK	14	0	1597.71	c448198_g1;c499569_g1;c508165_g1;c467346_g1	c448198_g1	yes	2	7.0336e-05	103.91	1713200000	145750000	110490000	134480000	91322000	130800000	157560000	121250000	37253000	130810000	285010000	221130000	147390000
DGFNWMPDINAK	12	0	1406.63	c500856_g1	c500856_g1	yes	2	0.0013616	93.598	631100000	56328000	47496000	58545000	45906000	48549000	54156000	49003000	40480000	42975000	69818000	54203000	63640000
DGFQASLDVQQFK	13	0	1481.72	c495777_g1;c461856_g1;c170282_g1;c170283_g1	c495777_g1	no	2	0.034672	50.452	21008000	0	0	0	0	0	0	0	0	0	0	0	21008000
DGFQASLDVQQFKPSELAVK	20	1	2206.13	c495777_g1;c461856_g1;c170282_g1;c170283_g1	c495777_g1	no	2;3	5.9142e-55	192.32	20102000000	92453000	1229900000	0	3005100000	2862700000	2889500000	182590000	449680000	665770000	2739900000	3290800000	2694100000
DGGLLTLTGAQPALQGTPGMIGYGMAK	27	0	2617.32	c503607_g1;c493456_g1;c465690_g1	c503607_g1	yes	3	4.0046e-06	51.398	214730000	0	0	141010000	46642000	0	0	0	27080000	0	0	0	0
DGGSSSNDAQSQSLNFGK	18	0	1797.78	c509449_g1;c464540_g1;c509383_g1;c479733_g1;c474133_g1	c509449_g1	yes	2	1.6528e-07	103.91	175220000	21803000	16562000	34702000	17894000	8972400	10277000	27636000	15610000	21761000	0	0	0
DGGYAQLR	8	0	878.425	c448074_g1;c358963_g1	c448074_g1	yes	2	0.011667	138.48	483770000	29694000	27676000	27006000	26172000	36629000	39795000	0	58160000	34100000	49323000	72736000	82483000
DGIGEVFEK	9	0	992.481	c472331_g1;c530399_g1;c496972_g1;c456654_g1;c464883_g1	c472331_g1	no	2	0.0118	82.452	1546100000	249600000	231550000	196950000	74490000	78986000	81284000	147330000	184770000	138610000	85691000	0	76808000
DGIPQFLDTIASFLR	15	0	1691.89	c500829_g1;c522790_g1;c536010_g1	c500829_g1	yes	2	8.0797e-05	120.77	0	0	0	0	0	0	0	0	0	0	0	0	0
DGITEEDVQLR	11	0	1273.62	c553884_g1;c447618_g1	c553884_g1	yes	2	0.0008739	95.502	703310000	84350000	74218000	76896000	0	71671000	56855000	76317000	56601000	30823000	65653000	56014000	53915000
DGITVSLSALIDGK	14	0	1387.76	c479173_g1;c485018_g1;c340317_g1	c485018_g1	no	2	0.040408	63.473	249710000	29503000	2314200	24193000	15202000	17265000	22178000	12159000	15841000	21190000	19829000	19147000	50887000
DGLAFNAIIHK	11	0	1197.65	c467544_g1;c532562_g1;c457968_g1;c467388_g1;c475124_g1;c544553_g1;c552771_g1	c467544_g1	yes	2;3	0.0069349	68.371	281090000	44658000	30416000	31602000	9258600	27499000	11074000	15090000	32189000	22948000	12383000	23549000	20427000
DGLDSYLETK	10	0	1139.53	c514399_g1;c449492_g1;c516584_g1;c492767_g1;c261145_g1;c533673_g1;c540744_g1;c501518_g1	c514399_g1	yes	1;2	0.0019257	121.35	25144000000	1853500000	1045100000	1248900000	2625200000	1889700000	2310800000	1774000000	1179700000	1330500000	3300500000	3376200000	3209800000
DGLPSTPSIGK	11	0	1070.56	c552701_g1;c471388_g1;c511846_g1;c457796_g1;c507045_g1;c471568_g1;c151449_g1	c552701_g1	yes	2	0.0027164	78.816	54436000	16759000	0	0	0	0	0	0	0	0	16224000	0	21454000
DGNVLLHEMQIQHPTASMIAR	21	0	2360.17	c505603_g1;c49711_g1;c49712_g1	c505603_g1	yes	4	8.3376e-09	85.945	375170000	96334000	63214000	31400000	0	0	0	40665000	46114000	39536000	0	0	57909000
DGPDDTGNYFERPGK	15	1	1666.72	c529657_g1	c529657_g1	no	2;3	3.5039e-08	129.82	302630000	23954000	25857000	66469000	31664000	12229000	36298000	41960000	39015000	0	16604000	0	8577000
DGPLAGNVGTR	11	0	1055.54	c520845_g1;c458413_g1;c476815_g1;c497139_g1;c500906_g1;c490764_g1;c499492_g1;c202700_g1;c202681_g1;c453931_g1;c465197_g1;c477585_g1;c477495_g1;c467320_g1;c202688_g1;c202703_g1;c472749_g1;c519068_g1;c488570_g1;c529634_g1	c476815_g1	no	2	1.9145e-07	147.2	28677000000	1118300000	937540000	1043100000	3597400000	2941900000	2576400000	1651800000	1611300000	1526000000	4108700000	3580400000	3984100000
DGQAIDFESEAR	12	0	1336.59	c539299_g1;c520621_g1;c533351_g1;c475005_g1;c494208_g1;c520412_g1	c539299_g1	yes	2	6.7916e-05	120.68	106880000	9925000	8953100	12752000	10822000	11660000	14716000	0	7805600	0	12010000	10496000	7742700
DGQEVSADAR	10	0	1046.46	c466570_g1;c501733_g1;c511517_g1;c479040_g1;c488803_g1	c466570_g1	no	2	0.00014766	140.83	405580000	44363000	35978000	64473000	27202000	26854000	24415000	54849000	32404000	35522000	21083000	16233000	22209000
DGQISEASDAK	11	0	1119.5	c508193_g1;c548190_g1;c551237_g1;c531309_g1	c508193_g1	yes	2	0.0006337	108.15	4684900000	618990000	622130000	539160000	279340000	296010000	277560000	450840000	424870000	444040000	247170000	231850000	252900000
DGQLLEASSR	10	0	1074.53	c546151_g1	c546151_g1	no	2	0.00016922	139.74	1087500000	96574000	98093000	136920000	83260000	93278000	132550000	93380000	88308000	110800000	82674000	71694000	0
DGQNNIR	7	0	815.389	c452434_g1	c452434_g1	no	2	0.057477	88.201	0	0	0	0	0	0	0	0	0	0	0	0	0
DGQTLIDIR	9	0	1029.55	c454515_g1	c454515_g1	yes	2	0.006707	97.431	1297200000	157640000	126600000	94054000	88131000	145500000	119410000	94409000	126900000	112940000	80659000	72340000	78599000
DGQVFCALINK	11	0	1263.63	c447201_g1;c296402_g1;c548786_g1;c540420_g1;c447278_g1	c447201_g1	no	2	0.035922	53.965	115200000	19775000	0	14409000	15221000	14937000	12710000	12991000	8927900	11051000	0	0	5178600
DGQVIGIGAGQQSR	14	0	1384.71	c493766_g1;c520583_g1	c493766_g1	no	2	2.0259e-09	169.81	3642700000	174510000	235630000	197470000	250020000	329680000	259750000	256990000	260130000	207730000	354170000	374650000	741930000
DGQYDLDFK	9	0	1099.48	c455229_g1;c523782_g1;c540673_g1	c455229_g1	no	1;2	4.3037e-40	287.58	15693000000	1469100000	1210700000	1245400000	1423300000	1208500000	1603600000	1444000000	1019800000	1604500000	1268400000	1338800000	856620000
DGQYDLDFKNPNSDK	15	1	1754.77	c455229_g1	c455229_g1	yes	2;3	9.5955e-22	179.94	1810300000	260450000	168370000	275300000	150140000	176450000	148910000	101430000	125110000	117000000	112310000	110040000	64769000
DGTGSHLVSVPR	12	0	1223.63	c520532_g1	c520532_g1	yes	2;3	1.2901e-10	151.22	558410000	110960000	61496000	13754000	31223000	71759000	19292000	12938000	23316000	17410000	47423000	67885000	80951000
DGTHVPGGLDAEK	13	0	1294.62	c309577_g1;c309571_g1;c502636_g1	c309577_g1	yes	2	0.0014364	83.045	88593000	0	0	0	8994200	0	0	0	0	0	34131000	24356000	21112000
DGTMFVTASK	10	0	1055.5	c489284_g1	c489284_g1	yes	2	0.046813	55.908	12666000	0	0	5536000	0	0	0	0	0	0	0	0	7129700
DGTVSVQYLPTAPGEYQISVR	21	0	2279.14	c466861_g1;c457182_g1;c515515_g1;c504082_g1	c466861_g1	no	2	5.1627e-38	161.84	1203500000	201800000	208440000	161340000	0	125800000	151030000	0	170590000	0	0	92228000	92225000
DGTYQLILK	9	0	1049.58	c454515_g1	c454515_g1	yes	2	0.033811	65.252	933980000	0	0	111410000	72465000	91270000	92757000	90601000	126800000	96199000	98935000	72178000	81364000
DGVILGADTR	10	0	1015.53	c500100_g1	c500100_g1	yes	2	0.0091079	77.355	145580000	18440000	0	15822000	0	28493000	16213000	0	0	20787000	25298000	20528000	0
DGVLTVEAPLPAITSGETMIPIAHK	25	0	2559.36	c484427_g1	c484427_g1	yes	2;3;4	5.7641e-17	111.34	22553000000	2005700000	1957700000	2005600000	1844500000	2255700000	2077000000	2783900000	2150100000	1873600000	1260300000	1062700000	1276300000
DGVVAEQGTHDELMR	15	0	1655.76	c502281_g1	c502281_g1	yes	3	3.8323e-05	89.466	67833000	0	0	0	0	0	0	0	0	0	18964000	19361000	29508000
DGVYQHVVGK	10	0	1100.56	c514505_g1;c456608_g1	c514505_g1	yes	2;3	0.010295	72.23	1745800000	139320000	48588000	158550000	181400000	86188000	147310000	202980000	208480000	149310000	177900000	139560000	106270000
DHASLPVVFQIDK	13	0	1467.77	c456082_g1	c456082_g1	yes	2;3	1.295e-05	158.47	508370000	34850000	21994000	61212000	27697000	27143000	50098000	66263000	64740000	42075000	56149000	27205000	28946000
DHASVQLSIVDVDPETGR	18	0	1936.95	c375968_g1;c375967_g1;c375966_g1;c448204_g1;c492808_g1	c375968_g1	yes	3	3.944e-05	47.222	103320000	0	0	0	19793000	16289000	14424000	0	20295000	10020000	8809900	13686000	0
DHDYSTYFR	9	0	1202.5	c459657_g1;c551110_g1	c459657_g1	yes	2	0.0062346	103.35	359190000	32952000	25706000	33706000	32473000	36697000	21866000	40835000	31440000	29067000	43619000	30829000	0
DHEAVEEFLTSIVTYK	16	0	1879.92	c513398_g1	c513398_g1	yes	2;3	8.5675e-33	187.85	1669300000	0	94795000	31426000	142120000	106030000	232040000	136530000	105700000	140590000	174380000	147980000	357710000
DHENINPTENAIAAVSK	17	0	1821.89	c468754_g1;c474159_g1;c483627_g1;c453715_g1;c457256_g1;c475431_g1;c342840_g1;c486861_g1;c530871_g1;c517464_g1	c468754_g1	no	2;3	7.4671e-11	156.36	456610000	30103000	48038000	32848000	60363000	41190000	29175000	47812000	31754000	39996000	31086000	35608000	28640000
DHIGTVWYER	10	0	1274.6	c507689_g1;c499120_g1;c459791_g1	c507689_g1	yes	2	0.003608	124.23	0	0	0	0	0	0	0	0	0	0	0	0	0
DHLLVHQSYEQPSSNQVFR	19	0	2283.1	c555452_g1	c555452_g1	yes	2;3;4	1.3253e-40	178	552090000	27953000	27074000	62092000	39064000	66159000	116170000	14091000	29612000	14327000	73268000	59964000	22322000
DHPLQLQAMYELR	13	0	1612.8	c501436_g1;c483431_g1;c484538_g1;c499417_g1	c501436_g1	yes	3	5.5532e-05	78.287	28427000	0	0	8521700	13329000	6576500	0	0	0	0	0	0	0
DHPNTYTFTK	10	0	1222.56	c497398_g1;c488029_g1;c503620_g1;c545242_g1;c499444_g1;c548195_g1;c483643_g1;c474141_g1;c480896_g1;c456907_g1;c531272_g1	c497398_g1	no	2	0.00094721	119.22	824040000	131650000	0	135230000	80129000	90848000	0	139150000	154990000	92039000	0	0	0
DHPYDASK	8	0	931.404	c513499_g1;c506747_g1;c29580_g1;c29579_g1;c509596_g1;c499462_g1	c513499_g1	yes	2	0.016879	113.89	333110000	59693000	0	59390000	38792000	29677000	44843000	40191000	0	37601000	0	0	22926000
DHQIRNLNDEIAHQDELINK	20	1	2414.19	c511581_g1;c457602_g1;c541609_g1;c457177_g1;c515689_g1;c473044_g1;c486219_g1	c511581_g1	no	3;4	4.1702e-17	102.39	232360000	39341000	29792000	38138000	0	13301000	27740000	24570000	18144000	41340000	0	0	0
DHQQDVAEEQAAIVNQPYR	19	0	2210.04	c448104_g1;c464732_g1;c523939_g1;c532101_g1;c484278_g1;c459449_g1;c462123_g1;c507597_g1;c457839_g1	c448104_g1	no	3	0.00059597	67.252	84695000	38262000	18941000	0	0	0	13832000	0	0	0	13659000	0	0
DHSLMNYAQDIEK	13	0	1562.7	c540123_g1;c352739_g1	c540123_g1	yes	3	2.5318e-05	84.892	65648000	11233000	6776600	7985100	0	0	0	0	0	0	24247000	0	15406000
DHTPGISDALTK	12	0	1253.63	c355796_g1;c355794_g1;c355795_g1	c355796_g1	yes	2;3	4.5453e-07	138.22	5172000000	0	9020100	32091000	146660000	259330000	144470000	766130000	602810000	998920000	976580000	513120000	722910000
DHTVMTGDPVTPIR	14	0	1537.76	c473057_g1;c315068_g1;c467190_g1;c315070_g1;c484459_g1;c534551_g1;c502740_g1;c553059_g1;c544171_g1	c473057_g1	no	2;3	2.5749e-44	250.72	8387100000	387980000	144740000	256000000	1148600000	959930000	1073300000	428210000	277640000	290930000	1477200000	1123400000	819080000
DHVDLVWK	8	0	1010.52	c520159_g1	c520159_g1	yes	2;3	0.0033078	107.22	171700000	28888000	0	27040000	17055000	0	0	40133000	25408000	6056800	12890000	14229000	0
DHWTIEER	8	0	1084.49	c508330_g1;c534322_g1	c508330_g1	no	2	0.035985	85.064	250850000	61963000	35094000	44764000	0	0	0	46154000	0	0	28223000	34650000	0
DHYLDGEIHAK	11	0	1296.61	c528681_g1;c448307_g1	c528681_g1	yes	2	1.8575e-06	143.7	50465000	0	0	0	0	11631000	13057000	0	0	0	6446000	6225500	13106000
DHYVGEFTYLPVTR	14	0	1695.83	c489782_g1;c491369_g1;c493574_g1;c238671_g1;c238659_g1	c489782_g1	no	2;3	2.3687e-15	174.4	4609700000	254810000	293780000	328120000	414580000	337860000	444230000	292480000	353950000	285000000	479340000	562160000	563350000
DIAEEHQLGNAVAVK	15	0	1592.82	c508543_g1;c520540_g1;c531551_g1;c528284_g1;c482007_g1	c508543_g1	yes	3	0.062086	28.986	67279000	12969000	0	0	26877000	0	0	0	0	0	0	27434000	0
DIAITAYSPLGSPNRPWAK	19	1	2056.07	c513651_g1;c488006_g1;c542018_g1	c513651_g1	yes	2;3	1.1059e-55	273.15	6908400000	216930000	157160000	191140000	1018000000	756210000	535420000	533110000	524820000	195260000	1262100000	329590000	1188700000
DIANEISK	8	0	888.455	c448174_g1;c215347_g1;c532830_g1;c492681_g1;c516657_g1;c512275_g1	c532830_g1	no	2	0.059358	72.789	2240300000	257720000	220290000	179300000	173770000	190270000	218150000	153860000	204230000	202130000	115350000	159850000	165360000
DIAQLSGGELQR	12	0	1285.66	c491691_g1;c495774_g1;c482301_g1;c478361_g1;c481293_g1	c491691_g1	yes	2	3.3336e-13	159.4	134410000	14042000	14632000	15420000	13354000	10245000	12956000	15304000	17302000	10283000	10867000	0	0
DIAQVTNTVFALGR	14	0	1503.8	c447201_g1;c296393_g1;c296392_g1;c296401_g1;c296395_g1;c457247_g1	c457247_g1	no	2;3	9.611e-33	250.72	28960000000	3658200000	2082200000	2907500000	2886400000	2437500000	3585800000	3204200000	1990800000	2640400000	1186200000	1162500000	1218200000
DIAWQPIPVHSIPER	15	0	1756.93	c494747_g1;c460180_g1;c466626_g1	c494747_g1	yes	3	0.033301	34.485	179850000	0	0	39402000	59816000	44463000	30458000	5710800	0	0	0	0	0
DIAWSQDNQR	10	0	1231.56	c461012_g1;c465075_g1;c545005_g1;c463456_g1	c545005_g1	no	2	1.9391e-05	158.07	1156200000	107850000	74334000	105920000	141810000	90789000	113490000	101660000	88914000	87538000	101190000	82998000	59668000
DIDAWYPPGHGDFYDTFR	18	0	2170.94	c554629_g1;c538219_g1;c547627_g1;c500656_g1	c554629_g1	no	3	1.9088e-12	93.152	918310000	82581000	81312000	52617000	53449000	75306000	73288000	54525000	55548000	73047000	105860000	123340000	87440000
DIDETKDWIAEK	12	1	1461.7	c555590_g1	c555590_g1	no	2;3	0.0014336	124.1	351340000	53419000	39997000	14589000	47831000	30672000	33016000	35681000	29534000	35021000	12342000	8125700	11110000
DIDFEHVDPQAFVQR	15	0	1814.86	c448630_g1;c480450_g1;c112596_g1	c448630_g1	no	2;3	2.537e-08	125.24	4023600000	349360000	391150000	329060000	309500000	388630000	353970000	296100000	323690000	325240000	364640000	296090000	296140000
DIDGIDMAYR	10	0	1167.52	c456133_g1;c477482_g1;c473987_g1;c546884_g1;c486049_g1	c456133_g1	yes	2	0.0047139	103.56	186850000	19321000	17774000	15136000	11629000	0	13540000	17689000	12320000	15306000	19352000	23111000	21670000
DIDGVAPNAR	10	0	1026.51	c481763_g1;c525356_g1;c468390_g1;c512347_g1;c532045_g1;c502970_g1	c481763_g1	yes	2	0.0048182	83.313	97669000	19120000	17934000	0	0	13440000	15517000	0	0	0	0	13030000	18629000
DIDGWEIR	8	0	1002.48	c502466_g1;c529054_g1	c502466_g1	no	2	0.017677	117.17	1277900000	156800000	151480000	227040000	64868000	87818000	64999000	147480000	130410000	147270000	35203000	32249000	32244000
DIDQHAVVK	9	0	1023.53	c459655_g1;c216484_g1;c216483_g1	c459655_g1	yes	2	0.0072202	91.783	773350000	129760000	145090000	0	0	112740000	0	0	0	102930000	109120000	96280000	77442000
DIDSLNEELQQK	12	0	1430.69	c505815_g1;c474411_g1	c505815_g1	no	2	0.00020714	113.62	184020000	14993000	0	19216000	29137000	20901000	24312000	17319000	20835000	0	22209000	0	15097000
DIEDQPSPTPWGNR	14	0	1610.73	c546659_g1;c314797_g1	c546659_g1	yes	2	4.2939e-07	132.01	56172000	0	0	0	16118000	18681000	0	21373000	0	0	0	0	0
DIEDQTSK	8	0	934.424	c519271_g1	c519271_g1	yes	2	0.060313	75.109	0	0	0	0	0	0	0	0	0	0	0	0	0
DIEGSDIDTR	10	0	1119.5	c501216_g1;c510684_g1	c501216_g1	yes	2	0.013706	68.846	83102000	0	0	0	0	0	0	0	0	0	30679000	32145000	20278000
DIEGSPFK	8	0	891.434	c504082_g1;c475179_g1	c475179_g1	no	1	0.064266	171.38	33546000	0	9912100	0	8810100	14824000	0	0	0	0	0	0	0
DIEKPQGADSASVHR	15	1	1608.79	c490891_g1;c450574_g1;c136067_g1	c490891_g1	yes	2;3;4	7.7091e-21	147.62	4822100000	339840000	186780000	279200000	462180000	270560000	743010000	337790000	399390000	516350000	585240000	386370000	315350000
DIETSAR	7	0	790.382	c270507_g1;c270506_g1	c270507_g1	yes	2	0.024202	122.15	143390000	0	0	0	0	0	0	0	0	0	66200000	36685000	40509000
DIETSEDAK	9	0	1006.45	c507984_g1;c484826_g1;c514785_g1;c495328_g1;c502793_g1;c463089_g1;c193219_g1;c525254_g1;c485150_g1;c499274_g1;c536875_g1	c507984_g1	yes	2	0.0060514	106.04	1876800000	177370000	130840000	127430000	144940000	220540000	217810000	171290000	134020000	183560000	136190000	97896000	134980000
DIFQDIYDK	9	0	1155.54	c543953_g1;c528493_g1;c516457_g1	c543953_g1	no	2	0.0093342	88.948	1065500000	96545000	82245000	77129000	102020000	0	69872000	150410000	96334000	53360000	92819000	116170000	128560000
DIFQNAVNAK	10	0	1118.57	c511439_g1;c500702_g1;c533918_g1;c472395_g1	c511439_g1	yes	2	0.0012705	112.17	256340000	36271000	22835000	23708000	21798000	23474000	22936000	0	31228000	19974000	16019000	18582000	19515000
DIFSELIPVELHR	13	0	1566.84	c550030_g1;c519732_g1;c485663_g1;c475486_g1	c550030_g1	no	3	0.00010109	98.407	812900000	88287000	71451000	82164000	65679000	68365000	46978000	80415000	94879000	70750000	75891000	68042000	0
DIFSQNPSAPVQSTGTGFGK	20	0	2036.98	c510746_g1	c510746_g1	yes	2;3	5.4358e-16	157.52	567580000	83376000	37066000	88653000	60880000	58825000	42662000	72794000	61281000	45769000	0	16275000	0
DIFYTSESK	9	0	1088.5	c488718_g1;c527352_g1;c468811_g1;c447735_g1;c486470_g1;c498508_g1;c471381_g1;c518755_g1	c488718_g1	yes	2	0.024058	71.692	455370000	33727000	0	40471000	41011000	50544000	31135000	31889000	37921000	20365000	58112000	51858000	58337000
DIGDDLDTAFVELILK	16	0	1775.92	c539123_g1	c539123_g1	yes	2;3	1.2095e-15	111.64	14956000000	137820000	3353300000	705120000	2500800	7258900	10203000000	0	378600000	4742200	76813000	37405000	49430000
DIGIDHVVAMK	11	0	1196.62	c475874_g1;c453255_g1	c475874_g1	yes	2;3	0.00086036	104.01	745400000	70982000	58710000	52543000	54524000	50557000	57998000	65500000	83144000	63915000	48514000	79972000	59039000
DIGVGDPER	9	0	956.456	c467241_g1;c522524_g1;c477835_g1;c502006_g1;c529183_g1;c518939_g1;c511667_g1	c477835_g1	no	2	0.0062179	103.56	950710000	70974000	0	90780000	131070000	117010000	134020000	87394000	92153000	90696000	44644000	47147000	44825000
DIHSPVIR	8	0	935.519	c554149_g1;c502637_g1;c536953_g1;c527840_g1;c543682_g1;c518968_g1;c538161_g1;c508477_g1;c505439_g1;c494008_g1;c480472_g1;c498895_g1;c449454_g1;c465823_g1;c466370_g1;c489819_g1;c514890_g1;c456987_g1;c513428_g1;c500070_g1;c534618_g1;c496170_g1;c460430_g1	c554149_g1	no	2;3	0.003321	154.09	3716000000	365710000	323840000	448600000	363690000	305670000	370110000	122380000	237290000	360690000	254250000	288210000	275590000
DIHTAVFSAK	10	0	1087.57	c503214_g1	c503214_g1	yes	3	0.0023463	58.592	145440000	9967200	9369400	11665000	20372000	9427600	13298000	13701000	15738000	8443500	11894000	14336000	7229300
DIIENKPESVTSAGR	15	1	1614.82	c126694_g1	c126694_g1	yes	2;3	1.9681e-24	189.13	449940000	0	0	0	65952000	92172000	69852000	0	0	9540200	73435000	62033000	76952000
DIITGDEMFADTYK	14	0	1617.72	c521489_g1;c177533_g1	c521489_g1	yes	2	0.00031416	113.63	1606000000	124730000	126120000	164570000	100360000	134380000	132370000	168570000	132040000	109260000	154890000	125660000	133040000
DILDDIPR	8	0	955.497	c551272_g1;c479530_g1;c493382_g1;c471728_g1;c467001_g1;c553538_g1;c513488_g1;c459321_g1;c548283_g1	c551272_g1	yes	2	0.0098364	124.34	189940000	40582000	0	0	17110000	0	12733000	36556000	25902000	41082000	0	0	15971000
DILFSQLR	8	0	990.55	c527029_g1;c493245_g1;c494961_g1;c454238_g1;c550310_g1;c535275_g1;c551768_g1	c527029_g1	no	2	0.010258	126.2	99634000	7462100	7767300	9228400	5059800	10284000	9338400	8364300	8941200	0	11338000	10821000	11030000
DILNEAER	8	0	958.472	c549575_g1;c500612_g1;c550492_g1;c545132_g1;c505921_g1	c549575_g1	yes	2	0.016787	114.6	618470000	54796000	41547000	54966000	63378000	35035000	53484000	63152000	38037000	33501000	65167000	57258000	58146000
DILNYQDER	9	0	1164.54	c502163_g1;c547997_g1;c463970_g1	c502163_g1	yes	2	0.00055974	160.54	1773200000	158940000	187000000	174180000	0	206300000	204860000	209190000	243500000	235300000	0	0	153940000
DILPVNWEK	9	0	1112.59	c494747_g1;c460180_g1;c466626_g1	c494747_g1	yes	2	0.015538	77.318	76675000	13464000	0	14290000	0	0	14979000	7729600	6674100	0	19538000	0	0
DINDVNILDR	10	0	1185.6	c483379_g1;c518277_g1;c468405_g1;c457253_g1;c496168_g1;c522483_g1;c483213_g1;c520506_g1;c202690_g1;c453822_g1;c454090_g1;c466218_g1;c531303_g1;c523854_g1;c454718_g1;c554564_g1;c487865_g1;c476815_g1;c541320_g1;c535267_g1;c525532_g1;c497139_g1;c477495_g1;c467531_g1;c520834_g1	c496168_g1	no	2;3	2.6555e-05	155.42	25259000000	915210000	953400000	1118800000	2591800000	1990900000	2809200000	1406900000	1276100000	1767300000	3621600000	3661700000	3146600000
DINDVNILDRR	11	1	1341.7	c483379_g1;c518277_g1;c468405_g1;c457253_g1;c496168_g1;c522483_g1;c483213_g1;c520506_g1;c202690_g1;c453822_g1;c454090_g1;c466218_g1;c531303_g1;c454718_g1;c554564_g1;c476815_g1;c541320_g1;c535267_g1;c525532_g1;c497139_g1;c477495_g1;c467531_g1;c520834_g1	c496168_g1	no	3	0.006443	57.348	63704000	5635100	5177700	0	0	0	8738800	0	4025200	0	17910000	13001000	9216500
DINELTESIYIPK	13	0	1533.79	c463675_g1;c449242_g1;c514527_g1	c463675_g1	yes	2	0.016415	57.347	5218400000	588630000	671010000	627880000	454500000	300440000	446350000	856900000	0	436980000	421940000	0	413790000
DINGDGYLDR	10	0	1136.51	c546847_g1;c468398_g1	c546847_g1	yes	2	0.023863	70.056	69311000	0	0	8435200	13758000	0	0	0	0	10644000	0	16914000	19559000
DINITWLR	8	0	1029.56	c451039_g1;c533063_g1;c480449_g1;c508346_g1;c535485_g1	c451039_g1	yes	2	0.01798	117.16	0	0	0	0	0	0	0	0	0	0	0	0	0
DINLDINR	8	0	971.504	c488384_g1;c463506_g1;c492050_g1;c501526_g1;c555026_g1	c488384_g1	yes	2	0.010326	116.9	54368000	0	0	0	6409400	10646000	0	10811000	5662100	7397500	6969000	6472600	0
DINVNVNLK	9	0	1027.57	c473057_g1;c315074_g1;c467190_g1;c315069_g1;c501635_g1;c528900_g1;c552718_g1;c449364_g1;c553059_g1;c471861_g1;c544171_g1;c496470_g1	c473057_g1	no	2	0.0058905	110.81	779060000	11467000	0	5456700	0	83954000	136930000	12032000	19702000	15119000	205350000	112940000	176110000
DIPIVHR	7	0	848.487	c535411_g1	c535411_g1	yes	2	0.059002	95.957	270530000	0	14426000	33086000	19492000	17914000	26940000	24536000	21739000	20099000	38691000	29904000	23706000
DIPNEFPYPVIADPR	15	0	1741.87	c534781_g1;c158398_g1;c158390_g1	c534781_g1	yes	2;3	0.025023	54.143	987170000	0	54534000	85335000	125870000	109930000	104640000	0	67956000	54139000	31867000	46264000	306640000
DIPVADLNK	9	0	983.529	c166824_g1	c166824_g1	yes	2	0.0046342	150.35	405160000	30879000	35140000	56282000	26659000	50400000	44076000	45214000	32559000	23931000	25702000	16554000	17766000
DIQDLFHK	8	0	1014.51	c522141_g1;c471737_g1;c449406_g1	c522141_g1	yes	3	0.043086	41.575	50033000	0	0	0	0	0	0	11322000	10187000	7167900	6271400	15085000	0
DIQEAHR	7	0	867.42	c519104_g1;c546124_g1;c538945_g1;c488123_g1;c487528_g1;c484452_g1;c476137_g1;c545142_g1;c458927_g1;c488902_g1;c531894_g1;c505217_g1;c489058_g1;c469723_g1;c505158_g1;c470108_g1;c541660_g1;c475788_g1;c191829_g1;c455614_g1;c500122_g1;c543482_g1;c462162_g1;c489075_g1;c542842_g1;c483685_g1;c531395_g1;c516199_g1;c546174_g1	c519104_g1	yes	2	0.044927	97.596	174790000	22490000	17396000	24941000	35386000	0	0	21628000	0	0	0	30512000	22434000
DIQTALEEEQR	11	0	1330.64	c507418_g1;c511581_g1	c511581_g1	no	2;3	8.0183e-20	226.59	27556000000	3395900000	3072300000	2865300000	1492200000	1756200000	1692700000	2832500000	2698700000	2640600000	1483500000	1864800000	1761300000
DISEASIWETYILPK	15	0	1763.9	c128634_g1;c496644_g1;c524439_g1;c538909_g1;c513569_g1	c128634_g1	yes	2	0.0033143	80.782	2889300000	271890000	249370000	322170000	282260000	248560000	0	250460000	278840000	272370000	220780000	266870000	225740000
DISIYHMDTLR	11	0	1362.66	c447717_g1;c286462_g1;c529619_g1	c447717_g1	no	2;3	7.3747e-06	156.92	59409000000	6181500000	6075200000	6003300000	4778400000	5460700000	5048300000	4601400000	3765000000	5184200000	4309000000	3975400000	4026900000
DISLPFR	7	0	846.46	c491004_g1;c524338_g1	c491004_g1	yes	2	0.024131	117.56	43311000	0	13162000	0	0	0	0	8055800	0	6611100	9436900	6044500	0
DITDEIR	7	0	860.424	c492641_g1;c455476_g1;c533092_g1;c460930_g1;c454225_g1	c492641_g1	yes	2	0.024026	117.7	507700000	46908000	42541000	69351000	41356000	28470000	32592000	51407000	51905000	47824000	40209000	28008000	27132000
DITGTLPDAYSPR	13	0	1404.69	c488384_g1;c7480_g1	c488384_g1	yes	2	8.9043e-07	131.82	147700000	18600000	20303000	14617000	23675000	17175000	17816000	12445000	13357000	0	0	9716900	0
DITLPFGAGK	10	0	1017.55	c515701_g1;c482172_g1	c515701_g1	yes	2	0.0074928	76.478	55872000	0	5313700	11867000	0	15518000	11269000	0	0	0	0	4920600	6984100
DITSYLTR	8	0	967.497	c266692_g1	c266692_g1	yes	2	0.01646	117.16	338830000	0	0	0	57255000	48394000	75790000	11376000	14552000	11165000	34893000	43580000	41824000
DITTTFDGTNAR	12	0	1310.61	c536517_g1;c475918_g1;c450478_g1;c456814_g1;c504569_g1;c454862_g1;c477815_g1;c550203_g1;c537862_g1;c541432_g1;c472531_g1	c472531_g1	no	2	1.4317e-10	150.35	1158000000	146960000	126620000	207060000	148610000	92114000	9799300	215080000	20317000	140300000	0	51167000	0
DIVDESAWNTYEYLIK	16	0	1957.93	c503424_g1;c456385_g1;c465202_g1	c456385_g1	no	2;3	8.7279e-05	93.959	1620600000	275240000	216680000	152190000	31605000	177770000	23674000	179740000	182560000	184370000	112930000	83845000	0
DIVHSGLDYTMER	13	0	1534.71	c554983_g1;c535000_g1	c554983_g1	yes	2;3	3.2347e-08	178.46	1594700000	248970000	164040000	215430000	106130000	131190000	79153000	120400000	81307000	183540000	98425000	89970000	76117000
DIVIGQVEPSEQKPQWK	17	1	1980.03	c305995_g1;c476357_g1	c476357_g1	no	2;3	4.2896e-08	129.34	1836100000	186980000	36341000	177650000	274660000	191830000	51841000	122000000	124840000	29202000	189290000	230380000	221130000
DIVQLLIR	8	0	968.602	c498776_g1	c498776_g1	yes	2	0.015991	120.9	75039000	18640000	17215000	0	0	0	0	0	17875000	0	0	10956000	10353000
DIVSDSQHPGGLEK	14	0	1480.72	c546151_g1	c546151_g1	yes	2;3	6.7826e-06	109.24	1559100000	169620000	94602000	180970000	110120000	155530000	133020000	225900000	149070000	137510000	57037000	104550000	41152000
DIWGVEPTWEK	11	0	1358.65	c497974_g1	c497974_g1	no	1;2	4.7683e-05	164.66	6848700000	795010000	736020000	714030000	543680000	574110000	600390000	698830000	773730000	818640000	0	0	594240000
DIYTGDSVILK	11	0	1222.64	c553884_g1	c553884_g1	yes	2	0.013014	63.216	417000000	36983000	18608000	47380000	0	44811000	43222000	26318000	39337000	30040000	40819000	45725000	43755000
DKAELQNLIK	10	1	1170.66	c554125_g1	c554125_g1	no	2;3	0.00094203	143.21	1043600000	55948000	40748000	56191000	85646000	82972000	78421000	44761000	44514000	46721000	174940000	194510000	138200000
DKAPSFQVQTNVK	13	1	1460.76	c462322_g1;c119798_g1	c462322_g1	no	2;3	6.183e-05	122.86	330520000	76304000	23934000	0	26136000	0	17384000	0	30245000	0	36237000	56043000	64236000
DKDAGEWFR	9	1	1122.51	c523914_g1;c472081_g1;c170870_g1;c170873_g1;c476619_g1;c464602_g1;c555115_g1;c454763_g1;c474674_g1;c483490_g1;c472907_g1;c503450_g1;c517530_g1;c499725_g1;c452298_g1;c465465_g1;c457047_g1;c510413_g1;c509780_g1;c546270_g1	c523914_g1	yes	2;3	0.019524	110.12	58496000	0	0	0	0	0	0	0	0	0	35464000	23032000	0
DKDATHVEWAR	11	1	1326.63	c501376_g1;c529758_g1;c485875_g1;c447919_g1;c525543_g1	c501376_g1	yes	4	0.0099282	36.679	76375000	0	0	0	7343500	0	31011000	22937000	0	15083000	0	0	0
DKEEDEVEDQPR	12	1	1487.64	c448068_g1	c448068_g1	yes	3	0.00013177	103.44	112300000	14333000	9529100	0	21342000	0	9934600	0	17272000	10331000	13028000	16533000	0
DKELQDMLIDIAK	13	1	1530.8	c519601_g1;c533104_g1	c519601_g1	no	2;3	4.6957e-05	106.26	1249300000	102470000	87640000	60180000	66631000	148170000	134860000	135580000	126550000	95023000	126780000	0	165380000
DKELSSITAK	10	1	1090.59	c511581_g1;c377147_g1;c377151_g1;c377162_g1;c471180_g1;c477950_g1;c515689_g1;c448388_g1;c495410_g1;c551149_g1;c473044_g1;c521091_g1	c511581_g1	no	2;3	0.00025753	132.01	31837000000	4089300000	2625300000	4537700000	1801400000	2293800000	2414100000	3416300000	3185400000	3172900000	1672400000	1404100000	1224200000
DKFGLDATAVGDEGGFAPNIQSNK	24	1	2450.17	c455229_g1;c523782_g1;c506571_g1	c455229_g1	yes	2;3	5.3535e-56	234.04	6648300000	740020000	762960000	452750000	593600000	725290000	550310000	455350000	391430000	534900000	428860000	541390000	471420000
DKFQNIGAK	9	1	1019.54	c475905_g1;c450414_g1;c477662_g1;c463431_g1;c552976_g1;c486665_g1;c456582_g1;c354907_g1;c452763_g1	c475905_g1	yes	2	0.020554	121.85	1051500000	131090000	62571000	114090000	120810000	63844000	86287000	84425000	55000000	48951000	102370000	113340000	68684000
DKFSPTWNEIAK	12	1	1434.71	c456698_g1;c498117_g1;c461391_g1;c449440_g1;c511293_g1	c511293_g1	no	2;3	0.00035183	82.008	400430000	95985000	70709000	58540000	16500000	19843000	23952000	29479000	25240000	44425000	0	0	15757000
DKGHVYNVLK	10	1	1171.63	c499842_g1;c485507_g1;c496747_g1;c502208_g1;c447551_g1;c496198_g1;c538513_g1;c341256_g1;c450406_g1	c499842_g1	yes	2;3	0.0020351	125.83	1388900000	145710000	134420000	97889000	110750000	125460000	146240000	106260000	119330000	83642000	119600000	86666000	112980000
DKLNNQILFDK	11	1	1346.72	c448507_g1;c502540_g1;c500253_g1;c483148_g1	c448507_g1	yes	2;3	0.00044056	118.23	1267300000	81944000	100810000	104540000	90414000	97276000	98869000	91205000	119300000	125270000	117800000	149350000	90531000
DKLPGSGGVISPGYAFSK	18	1	1778.92	c541715_g1;c453717_g1;c466043_g1	c541715_g1	no	2;3	5.2534e-05	111.83	286600000	28203000	12065000	76353000	25600000	19272000	27650000	16477000	19439000	26055000	10546000	24942000	0
DKLQGEMLDLLHGSNFLR	18	1	2085.07	c465101_g1	c465101_g1	yes	3	2.9316e-07	92.439	336000000	0	0	0	49281000	45290000	37570000	0	23054000	30672000	76462000	73670000	0
DKMTEAAVR	9	1	1019.51	c491752_g1;c450721_g1;c550725_g1;c497403_g1;c552414_g1;c494932_g1;c547566_g1;c447659_g1	c491752_g1	no	2	0.042738	84.498	35652000	0	13114000	12322000	0	0	0	10216000	0	0	0	0	0
DKPFPILFER	10	1	1260.69	c505813_g1;c469352_g1;c501642_g1;c453636_g1;c548754_g1;c290089_g1;c290078_g1	c505813_g1	yes	3	0.00044744	90.653	104860000	12674000	0	13831000	0	9450200	0	0	17710000	13369000	15917000	21909000	0
DKPVAYNEGR	10	1	1147.56	c473420_g1;c553617_g1;c510990_g1	c473420_g1	yes	2;3	0.00087316	137.13	920440000	61784000	58386000	65595000	82237000	53519000	77908000	81971000	58631000	41889000	165390000	86305000	86826000
DKPYTPNALVPLEYEPEDK	19	1	2217.08	c524981_g1;c509371_g1;c549782_g1;c533301_g1;c454983_g1;c545958_g1;c447399_g1;c507648_g1;c498122_g1;c550685_g1;c500315_g1;c462167_g1;c447222_g1;c518903_g1;c473063_g1;c555070_g1;c544845_g1;c511966_g1;c480257_g1;c478277_g1;c520619_g1;c447952_g1;c477186_g1;c539505_g1;c504422_g1;c489280_g1;c508358_g1;c477405_g1;c527254_g1;c530435_g1	c524981_g1	no	2;3	4.1474e-25	136.83	9480900000	1359000000	1450700000	1686400000	1006800000	782010000	710070000	911020000	845790000	626160000	49180000	0	53706000
DKQLQWMFK	9	1	1222.62	c461273_g1;c540896_g1;c449180_g1;c493458_g1	c540896_g1	no	3	0.061893	58.433	0	0	0	0	0	0	0	0	0	0	0	0	0
DKQPVSEFDLNGR	13	1	1503.73	c468951_g1;c465364_g1;c514710_g1;c476853_g1;c496168_g1;c516362_g1;c553311_g1;c465761_g1;c448795_g1;c488325_g1;c544289_g1;c483810_g1;c508850_g1;c508945_g1;c453260_g1;c466094_g1;c541837_g1;c476907_g1;c532384_g1;c520834_g1;c488240_g1	c508945_g1	no	2;3	8.0194e-15	208.63	11863000000	182150000	281170000	171700000	699740000	939260000	1083100000	413080000	474400000	616950000	2170700000	2587700000	2243100000
DKYSPLWEK	9	1	1164.58	c458925_g1	c458925_g1	yes	3	0.0058963	63.426	17501000	0	7147800	0	0	0	0	0	8272500	0	2080500	0	0
DLAFVDTDDNTPLR	14	0	1590.75	c449926_g1;c461577_g1;c474621_g1;c493487_g1;c480067_g1;c547265_g1	c449926_g1	yes	2	1.0307e-05	143.5	612290000	59561000	55522000	74635000	0	61795000	53706000	68973000	56643000	40846000	54277000	34032000	52299000
DLAHVPITLADVEDEK	16	0	1763.89	c541715_g1;c468604_g1;c135874_g1;c135871_g1	c541715_g1	yes	2;3	2.0034e-14	136.01	3752500000	263720000	320660000	347660000	369190000	421130000	334610000	401010000	335380000	255930000	232910000	291760000	178580000
DLAIENER	8	0	958.472	c466274_g1;c516034_g1;c543971_g1	c466274_g1	no	2	0.017099	112.17	554640000	38867000	65415000	75941000	47216000	63086000	71424000	63574000	0	58614000	17705000	29506000	23290000
DLASVQALQR	10	0	1099.6	c527261_g1;c531622_g1;c510196_g1	c527261_g1	no	2	0.00034652	161.9	536620000	53397000	52476000	49912000	40477000	43479000	39572000	43767000	45120000	37971000	40316000	53242000	36893000
DLASVQNLMK	10	0	1117.58	c512603_g1;c488960_g1	c512603_g1	no	2	0.0055431	82.279	112470000	0	0	67491000	0	44976000	0	0	0	0	0	0	0
DLATGTVENVEFK	13	0	1421.7	c362264_g1	c362264_g1	yes	2	0.00057905	96.113	193750000	0	0	0	47059000	40019000	33565000	0	0	0	24699000	21526000	26881000
DLATIINPVDTK	12	0	1298.71	c455685_g1	c455685_g1	yes	2	0.0017173	88.681	132040000	11410000	14753000	7368900	14949000	14051000	15167000	9324300	0	10511000	10102000	14373000	10029000
DLATVSEK	8	0	861.444	c465721_g1;c472050_g1;c475525_g1	c465721_g1	no	2	0.032466	87.754	303320000	34937000	27110000	39064000	0	16846000	22134000	39193000	37407000	31143000	22837000	19695000	12956000
DLAVLFGMLDEDQKR	15	1	1748.88	c534781_g1;c463495_g1;c470989_g1;c510675_g1;c158398_g1;c158390_g1	c534781_g1	yes	2;3	1.3578e-21	141.46	520590000	38793000	77242000	65791000	86771000	0	0	0	0	0	135340000	116650000	0
DLAVLFGMLDEEQK	14	0	1606.79	c475662_g1;c526379_g1;c544880_g1;c544355_g1	c475662_g1	yes	2;3	1.4564e-11	145.55	3141300000	138960000	174390000	394600000	0	0	891050000	123830000	349550000	216420000	0	635250000	217210000
DLAVLFGMLDEEQKR	15	1	1762.89	c475662_g1;c526379_g1;c544880_g1;c544355_g1	c475662_g1	yes	2;3	5.8254e-30	234.72	3272200000	248420000	264010000	263480000	323270000	339530000	475120000	30212000	174120000	159450000	0	651780000	342850000
DLDEFYDLFER	11	0	1460.65	c268910_g1	c268910_g1	yes	2	1.1613e-07	152.28	97256000	0	0	0	19459000	16195000	20684000	0	0	0	14796000	26122000	0
DLDELFADKGEEDR	14	1	1650.74	c455292_g1	c455292_g1	yes	3	0.003383	54.402	89222000	12198000	9738600	11279000	7976800	11759000	0	6388000	7051000	0	7700100	9060600	6071100
DLDIISEELR	10	0	1201.62	c501599_g1	c501599_g1	yes	2	0.0052072	111.82	0	0	0	0	0	0	0	0	0	0	0	0	0
DLDTDEHIKDPIEDR	15	1	1809.84	c553481_g1;c448403_g1;c554759_g1;c464081_g1;c534448_g1;c547072_g1	c553481_g1	yes	2;3;4	7.0654e-10	152.67	711260000	87603000	115940000	50647000	41777000	34232000	26099000	100440000	104720000	57066000	71444000	0	21290000
DLEAELDEER	10	0	1217.54	c460725_g1	c460725_g1	yes	2	0.0034917	104.01	209890000	26644000	4698800	30246000	0	42730000	29605000	27683000	0	14909000	0	0	33372000
DLEAELDEERK	11	1	1345.64	c460725_g1	c460725_g1	yes	2;3	1.4584e-06	164.68	156850000	0	14653000	29301000	10148000	0	28749000	0	0	0	31954000	42048000	0
DLEDEAAWLR	10	0	1216.57	c450444_g1	c450444_g1	yes	2	0.0001665	139.88	571960000	77355000	60266000	54094000	48106000	0	52031000	35574000	42212000	60200000	58641000	38339000	45145000
DLEDLELSVQK	11	0	1287.66	c554799_g1	c554799_g1	yes	2;3	2.1779e-06	141.88	13650000000	1517400000	1726600000	1917000000	1002800000	1019900000	780780000	1131100000	1582600000	1263300000	575120000	614700000	518510000
DLEEANIQHESTLANLR	17	0	1951.96	c511581_g1;c447714_g1;c549926_g1;c507883_g1;c515689_g1	c511581_g1	no	2;3;4	5.7527e-57	313.05	28774000000	2968400000	2321600000	3207500000	2186300000	2134000000	2670300000	2297600000	2769700000	3387400000	1517900000	2039800000	1273400000
DLEEIEAVFHR	11	0	1356.67	c493205_g1;c493464_g1;c511086_g1;c511150_g1;c494152_g1;c451158_g1;c519603_g1;c479029_g1;c504317_g1;c455251_g1	c493205_g1	no	3	0.00042522	77.379	136730000	39406000	38420000	0	0	0	0	0	58904000	0	0	0	0
DLELELEEEK	10	0	1245.6	c535850_g1;c531100_g1;c545570_g1;c475799_g1;c218096_g1;c507631_g1;c545521_g1;c457411_g1;c453936_g1;c448456_g1;c484797_g1	c535850_g1	no	2	0.0011094	115.7	1652500000	122650000	210100000	247050000	108500000	128550000	94707000	229060000	182620000	133780000	104340000	0	91140000
DLELELEEEKR	11	1	1401.7	c535850_g1;c531100_g1;c545570_g1;c475799_g1;c218096_g1;c507631_g1;c545521_g1;c457411_g1;c453936_g1;c448456_g1;c484797_g1	c535850_g1	no	2;3	7.0018e-05	99.815	1191700000	104230000	170820000	163450000	92733000	64083000	38739000	113580000	147660000	106170000	77510000	58833000	53925000
DLELHHGPR	9	0	1072.54	c493290_g1;c527149_g1	c493290_g1	yes	2;3	0.0078114	113.14	434120000	75048000	75793000	79857000	0	11603000	12671000	54766000	48968000	42851000	14455000	6020700	12084000
DLENDDEPIGEQLSIK	16	0	1813.86	c505193_g1;c489222_g1;c511626_g1	c505193_g1	yes	2;3	7.2682e-06	138.63	2219600000	217500000	144750000	230700000	218550000	236250000	248240000	204920000	106190000	158500000	223430000	190380000	40243000
DLESIVQPIIAK	12	0	1324.76	c512638_g1;c529999_g1;c190297_g1;c513407_g1;c543785_g1;c541762_g1;c533019_g1	c512638_g1	yes	2	0.00010129	117.89	9608000000	843840000	648330000	783440000	742290000	716200000	640070000	982220000	622080000	739900000	909180000	1023100000	957330000
DLFAPGVQIK	10	0	1086.61	c469737_g1	c469737_g1	yes	2	0.0074928	76.478	152040000	15974000	23825000	18577000	10874000	11821000	18793000	0	13532000	0	15422000	10044000	13181000
DLFETVGGVIGR	12	0	1261.67	c449594_g1;c530178_g1	c449594_g1	yes	2	0.022817	68.657	57022000	0	12967000	0	0	0	0	0	0	44056000	0	0	0
DLFHATFSDEDFEINPTLK	19	0	2238.05	c533108_g1	c533108_g1	yes	2;3	1.2318e-17	177.42	3752800000	227660000	192050000	269430000	338460000	500330000	207430000	268380000	461320000	266310000	203440000	524630000	293340000
DLFQSQNFR	9	0	1153.55	c551848_g1;c538646_g1;c472591_g1;c448382_g1;c478261_g1;c493904_g1;c450312_g1	c551848_g1	yes	2	0.00064648	173.88	610880000	47059000	50343000	67733000	50138000	47997000	54853000	57809000	49349000	43686000	47141000	45294000	49477000
DLGGQSTTQDYTR	13	0	1440.65	c457240_g1	c457240_g1	yes	2	1.1011e-17	195.27	395440000	72862000	12488000	85051000	21375000	0	22515000	53503000	64768000	0	0	29874000	32999000
DLGISGER	8	0	845.424	c535602_g1	c535602_g1	no	2	0.025164	94.662	1316000000	151380000	82577000	106520000	149140000	127680000	143150000	79259000	132090000	100720000	87038000	81692000	74708000
DLGIVNHALPQNEAGDVAYQK	21	0	2251.12	c483862_g1	c483862_g1	yes	2	9.9927e-06	97.69	67732000	11376000	0	15526000	0	0	16881000	15288000	0	0	0	8661900	0
DLGLFGLYK	9	0	1024.56	c505264_g1;c464932_g1;c489868_g1;c473921_g1;c523068_g1;c532371_g1;c475325_g1	c505264_g1	yes	2	0.029678	67.981	1062900000	74854000	86522000	102860000	85367000	96322000	80770000	117750000	119350000	91319000	41607000	108140000	58079000
DLGLPVDLIER	11	0	1238.69	c453498_g1;c499826_g1;c503123_g1;c509341_g1	c453498_g1	no	2	0.058208	50.297	31170000	0	0	0	0	0	0	0	0	31170000	0	0	0
DLGPQIGWK	9	0	1012.53	c537451_g1;c500988_g1	c537451_g1	yes	2	0.014897	77.741	127230000	9074000	0	0	11193000	11086000	10775000	10393000	0	9688900	24418000	23348000	17251000
DLGQEALNEYLK	12	0	1391.69	c456380_g1	c456380_g1	yes	2	0.00033584	108.43	1106400000	0	293670000	0	0	0	0	0	310490000	272570000	0	0	229700000
DLHDLSSASAER	12	0	1299.61	c548708_g1	c548708_g1	yes	2	0.047421	51.276	0	0	0	0	0	0	0	0	0	0	0	0	0
DLHPLGELLASGR	13	0	1376.74	c451714_g1;c448077_g1	c451714_g1	yes	3	1.7256e-05	112.5	466740000	27599000	25441000	28665000	43350000	48218000	33642000	28754000	26520000	37947000	58779000	50209000	57612000
DLHQSLEYNNWQK	13	0	1673.78	c468046_g1;c499327_g1;c547877_g1;c521674_g1	c499327_g1	no	2;3	1.7391e-11	155.26	2187800000	257730000	219080000	202630000	148500000	227490000	233090000	197500000	185440000	152530000	145060000	129760000	88996000
DLHSFGSQLQQNTK	14	0	1601.78	c448630_g1;c480450_g1	c448630_g1	no	2;3	9.9179e-44	244.01	2354300000	196070000	150470000	164680000	268630000	249500000	243270000	140590000	162880000	111170000	273410000	149660000	243920000
DLIGVQNLLK	10	0	1111.66	c539074_g1	c539074_g1	yes	2	0.001457	108.09	947640000	81489000	90527000	110860000	80787000	123310000	88787000	75717000	81946000	0	84912000	57782000	71523000
DLIHFYWAIWLGVSPNYTVR	20	0	2449.26	c460666_g1	c460666_g1	yes	3	0.059741	11.851	288080000	26927000	29714000	35503000	31304000	38895000	26794000	0	26670000	0	29779000	27683000	14810000
DLITNIGSGVGAAAPTGGAAPAGADAAPAEAK	32	0	2761.39	c528152_g1;c499263_g1;c457475_g1	c528152_g1	yes	2;3;4	1.0793e-34	146.72	14393000000	966430000	1143300000	936760000	2131500000	1119000000	968160000	1170000000	1378400000	933450000	1306700000	1129000000	1210000000
DLIVATIALK	10	0	1055.66	c493766_g1	c493766_g1	yes	2	0.0036468	88.819	245900000	0	20509000	0	23487000	34722000	23752000	0	0	12369000	44281000	37663000	49116000
DLKPENLLLASK	12	1	1339.77	c509924_g1;c507584_g1;c465993_g1;c460869_g1;c533567_g1;c522760_g1;c463046_g1;c476296_g1;c534595_g1	c509924_g1	no	3	0.0005607	78.486	61227000	0	8380500	14223000	0	5027600	10447000	0	9651800	6322000	0	7174400	0
DLLDQIGEGGR	11	0	1171.58	c507418_g1;c524858_g1;c498203_g1;c554799_g1;c477848_g1	c507418_g1	no	1;2;3	2.0138e-11	191.85	31152000000	3429000000	3034100000	2904800000	2457700000	2388400000	2515100000	3315900000	3557900000	2671900000	1712100000	1533800000	1631200000
DLLDQIGEGGRNIHEIEK	18	1	2035.03	c507418_g1;c524858_g1;c498203_g1;c554799_g1	c507418_g1	no	4	0.039074	15.071	91542000	21706000	11604000	22357000	0	0	5135500	9196100	14402000	7141500	0	0	0
DLLEAQEMIR	10	0	1216.61	c553481_g1;c448403_g1;c554759_g1;c463909_g1;c522540_g1;c493618_g1;c500168_g1;c545658_g1;c477652_g1;c547733_g1;c464081_g1;c530708_g1;c486610_g1;c459389_g1;c521917_g1	c553481_g1	yes	2	0.00028232	162.25	943850000	105800000	100990000	117750000	94630000	77342000	74317000	71999000	83000000	71167000	52090000	59826000	34940000
DLLEQYPALK	10	0	1188.64	c469620_g1;c475682_g1;c497868_g1;c535873_g1;c529640_g1;c507175_g1;c287872_g1	c469620_g1	yes	2	0.0030585	105.57	246690000	0	0	0	0	0	0	0	0	0	0	246690000	0
DLLESGR	7	0	788.403	c486381_g1;c493737_g1;c510386_g1;c450240_g1;c507550_g1	c486381_g1	yes	2	0.024026	129.96	772780000	53709000	94168000	80161000	65914000	47827000	60883000	110140000	51402000	70759000	63461000	46466000	27893000
DLLHPLPAEEK	11	0	1260.67	c146364_g1;c146363_g1;c503401_g1;c525673_g1	c146364_g1	yes	2;3	1.447e-07	150.35	2894800000	134270000	227120000	267470000	267890000	287810000	275130000	394020000	270070000	270270000	153440000	73130000	274170000
DLLISVVGSK	10	0	1029.61	c496727_g1;c359804_g1;c545756_g1	c496727_g1	no	2	0.0028895	92.838	313440000	37968000	30782000	24578000	29086000	31997000	22681000	20345000	31915000	32781000	21384000	16444000	13478000
DLLLLSEDK	9	0	1044.57	c484672_g1	c484672_g1	yes	2	0.028654	77.732	69101000	0	24223000	0	0	14744000	0	5330700	10904000	0	0	0	13900000
DLLLQFLDTER	11	0	1361.72	c491750_g1;c471468_g1;c468977_g1	c491750_g1	yes	2	0.0010514	96.89	0	0	0	0	0	0	0	0	0	0	0	0	0
DLLNANLIVVGLAR	14	0	1479.88	c510132_g1;c541298_g1;c288798_g1;c288810_g1	c510132_g1	yes	2	0.0029707	70.977	81370000	0	0	0	0	0	0	0	8581400	0	34241000	38547000	0
DLLNPNPYAPISAFTR	16	0	1787.92	c524981_g1;c509371_g1;c549782_g1;c533301_g1;c454983_g1;c545958_g1;c447399_g1;c475573_g1;c523277_g1;c505271_g1;c477186_g1;c539505_g1;c504422_g1;c489280_g1;c508358_g1;c477405_g1;c530435_g1	c524981_g1	no	2;3	8.417e-13	158.3	9377400000	978810000	766750000	1617100000	777870000	774070000	576440000	1148400000	965070000	843750000	369470000	283930000	275690000
DLLQFDVFNK	10	0	1237.63	c463830_g1;c503784_g1	c463830_g1	no	2	0.026494	84.368	0	0	0	0	0	0	0	0	0	0	0	0	0
DLLSANVK	8	0	858.481	c477536_g1;c470523_g1	c477536_g1	yes	2	0.043516	79.307	3754500000	426020000	235380000	360730000	373070000	343120000	388800000	315300000	319400000	278660000	235580000	269130000	209280000
DLLSELK	7	0	816.459	c543372_g1;c452798_g1;c486719_g1;c456288_g1;c512292_g1;c512137_g1;c528625_g1;c480895_g1;c505371_g1;c460592_g1;c467094_g1	c543372_g1	yes	1	0.0573	114.78	583060000	49898000	54148000	39127000	43291000	61557000	39824000	39313000	52293000	32415000	56582000	71791000	42825000
DLLSQTSR	8	0	918.477	c501586_g1;c513824_g1;c462899_g1;c546537_g1	c501586_g1	no	2	0.018673	104.21	67150000	0	0	0	19246000	24375000	23529000	0	0	0	0	0	0
DLMDMTVLIK	10	0	1177.61	c498223_g1;c519374_g1;c296187_g1;c472331_g1;c530399_g1	c472331_g1	no	2	0.014382	68.016	600980000	68708000	63245000	94758000	41016000	0	47837000	60732000	41864000	50109000	56593000	32011000	44104000
DLMEVER	7	0	890.417	c473057_g1;c315074_g1;c447503_g1;c490218_g1;c501635_g1;c474346_g1;c522586_g1;c473584_g1;c551365_g1;c553059_g1;c471861_g1;c502422_g1	c473057_g1	no	2	0.028113	105.2	2298800000	35047000	36263000	49017000	320830000	323880000	282660000	108440000	59004000	45912000	363120000	426100000	248560000
DLMVFFSDPEDVR	13	0	1568.72	c509490_g1;c510229_g1	c509490_g1	yes	2	0.010662	65.627	235070000	38203000	0	0	0	0	47305000	0	38300000	37082000	22519000	25862000	25799000
DLNDMDAINQVYK	13	0	1537.71	c494363_g1	c494363_g1	yes	2	0.00013033	142.55	3326700000	257090000	186570000	239180000	277550000	316390000	327390000	314590000	183710000	202520000	401850000	286910000	332970000
DLNLEKPLNEHELVR	15	1	1817.96	c472730_g1	c472730_g1	yes	2;3;4	0.00014185	106.67	835380000	75098000	18173000	26861000	105790000	110010000	55357000	79234000	92018000	13422000	97039000	76690000	85691000
DLNSNVNAFQR	11	0	1276.62	c535967_g1;c521295_g1;c525026_g1;c489413_g1	c535967_g1	no	2	5.9411e-10	184.49	185410000	0	36517000	0	0	0	0	55617000	31486000	35599000	0	26195000	0
DLNVHVYR	8	0	1014.52	c545439_g1;c477004_g1;c531525_g1;c252661_g1;c265690_g1;c265688_g1;c468149_g1	c545439_g1	yes	3	0.008064	75.854	56722000	19032000	7858900	9490000	0	0	0	0	14568000	5772700	0	0	0
DLPLATIGK	9	0	926.544	c495777_g1;c461856_g1	c495777_g1	yes	2	0.021701	73.248	993550000	70150000	60244000	85945000	165470000	126350000	186790000	43944000	42448000	30921000	57509000	61221000	62556000
DLPLATVGK	9	0	912.528	c553084_g1	c553084_g1	yes	2	0.03286	65.88	155560000	11717000	9245600	0	37063000	33589000	28795000	0	7603100	10649000	8289400	8605000	0
DLPVATIGK	9	0	912.528	c170282_g1;c170283_g1;c501914_g1;c513821_g1	c170282_g1	no	2	0.013608	78.77	6120200000	305470000	301560000	334020000	740830000	813050000	689610000	240690000	217650000	261800000	955060000	733170000	527310000
DLQENHEYMIR	11	0	1446.66	c495847_g1	c495847_g1	no	2	0.00045962	113.22	29811000	0	0	12330000	0	9310100	8170400	0	0	0	0	0	0
DLQLSDAGEYK	11	0	1237.58	c466570_g1;c501733_g1;c460683_g1;c479040_g1;c525044_g1	c466570_g1	no	2	0.001803	94.309	359970000	43926000	37368000	30364000	30332000	44277000	21459000	41772000	36223000	23432000	13745000	18896000	18176000
DLQMINISLR	10	0	1201.65	c501237_g1;c532385_g1;c496324_g1;c227435_g1;c227434_g1;c227433_g1;c227432_g1;c539395_g1	c501237_g1	yes	2	1.5163e-08	200.88	183370000	31694000	32070000	25066000	0	0	35766000	0	28143000	0	0	30632000	0
DLQNLPLTEDILPLPGTK	18	0	1976.08	c495529_g1;c481668_g1;c496033_g1;c504850_g1;c537727_g1;c501373_g1;c455675_g1;c480077_g1;c520106_g1;c467196_g1	c495529_g1	yes	2	8.767e-07	96.469	615180000	63900000	82273000	87302000	53660000	53652000	44163000	73579000	69173000	62413000	0	25067000	0
DLQNVNLTLR	10	0	1184.65	c80078_g1	c80078_g1	yes	2	0.0014164	108.98	607920000	42993000	50699000	63503000	28565000	60207000	52020000	42298000	64562000	51672000	47573000	46485000	57348000
DLQPDTNYQFR	11	0	1395.64	c457122_g1;c532965_g1	c457122_g1	no	2	1.9723e-07	146.81	654890000	90656000	79337000	117650000	57873000	38539000	78716000	10522000	78218000	79544000	0	0	23842000
DLQQDVYHMASK	12	0	1433.66	c486381_g1;c475989_g1;c510767_g1	c486381_g1	yes	2;3	0.0047601	86.189	1199700000	82421000	120580000	57319000	149080000	76846000	96198000	114100000	135760000	109460000	142210000	59827000	55947000
DLQSNPR	7	0	828.409	c473988_g1;c465163_g1;c532319_g1;c513111_g1;c478313_g1;c510942_g1	c473988_g1	yes	2	0.019453	121.68	193250000	26866000	19724000	21473000	0	0	30140000	23506000	15893000	19803000	0	11723000	24124000
DLRPAPALIEFK	12	1	1368.78	c502894_g1;c543898_g1;c538469_g1;c519690_g1;c472714_g1;c472276_g1;c456665_g1;c451051_g1;c524788_g1;c524155_g1;c502069_g1;c545578_g1;c467938_g1;c459994_g1;c550209_g1;c519189_g1;c525947_g1;c521929_g1;c543567_g1	c502894_g1	yes	2;3	0.0005379	79.886	674820000	63211000	60779000	76290000	68348000	50929000	40192000	67942000	53354000	54649000	62419000	30992000	45717000
DLSNLPR	7	0	813.434	c484672_g1;c512146_g1;c542515_g1;c530434_g1	c484672_g1	yes	2	0.049968	99.279	14288000	0	0	0	8742800	5545000	0	0	0	0	0	0	0
DLSTNVR	7	0	803.414	c551815_g1	c551815_g1	no	2	0.039075	103.28	1086400000	104440000	104410000	113300000	134820000	57846000	53899000	133630000	118010000	69651000	65377000	89610000	41403000
DLSTQGIR	8	0	888.466	c530956_g1;c457582_g1;c470965_g1;c219516_g1;c219512_g1	c530956_g1	yes	2	0.016264	118.69	8202200000	773100000	536510000	546610000	798010000	732460000	755550000	497450000	720940000	634510000	774740000	720270000	712080000
DLSTVQTLLTK	11	0	1217.69	c512603_g1	c512603_g1	no	2	0.00010379	127.4	1199200000	148420000	99440000	104350000	126130000	114550000	84368000	82589000	114580000	82003000	78266000	108920000	55622000
DLSWEEQEAEVLTK	14	0	1675.79	c503607_g1;c493456_g1;c465690_g1	c503607_g1	yes	2	0.00031311	94.767	1909700000	0	181940000	251660000	223490000	0	238900000	224240000	178840000	214780000	90071000	151890000	153840000
DLTDYLMK	8	0	997.479	c448981_g1;c455932_g1;c501655_g1;c500559_g1;c461039_g1;c529794_g1;c481636_g1;c542001_g1;c538726_g1;c486568_g1;c474181_g1;c472483_g1;c555086_g1;c509195_g1;c475579_g1;c266674_g1;c517816_g1;c518869_g1;c266679_g1;c266690_g1;c460498_g1;c528790_g1;c500764_g1;c478406_g1;c471032_g1;c465371_g1;c494366_g1;c167238_g1;c266686_g1;c266676_g1;c491466_g1;c526353_g1;c487688_g1;c483433_g1;c523776_g1;c476192_g1;c53…	c555169_g1	no	1	0.037036	161.11	33915000000	3650200000	3295700000	3540700000	3270000000	3521300000	3403700000	3187000000	3121800000	2906100000	0	2151700000	1867100000
DLTGVQNLK	9	0	986.54	c510196_g1;c488960_g1	c510196_g1	no	2	0.0061474	104.45	339040000	58060000	56340000	39213000	52806000	0	0	0	37381000	38212000	28271000	0	28756000
DLTHGGGWVPAVTYVNAK	18	0	1883.95	c475292_g1;c495260_g1;c541721_g1	c475292_g1	no	2;3	2.227e-24	157.03	3888700000	427910000	203630000	528760000	336120000	285660000	283270000	495540000	308650000	354290000	234290000	195070000	235450000
DLTNVQDLAQLSNR	14	0	1585.81	c505837_g1	c505837_g1	yes	2	4.7921e-44	248.69	148100000	0	0	0	0	21679000	0	0	0	0	43211000	37042000	46170000
DLTPEQAAQR	10	0	1127.56	c522913_g1;c473820_g1	c522913_g1	yes	2	0.0027366	94.302	259500000	25145000	16870000	17904000	20038000	19239000	27775000	16294000	29014000	20801000	26288000	16774000	23356000
DLTQAALR	8	0	886.487	c549214_g1;c541707_g1;c452256_g1	c549214_g1	yes	2	0.014364	132.72	1395200000	116070000	92512000	128900000	143960000	96588000	124190000	116110000	134330000	108900000	125050000	117940000	90629000
DLTSLAEYVER	11	0	1294.64	c510176_g1	c510176_g1	no	2	1.2415e-08	162.88	3095700000	318350000	168260000	372450000	344550000	313970000	0	421960000	169320000	272690000	0	288910000	425290000
DLTSVQNLQK	10	0	1144.61	c555590_g1	c555590_g1	no	2	0.0045662	84.498	645030000	47444000	9249000	104700000	59955000	45145000	72941000	73760000	42473000	46954000	48722000	44573000	49117000
DLTTESSR	8	0	907.425	c550030_g1;c502696_g1;c473263_g1	c550030_g1	yes	2	0.033619	86.872	75861000	11064000	6168800	13002000	13866000	0	0	8566400	12088000	11105000	0	0	0
DLVEQYR	7	0	921.456	c518516_g1;c549928_g1	c518516_g1	yes	2	0.0079347	121.68	0	0	0	0	0	0	0	0	0	0	0	0	0
DLVFITHADQR	11	0	1313.67	c542922_g1;c533456_g1;c547858_g1;c459169_g1;c475472_g1;c479506_g1;c454872_g1	c542922_g1	no	2;3	6.3218e-08	155.84	1181900000	137240000	77001000	86303000	88528000	171950000	80009000	97582000	98325000	103060000	59952000	76230000	105680000
DLVGAQQER	9	0	1014.51	c106940_g1;c106941_g1	c106940_g1	yes	2	0.0056906	116.73	209270000	0	0	0	34625000	31064000	27070000	0	0	0	33102000	36415000	46991000
DLVGELQK	8	0	900.492	c218136_g1;c218140_g1;c513995_g1	c218136_g1	yes	2	0.017837	106.42	48412000	0	0	0	0	0	0	11908000	7029100	0	14271000	15203000	0
DLVGIAQTGSGK	12	0	1144.61	c555591_g1;c537108_g1;c464572_g1;c504552_g1;c503853_g1;c456195_g1;c503244_g1;c503905_g1	c555591_g1	yes	2	6.6131e-07	128.91	0	0	0	0	0	0	0	0	0	0	0	0	0
DLVPDLNNFYEQYR	14	0	1784.84	c499299_g1;c526587_g1	c499299_g1	yes	2	4.2739e-29	209.1	1552600000	156190000	189090000	188060000	98560000	54693000	105870000	185110000	172920000	142100000	117060000	65567000	77405000
DLVSDPNPHVK	11	0	1219.62	c473225_g1;c478973_g1;c485369_g1;c452105_g1;c547720_g1;c471285_g1;c478200_g1;c528185_g1;c459351_g1;c512004_g1;c503528_g1;c536703_g1	c473225_g1	yes	2	0.0058828	71.425	220000000	24129000	33426000	29508000	13490000	10446000	20170000	11840000	11487000	21103000	14819000	10636000	18942000
DLVSSVVSGLLTIGDR	16	0	1629.89	c487500_g1;c467177_g1;c517378_g1;c547620_g1;c538139_g1;c555364_g1;c456845_g1	c555364_g1	no	2	0.0055231	72.958	0	0	0	0	0	0	0	0	0	0	0	0	0
DLVSWINGMK	10	0	1161.59	c555590_g1;c527261_g1;c531622_g1	c555590_g1	no	2	0.0010817	133.55	402080000	37108000	43258000	32559000	0	46000000	52659000	66150000	48594000	45549000	0	0	30201000
DLVVQTQNFLFENEK	15	0	1822.91	c541715_g1;c468604_g1;c553800_g1;c466043_g1;c135870_g1;c135873_g1	c541715_g1	no	2	0.00016991	94.767	1238000000	142890000	89884000	122530000	94788000	144230000	118470000	74703000	100740000	115070000	67915000	95096000	71647000
DLYANIVMSGGTTMYPGIADR	21	0	2244.06	c448981_g1;c455932_g1;c507382_g1;c500559_g1;c529794_g1;c515182_g1;c522639_g1;c483637_g1;c555169_g1;c522749_g1	c555169_g1	no	2;3	7.8896e-57	258.41	41408000000	3772300000	5405300000	3785500000	3253200000	3665000000	3808100000	3822000000	3778200000	4157100000	1998800000	2037900000	1924100000
DLYANNVLSGGTTMYPGIADR	21	0	2227.06	c449660_g1	c449660_g1	yes	2;3	9.9991e-05	63.181	178890000	0	0	0	0	0	39578000	0	0	0	26894000	0	112420000
DLYANTVLSGGTTMYPGIADR	21	0	2214.06	c535359_g1;c534752_g1;c513776_g1;c266675_g1;c551744_g1;c266683_g1;c511276_g1;c266672_g1;c545092_g1;c525534_g1	c535359_g1	no	2;3	1.4619e-61	202.89	7189800000	369810000	287270000	346060000	535410000	562970000	478730000	502720000	394700000	343700000	1117400000	997590000	1253500000
DMAGLLKPQAAK	12	1	1241.68	c554820_g1;c482129_g1;c511780_g1	c554820_g1	no	2;3	0.019036	83.998	1269500000	76696000	87755000	121120000	112750000	78918000	100980000	125820000	111920000	80297000	149480000	138810000	84913000
DMAIMMFR	8	0	1013.45	c510176_g1;c548303_g1	c510176_g1	no	2	0.0099668	142.11	461660000	53394000	64348000	45504000	8622000	36509000	30829000	12912000	41164000	51944000	16738000	76700000	23000000
DMASQEYR	8	0	998.413	c527261_g1;c531622_g1	c527261_g1	yes	2	0.01636	117.93	148020000	0	13719000	22388000	12717000	20786000	18874000	0	16350000	8541900	10484000	13418000	10740000
DMDTNEPK	8	0	948.386	c525486_g1;c500293_g1;c486570_g1;c549459_g1;c471459_g1;c502293_g1	c525486_g1	no	2	0.032107	88.029	289970000	32952000	0	27613000	24344000	21344000	28129000	31492000	25108000	26475000	28406000	21817000	22288000
DMFEGVFTQSPENAAQYLSDQNFIER	26	0	3035.36	c449785_g1;c53855_g1;c474272_g1;c547631_g1	c449785_g1	yes	3	2.7992e-30	120.33	608280000	0	0	93592000	60900000	62596000	0	53346000	77408000	60830000	84647000	66855000	48108000
DMGYNVSMMADSTSR	15	0	1663.66	c463675_g1;c449242_g1;c514527_g1;c478326_g1;c46596_g1;c493172_g1;c520005_g1	c463675_g1	yes	2	0.0012555	72.958	95174000	15334000	23509000	16337000	0	0	0	13658000	12327000	14010000	0	0	0
DMHIPGSPFQFTVGPLR	17	0	1897.95	c466861_g1;c457182_g1;c512807_g1;c509940_g1;c464396_g1;c553112_g1;c536111_g1;c466121_g1;c460031_g1	c466861_g1	no	2;3	8.3471e-17	143.97	4752400000	430770000	405580000	533420000	463990000	380900000	502730000	503140000	364960000	340870000	293650000	281540000	250820000
DMQGNFNKPAGIR	13	1	1446.7	c508414_g1;c482480_g1;c545287_g1	c508414_g1	yes	2;3	5.3349e-07	128.27	604600000	55287000	74228000	76588000	51859000	60178000	47361000	73304000	52606000	35391000	52848000	0	24946000
DMQQILADFK	10	0	1207.59	c489403_g1	c489403_g1	yes	2	0.0059665	83.998	598610000	102920000	0	132780000	0	0	61419000	90489000	85830000	69172000	0	56006000	0
DMSLIFNLK	9	0	1079.57	c517138_g1;c459604_g1;c540953_g1	c517138_g1	no	2	0.0017618	145.04	5993100000	445010000	464930000	426740000	570820000	533320000	631710000	458270000	499060000	488890000	580200000	530130000	364060000
DMTGDPFVR	9	0	1036.46	c539508_g1;c520740_g1;c502720_g1;c529442_g1;c499976_g1	c539508_g1	yes	2	0.0070079	89.296	1277400000	174550000	146730000	187300000	140130000	104670000	0	200970000	190520000	132500000	0	0	0
DMTVIAGEEFR	11	0	1266.59	c503424_g1;c553609_g1;c544824_g1	c553609_g1	no	2	6.7044e-05	128.6	237190000	17531000	28679000	30931000	10493000	43583000	8401900	38034000	25424000	25641000	0	0	8471700
DNAGESSVANLDK	13	0	1318.6	c526940_g1	c526940_g1	no	2	0.0012153	99.283	90789000	0	0	0	0	0	0	53892000	0	0	0	36898000	0
DNDLLDLPR	9	0	1069.54	c536447_g1;c516353_g1;c513955_g1;c512459_g1	c536447_g1	yes	2	0.0062294	103.42	90071000	18503000	8010500	12531000	15226000	0	11980000	13002000	10818000	0	0	0	0
DNDNDPTK	8	0	917.373	c504416_g1	c504416_g1	yes	2	0.022915	98.009	95161000	0	0	0	0	0	2427500	0	0	0	19868000	24727000	48139000
DNEFIYGIDQGK	12	0	1397.65	c479314_g1	c479314_g1	yes	2	0.0001453	116.12	698430000	41556000	45542000	37305000	33290000	44095000	41199000	17885000	36883000	26825000	133620000	106330000	133890000
DNEGHFALGK	10	0	1086.51	c469620_g1;c475682_g1;c497868_g1;c535873_g1;c489680_g1	c469620_g1	yes	2;3	0.00091618	119.86	3023100000	119890000	127990000	82598000	240350000	250110000	252780000	84309000	99548000	93835000	625540000	645240000	400900000
DNEIAVVGFFK	11	0	1237.63	c476779_g1;c520135_g1;c246089_g1;c246101_g1;c246104_g1;c246103_g1;c539199_g1	c476779_g1	no	2	0.0026931	99.442	6593400000	457000000	482200000	428950000	319780000	411060000	525040000	356210000	399610000	490600000	959070000	956260000	807600000
DNEIIAAAK	9	0	943.497	c503669_g1;c512936_g1	c503669_g1	no	2	0.018	75.692	277250000	27530000	0	0	30879000	24118000	32494000	35010000	33039000	32065000	31478000	30638000	0
DNENILVAK	9	0	1014.53	c452935_g1;c541192_g1;c497501_g1;c501265_g1	c452935_g1	no	2	0.0070262	93.429	929300000	60063000	94779000	14917000	76148000	0	63383000	82681000	79748000	0	165820000	154730000	137040000
DNENVYFVGHVTHF	14	0	1676.76	c486112_g1	c486112_g1	yes	3	0.00054597	61.038	171370000	20724000	30705000	22351000	0	0	23070000	31831000	18654000	13173000	0	10860000	0
DNFSATGNFGFGIQEHIDLGIK	22	0	2379.15	c538418_g1;c546955_g1;c157807_g1	c538418_g1	yes	3	0.04546	21.37	458590000	0	3140600	2317200	6634200	0	11636000	0	424070000	0	3626900	4037700	3129900
DNGGIDTEK	9	0	947.42	c553434_g1;c501624_g1;c501233_g1;c505694_g1	c553434_g1	yes	2	0.029805	67.897	240960000	0	10590000	0	25573000	21099000	19917000	19238000	0	0	53987000	41193000	49366000
DNIAMQR	7	0	846.402	c519835_g1;c462968_g1;c518082_g1	c519835_g1	yes	2	0.023322	119.22	378610000	37832000	51058000	39078000	38834000	0	29486000	47693000	35319000	33702000	20985000	20964000	23662000
DNIQGITKPAIR	12	1	1324.75	c538168_g1;c509169_g1;c512020_g1;c67036_g1;c182019_g1	c538168_g1	yes	2;3	4.3133e-24	225.66	5864600000	381550000	730130000	375880000	694480000	721370000	457200000	411390000	231030000	288730000	463720000	489420000	619700000
DNIQLVQAGVDK	12	0	1298.68	c519267_g1;c505638_g1;c276076_g1;c276070_g1;c276075_g1	c519267_g1	yes	2;3	5.8936e-07	166.86	10427000000	426040000	337190000	736000000	1108300000	828910000	1150100000	459100000	8059400	0	1998000000	1759800000	1615800000
DNLDWLAR	8	0	1001.49	c464141_g1;c449907_g1;c485443_g1;c472417_g1;c539185_g1	c472417_g1	no	2	0.0098344	124.37	269130000	18864000	20734000	31476000	29505000	22657000	28072000	0	22063000	25478000	24377000	21368000	24533000
DNLVAVTEGHK	11	0	1181.6	c505264_g1;c464932_g1;c524655_g1;c542803_g1;c489868_g1;c480275_g1;c532371_g1	c505264_g1	yes	2;3	0.0006137	100.25	205570000	44623000	0	30575000	19804000	16195000	20983000	34196000	20578000	0	0	18611000	0
DNNLLGK	7	0	772.408	c515954_g1;c501129_g1;c451632_g1;c473394_g1;c458455_g1;c496555_g1;c488091_g1;c516480_g1;c539367_g1;c479263_g1;c527310_g1;c526536_g1;c503868_g1;c553304_g1;c500766_g1;c488226_g1;c461727_g1;c500555_g1;c523840_g1;c458350_g1;c452984_g1;c539324_g1;c459854_g1;c483457_g1;c451986_g1;c466930_g1;c484735_g1;c507057_g1;c472679_g1;c451975_g1;c520176_g1;c470761_g1;c260484_g1;c260481_g1;c529268_g1;c537188_g1;c48…	c515954_g1	no	2	0.048225	99.919	3190400000	429780000	342680000	381950000	367560000	0	0	370930000	0	318130000	365350000	314800000	299250000
DNNLLGTFNLTGIPPAPR	18	0	1909.01	c473988_g1;c245183_g1;c245172_g1;c491744_g1;c245192_g1;c245194_g1;c245184_g1;c245170_g1;c245181_g1;c245174_g1;c245173_g1;c245164_g1;c245190_g1;c245169_g1;c551815_g1	c551815_g1	no	2;3	1.5107e-05	107.37	1475400000	65928000	211430000	217620000	79232000	175040000	173560000	58571000	179350000	58337000	256320000	0	0
DNNTFASASLDR	12	0	1309.59	c539281_g1;c512092_g1	c539281_g1	yes	2	0.0015013	91.855	124370000	10567000	20261000	0	19085000	7881200	11660000	19532000	9579200	9370500	8297500	8139000	0
DNPLENLNTAFDVAEK	16	0	1788.85	c512463_g1;c485712_g1;c528651_g1;c495447_g1;c520430_g1;c450802_g1	c528651_g1	no	2;3	2.9566e-09	151.99	6333000000	573200000	527610000	624670000	88119000	709420000	543060000	892900000	594590000	593810000	443610000	377100000	364900000
DNSGNIDKEELK	12	1	1360.65	c528993_g1;c543912_g1	c528993_g1	yes	2;3	0.00029192	119.68	540460000	16451000	42047000	49885000	75453000	42792000	74734000	20057000	62201000	26346000	42954000	40873000	46671000
DNVEWLPFGEGPR	13	0	1514.72	c491302_g1;c472733_g1	c491302_g1	yes	2	3.0728e-11	193.21	1007600000	0	0	0	224780000	236810000	273950000	0	0	0	0	272100000	0
DNVIDYLNK	9	0	1092.55	c523596_g1;c485350_g1	c523596_g1	yes	2	0.0060593	105.81	26194000	0	0	0	0	0	0	0	0	0	0	10246000	15949000
DNVITALPEGIER	13	0	1425.75	c507622_g1;c480407_g1;c485813_g1;c498535_g1;c481262_g1;c504429_g1;c485233_g1;c447219_g1	c507622_g1	yes	2	6.2438e-05	114.45	193280000	10864000	15978000	0	34760000	24350000	30457000	0	0	15449000	21792000	21159000	18476000
DNVNGVLLVNSMLLALR	17	0	1840.02	c474100_g1	c474100_g1	yes	2;3	1.1773e-05	80.522	0	0	0	0	0	0	0	0	0	0	0	0	0
DNVTAGQNELLK	12	0	1300.66	c502296_g1;c518712_g1;c484201_g1;c466010_g1;c465892_g1;c448751_g1;c494925_g1;c519605_g1;c448988_g1;c555602_g1	c502296_g1	no	2	0.00034777	107.95	25503000000	2574500000	1969300000	2759300000	2887300000	2190700000	2684800000	2142700000	1856500000	1656500000	1656500000	1613200000	1511600000
DNVTSPAGSTAAALK	15	0	1401.71	c512980_g1;c505250_g1	c512980_g1	yes	2	0.0008249	100.04	490420000	46228000	43387000	30241000	25834000	42065000	36388000	25602000	26416000	28552000	48569000	63623000	73520000
DNWSDEEK	8	0	1021.4	c478192_g1	c478192_g1	yes	2	0.025904	93.561	345770000	23382000	21678000	29990000	34275000	32795000	25936000	24594000	24305000	25310000	32669000	34707000	36130000
DNYATNSYGNNAFWPDR	17	0	2003.84	c473057_g1;c315068_g1	c473057_g1	yes	2;3	4.174e-45	214.81	868910000	0	5282400	17561000	116110000	106410000	94781000	0	20568000	15494000	143630000	166670000	182400000
DNYHGNDFGLGLYPHHIHR	19	0	2261.05	c532635_g1	c532635_g1	yes	3;4	5.0595e-07	59.585	80004000	0	0	0	0	0	0	0	0	0	0	80004000	0
DNYSQEIAAVNQQFK	15	0	1753.83	c458465_g1	c458465_g1	yes	2	2.8608e-20	160.97	134380000	20152000	0	0	0	29473000	48050000	0	0	36701000	0	0	0
DNYTVLGHR	9	0	1073.53	c548309_g1;c518186_g1;c124096_g1	c548309_g1	yes	2;3	0.0005659	161.12	887540000	13314000	47932000	51539000	78629000	58924000	24494000	74368000	87518000	18580000	144770000	149250000	138220000
DNYVPAVSALEQDIIEVDSDTK	22	0	2420.16	c498779_g1;c448561_g1	c498779_g1	yes	2;3	4.6856e-09	115.1	2125300000	66550000	107750000	261850000	143190000	326510000	99837000	455260000	369930000	78127000	216260000	0	0
DPAAGTIILLENLR	14	0	1494.84	c466273_g1	c466273_g1	yes	2;3	9.4329e-28	171.62	722670000	46107000	66491000	59326000	59388000	67589000	62329000	35019000	60456000	59114000	90247000	53016000	63587000
DPAAPEGGEIIFGGSDK	17	0	1658.78	c489782_g1;c491369_g1	c489782_g1	yes	2	8.5587e-08	109	628330000	38068000	38424000	37210000	56017000	79906000	60251000	21054000	21012000	0	92671000	89309000	94412000
DPAAPEGGEIIFGGSDR	17	0	1686.78	c238671_g1;c238659_g1	c238671_g1	no	2	4.7505e-20	188.29	903950000	40873000	98995000	79029000	63286000	101250000	60559000	94569000	97512000	83033000	46769000	46625000	91453000
DPAGSGYISPLDFQDVIVK	19	0	2020.02	c505264_g1;c464932_g1;c524655_g1;c542803_g1;c519217_g1;c492411_g1	c505264_g1	yes	2	2.6091e-05	72.327	91810000	0	66384000	0	0	0	25427000	0	0	0	0	0	0
DPALWVEVLSESNPYK	16	0	1845.91	c479825_g1;c483990_g1	c479825_g1	no	2;3	5.6373e-25	170.04	243270000	0	0	0	0	28936000	39272000	0	47782000	40757000	41039000	45482000	0
DPDHFPFVVLGNK	13	0	1483.75	c458747_g1;c503162_g1;c503150_g1;c471190_g1;c447467_g1;c120862_g1;c120851_g1;c498346_g1;c120848_g1	c458747_g1	yes	3	0.003238	37.744	169750000	0	0	22144000	33571000	0	0	20924000	10228000	15249000	35682000	31953000	0
DPDIDGDGVLNVDDR	15	0	1613.72	c83620_g1	c83620_g1	yes	2	0.00079634	89.805	74337000	17108000	11248000	17123000	12815000	0	0	16043000	0	0	0	0	0
DPDSQTSWSPSETK	14	0	1563.67	c534275_g1	c534275_g1	yes	2	4.3924e-08	122.69	101240000	0	0	24665000	14368000	0	11562000	11263000	0	0	11281000	12403000	15702000
DPDTIISASR	10	0	1073.54	c290404_g1;c290403_g1;c290402_g1;c290399_g1;c290398_g1;c468620_g1;c554384_g1	c468620_g1	no	2	3.2882e-06	182.53	1399300000	94880000	98596000	149030000	109080000	87567000	133540000	130080000	130190000	121110000	128170000	117130000	99944000
DPEEAEKEEAAAK	13	1	1415.64	c545133_g1	c545133_g1	yes	2;3	1.5626e-20	199.68	1415500000	141680000	113290000	131780000	100650000	147380000	82402000	182140000	130970000	110800000	80877000	84903000	108620000
DPEMVALVK	9	0	1000.53	c200762_g1	c200762_g1	yes	2	0.0060408	106.36	615490000	0	0	0	0	0	0	0	0	0	209460000	197380000	208650000
DPESIKPSWK	10	1	1185.6	c462414_g1;c519443_g1;c506254_g1;c551609_g1;c537826_g1;c544099_g1;c474347_g1;c458089_g1;c496985_g1;c533447_g1;c500326_g1;c535164_g1;c478777_g1;c451129_g1;c534178_g1;c549941_g1;c460842_g1	c462414_g1	no	2;3	0.0011321	152.34	914170000	66822000	124640000	96728000	75522000	63033000	81662000	84950000	82480000	98833000	51347000	47905000	40249000
DPFSVYR	7	0	882.424	c499299_g1;c526587_g1	c499299_g1	yes	2	0.025852	127.66	125260000	13980000	10611000	17628000	10102000	9473000	10962000	13992000	11934000	13614000	0	7532500	5435600
DPGAADGGTYR	11	0	1078.47	c497941_g1;c489533_g1;c501098_g1;c536450_g1;c513960_g1;c481741_g1;c504124_g1;c548276_g1;c501967_g1;c536517_g1;c475918_g1;c450478_g1;c456814_g1;c504569_g1;c454862_g1;c455661_g1;c477815_g1;c449635_g1;c537333_g1;c488794_g1;c488254_g1;c480050_g1;c517336_g1;c490077_g1;c469218_g1	c536517_g1	no	2	3.6625e-14	193.38	288310000	34398000	40648000	34730000	29074000	21390000	34645000	31272000	30676000	31476000	0	0	0
DPGDGNAVR	9	0	899.41	c449568_g1;c453439_g1;c526823_g1	c449568_g1	yes	2	0.0057859	113.91	217640000	17961000	17219000	22875000	0	25954000	18637000	13549000	14268000	15365000	23584000	20025000	28200000
DPGDYDINVK	10	0	1134.52	c475179_g1;c501966_g1	c475179_g1	no	2	0.00050323	128.38	246620000	27681000	0	34784000	36630000	22033000	25039000	33261000	0	0	19932000	31423000	15838000
DPHPLIQK	8	0	946.524	c523264_g1;c490801_g1;c550925_g1;c461380_g1;c484664_g1;c237006_g1;c553652_g1	c523264_g1	yes	2	0.056291	73.975	254710000	11881000	10279000	9534500	22824000	18098000	21192000	18692000	8131600	14155000	48981000	45011000	25932000
DPHTIIAK	8	0	893.497	c476871_g1;c453653_g1;c524030_g1;c480969_g1;c505583_g1	c476871_g1	no	2	0.030776	89.046	85918000	0	0	0	0	0	0	0	51798000	34120000	0	0	0
DPIIVGDYLAAR	12	0	1301.7	c555597_g1	c555597_g1	yes	2	0.017163	61.353	211880000	114170000	14795000	0	13852000	0	22043000	22213000	0	0	0	0	24805000
DPILFPSFIHTQK	13	0	1541.82	c475548_g1;c220301_g1	c475548_g1	no	2;3	1.7241e-05	130.98	36166000000	2837100000	2947300000	3116000000	2956500000	3291700000	2875400000	2814300000	3250800000	3250500000	3180500000	2913700000	2732300000
DPLAIGGPLRPGGSFR	16	1	1608.87	c514774_g1	c514774_g1	yes	3	0.0049413	45.723	14060000	0	0	0	0	0	5479900	8579700	0	0	0	0	0
DPLFYTLMQHK	11	0	1391.69	c528887_g1	c528887_g1	yes	2;3	4.3801e-05	104.79	7526300000	775260000	432490000	728250000	887540000	899350000	855480000	592570000	254610000	260170000	710450000	734930000	395260000
DPLNDTVVDQFK	12	0	1389.68	c457602_g1;c541609_g1;c458374_g1;c529937_g1;c447376_g1;c530456_g1;c508915_g1;c533324_g1;c481560_g1;c467917_g1;c506546_g1;c534244_g1;c512236_g1;c526560_g1;c534999_g1;c515689_g1;c531832_g1;c463264_g1;c533868_g1	c515689_g1	no	2	6.7916e-05	120.68	1295200000	127900000	135600000	146330000	109410000	90413000	83055000	167150000	141040000	121010000	59192000	61739000	52315000
DPLNDTVVDQFKK	13	1	1517.77	c457602_g1;c541609_g1;c458374_g1;c529937_g1;c447376_g1;c530456_g1;c508915_g1;c533324_g1;c481560_g1;c467917_g1;c534244_g1;c512236_g1;c526560_g1;c534999_g1;c515689_g1;c531832_g1;c533868_g1	c515689_g1	no	3	0.0052427	67.118	17223000	13165000	0	0	0	0	0	0	0	0	0	4058000	0
DPLNFQLIK	9	0	1086.61	c547351_g1	c547351_g1	yes	2	0.0034408	134.15	12118000000	583290000	582510000	711510000	1142600000	1415400000	1227400000	1017000000	805730000	958230000	1086100000	1201500000	1386500000
DPLNPSHGDSLVGQNFQSLK	20	0	2152.05	c478625_g1;c487753_g1;c492321_g1	c478625_g1	no	2;3	2.9801e-36	202.01	1078200000	167990000	105860000	180570000	77376000	71276000	71577000	134190000	78109000	93242000	33404000	29317000	35254000
DPMYYSLYTVITDIFHR	17	0	2133.02	c447717_g1;c540414_g1;c540404_g1;c464453_g1;c500232_g1;c542925_g1	c500232_g1	no	3	8.3517e-23	156.96	0	0	0	0	0	0	0	0	0	0	0	0	0
DPNPTYISTTTR	12	0	1364.66	c467988_g1;c482713_g1;c524739_g1;c543716_g1;c543161_g1	c467988_g1	yes	2	0.0001673	89.317	0	0	0	0	0	0	0	0	0	0	0	0	0
DPNTHLIFLPTLLR	14	0	1648.93	c523379_g1;c373075_g1;c373072_g1	c523379_g1	yes	3	2.7248e-06	113.53	964510000	0	62224000	75246000	130830000	78803000	71815000	47891000	55494000	44975000	102930000	120470000	173820000
DPPEGDVIRPNVEPIDVKPTVTADVR	26	2	2827.47	c538822_g1;c543667_g1;c546238_g1;c478416_g1;c487563_g1;c194619_g1	c538822_g1	yes	3;4	2.2825e-06	62.605	1055000000	76064000	93409000	103970000	117050000	95242000	72151000	48724000	103960000	82633000	129000000	69546000	63278000
DPQGDDQR	8	0	929.384	c463952_g1;c490109_g1	c463952_g1	yes	2	0.048312	77.058	162120000	0	28399000	26398000	0	15124000	0	0	36623000	21957000	0	15954000	17669000
DPSSVMDWQTK	11	0	1292.57	c491711_g1;c550684_g1;c518283_g1;c463221_g1;c526622_g1;c535234_g1;c535786_g1;c329192_g1;c546547_g1	c491711_g1	yes	1;2	4.1112e-41	269.14	11939000000	1417800000	1536400000	1467300000	621490000	731850000	931140000	1488100000	1353900000	1639000000	300040000	209770000	242440000
DPSWVVNAFNVDPLYLK	17	0	1976	c537604_g1;c501211_g1;c538227_g1;c491065_g1	c537604_g1	yes	2	7.6102e-08	110.08	87281000	0	0	52717000	0	34564000	0	0	0	0	0	0	0
DPTANFTPR	9	0	1017.49	c454886_g1;c469115_g1;c514883_g1	c469115_g1	no	2	0.00054759	159.04	3779500000	572710000	472800000	422970000	321770000	0	298510000	400000000	308150000	251070000	322240000	409240000	0
DPTGTIDAIK	10	0	1029.53	c544139_g1	c544139_g1	yes	2	0.018718	64.485	195940000	19334000	20064000	0	0	0	0	14757000	19606000	16209000	21242000	41918000	42806000
DPTNINWASAGAEYVVESTGVFTTIDK	27	0	2884.38	c462773_g1	c462773_g1	no	2;3	4.4848e-101	191.4	13144000000	1241800000	3290600000	668950000	1443000000	583010000	836840000	2618900000	596000000	636240000	678080000	266860000	284050000
DPVHAVQVFGR	11	0	1223.64	c281706_g1;c281705_g1;c536282_g1	c536282_g1	no	2;3	1.9243e-05	158.07	1120000000	77242000	71327000	112340000	108480000	73878000	118490000	107870000	84775000	107490000	84147000	81454000	92489000
DPVIAQTIR	9	0	1011.57	c534781_g1;c463495_g1;c470989_g1;c510675_g1;c158398_g1;c158390_g1	c534781_g1	yes	2	0.00055974	166.68	948230000	62563000	49140000	0	0	0	0	0	0	728360000	0	0	108170000
DPVLVLGTDGVGTK	14	0	1369.75	c553991_g1;c499505_g1	c553991_g1	no	2	0.026968	54.683	14905000	0	0	0	0	0	0	0	0	0	0	14905000	0
DPVSILVK	8	0	869.522	c465334_g1;c482433_g1;c484353_g1;c508120_g1	c465334_g1	yes	1;2	0.0012435	168.45	984130000	86502000	74136000	73522000	83130000	84949000	96505000	90032000	67721000	58195000	118880000	73121000	77440000
DPWDEPGKPK	10	1	1167.56	c511293_g1;c452399_g1	c511293_g1	no	3	0.024109	48.44	499400000	41750000	48406000	84281000	37629000	25001000	37057000	69102000	42754000	44865000	23746000	24722000	20084000
DPYTIAGKPNMPK	13	1	1430.72	c474716_g1	c474716_g1	yes	2;3	0.00035311	81.92	464280000	64960000	45985000	77806000	27429000	36994000	53364000	33231000	26128000	29197000	19625000	26505000	23061000
DQAESSGAVTK	11	0	1091.51	c495529_g1;c481668_g1;c496033_g1;c501373_g1;c480077_g1;c286224_g1;c286228_g1;c458851_g1	c495529_g1	yes	2	0.013129	82.029	132930000	26458000	18976000	43272000	0	15615000	15115000	0	0	13494000	0	0	0
DQEGQDVLLFIDNIFR	16	0	1920.96	c516815_g1;c465058_g1;c518664_g1;c490767_g1;c492565_g1;c475673_g1;c535883_g1	c475673_g1	no	2	0.01547	64.55	0	0	0	0	0	0	0	0	0	0	0	0	0
DQEVSDDEAEDDKDKEK	17	2	1993.82	c525486_g1;c500293_g1;c486570_g1;c549459_g1;c533298_g1;c481322_g1;c502293_g1	c525486_g1	no	3	0.057783	33.083	10591000	0	0	0	0	0	0	0	0	0	0	10591000	0
DQFAALVR	8	0	918.492	c544285_g1;c488766_g1;c554130_g1	c554130_g1	no	2	0.039488	82.386	174140000	13658000	12578000	16438000	16141000	19417000	15160000	16359000	13082000	18412000	17020000	15879000	0
DQFAALWK	8	0	977.497	c491711_g1;c550684_g1;c518283_g1;c463221_g1;c526622_g1;c528718_g1;c535234_g1;c526730_g1;c329186_g1;c329185_g1;c329195_g1;c516578_g1	c491711_g1	yes	2	0.040275	81.784	4919000000	5216300	0	1518100000	514770000	442260000	444770000	723850000	835710000	0	132410000	172150000	129740000
DQGAAFER	8	0	892.404	c475689_g1;c474917_g1;c507786_g1	c475689_g1	yes	2	0.033215	87.181	201280000	18152000	21791000	13180000	14594000	13658000	10113000	13969000	22258000	24712000	17527000	17758000	13568000
DQGVSTILEIR	11	0	1229.66	c545602_g1;c500966_g1	c545602_g1	yes	2	0.00021027	121.83	129620000	22144000	0	15968000	16590000	19551000	15262000	8665400	0	0	13541000	17901000	0
DQIHIQEINETR	12	0	1494.74	c541156_g1;c524971_g1	c524971_g1	no	2	6.7011e-05	131.83	79100000	10772000	0	0	0	16726000	19747000	0	0	5313800	0	14678000	11864000
DQINETTSEYEK	12	0	1455.64	c475905_g1;c503263_g1;c484818_g1;c485136_g1;c447318_g1;c482049_g1;c509147_g1	c475905_g1	yes	2	8.398e-08	144.28	1679300000	135330000	109760000	155810000	151020000	126970000	153830000	160470000	133960000	100950000	179640000	132460000	139150000
DQIQDVFK	8	0	991.497	c465334_g1;c482433_g1;c484353_g1;c540622_g1;c462364_g1;c485491_g1;c552284_g1;c541017_g1	c465334_g1	yes	1;2	9.5711e-18	209.87	1476700000	134420000	61027000	111810000	112190000	90386000	112340000	167930000	105780000	131070000	153110000	142300000	154340000
DQISSSFGR	9	0	995.467	c458392_g1	c458392_g1	no	2	0.00060187	174.52	1524300000	125550000	94560000	100880000	135800000	137270000	106320000	161360000	148370000	122790000	137560000	127300000	126510000
DQLDAMR	7	0	847.386	c550161_g1;c454779_g1;c492815_g1	c550161_g1	yes	2	0.027541	113.08	47889000	10885000	0	12945000	0	0	0	0	9091000	14967000	0	0	0
DQLINANHAQTPAILK	16	0	1745.94	c512603_g1;c488960_g1	c512603_g1	no	3	0.026352	24.784	354820000	40721000	50189000	34842000	27460000	32561000	30336000	19513000	35490000	20973000	17929000	30556000	14254000
DQLLTNSVSK	10	0	1103.58	c458973_g1;c515911_g1;c460475_g1;c499311_g1;c461765_g1;c459578_g1	c458973_g1	yes	2	0.0012734	112.11	76338000	0	9644200	18228000	0	0	0	10785000	0	16236000	0	0	21444000
DQLQQVNPPK	10	0	1165.61	c484274_g1;c487236_g1;c485699_g1;c449234_g1;c499870_g1;c514237_g1;c484097_g1;c548704_g1;c474644_g1	c484274_g1	no	2	0.0004117	130.27	2375000000	234430000	246110000	295050000	172950000	122090000	170010000	352910000	269540000	195370000	107640000	111300000	97600000
DQPFTFQIGAGQVIK	15	0	1647.86	c509292_g1;c533849_g1	c509292_g1	no	2	0.026176	66.663	514310000	0	28935000	35914000	46101000	0	51118000	40538000	48696000	37702000	71946000	90776000	62585000
DQPLVSDEESIK	12	0	1358.66	c529427_g1;c493723_g1	c529427_g1	no	2	0.00020724	98.04	513180000	55071000	58399000	0	40038000	52944000	0	59569000	68874000	59984000	37599000	50346000	30357000
DQQYDSTYYNSYGSQQNQGDK	21	0	2488.01	c479627_g1;c475820_g1;c455746_g1;c539045_g1;c462802_g1;c496260_g1;c460106_g1;c467812_g1;c518175_g1;c545023_g1;c471858_g1;c547577_g1	c496260_g1	no	2;3	8.4912e-62	207.04	7396900000	260400000	355040000	382830000	596610000	812370000	787540000	404690000	426040000	505390000	718480000	1071500000	1076000000
DQQYDSTYYNSYGSQQNQGDKYVYSDQEYPYANK	34	1	4108.71	c479627_g1;c475820_g1;c539045_g1;c462802_g1;c496260_g1;c460106_g1;c467812_g1;c547577_g1	c496260_g1	no	3;4	0.0021773	31.6	211960000	0	0	0	23134000	18575000	67982000	0	0	0	19414000	25055000	57805000
DQSIISSHLHTR	12	0	1392.71	c504346_g1;c453429_g1	c504346_g1	yes	2;3	0.00025409	91.549	127740000	0	40542000	18905000	16592000	0	0	0	0	0	28434000	23264000	0
DQSLLNLER	9	0	1086.57	c465494_g1	c465494_g1	yes	2	0.0029918	137.06	847210000	61916000	59087000	64753000	75045000	58383000	67767000	72120000	74632000	67080000	84007000	70747000	91671000
DQSLSEQPK	9	0	1030.49	c541715_g1;c468604_g1;c453717_g1;c466043_g1	c541715_g1	no	2	0.012198	81.642	769160000	0	0	93043000	136230000	0	106040000	107860000	103990000	0	70341000	75649000	76014000
DQSLYDR	7	0	895.404	c512097_g1;c551785_g1;c530780_g1;c479882_g1;c500160_g1;c484118_g1;c461893_g1	c530780_g1	no	2	0.0076319	115.46	0	0	0	0	0	0	0	0	0	0	0	0	0
DQTLANELR	9	0	1058.54	c528651_g1;c537537_g1;c483543_g1;c488667_g1;c478181_g1;c450802_g1;c500337_g1	c528651_g1	no	1;2	6.4762e-40	284.66	8107100000	707790000	860820000	592260000	693870000	807710000	807460000	677640000	809360000	842990000	397810000	386370000	523010000
DQTLANELRK	10	1	1186.63	c528651_g1;c537537_g1;c483543_g1;c488667_g1;c478181_g1	c528651_g1	no	2	0.00041159	135	81909000	13048000	13336000	25285000	14008000	0	9741700	6490300	0	0	0	0	0
DQTTLTEMANTK	12	0	1351.63	c499528_g1;c499173_g1	c499528_g1	no	2	1.479e-13	167.93	875640000	90090000	72704000	91830000	8943300	100410000	91699000	126510000	88922000	78400000	49270000	31350000	45519000
DQTVETQSNYTK	12	0	1412.64	c455961_g1;c486796_g1;c470633_g1;c461209_g1	c455961_g1	no	2	8.3936e-11	153.97	157000000	21851000	18761000	18167000	0	28839000	15845000	14243000	22719000	16574000	0	0	0
DQVDTFQPGR	10	0	1161.54	c449904_g1;c541225_g1;c467549_g1;c488456_g1;c462892_g1;c467999_g1;c497950_g1	c449904_g1	no	2	4.2096e-05	149.65	1202300000	182490000	89714000	130650000	116620000	107710000	122410000	154610000	165410000	132680000	0	0	0
DQVEALR	7	0	829.429	c495941_g1	c495941_g1	yes	2	0.026785	132.94	102080000	12566000	0	0	0	0	0	0	8292800	0	81217000	0	0
DQVFTLIK	8	0	962.544	c511516_g1;c481138_g1;c503170_g1;c523817_g1;c475489_g1;c526452_g1;c549450_g1	c549450_g1	no	2	0.043304	79.469	300580000	19580000	24441000	19977000	30094000	28983000	32191000	17091000	26758000	14538000	25822000	40260000	20849000
DQWVSFDDIAMIR	13	0	1594.74	c506195_g1	c506195_g1	yes	2	6.4291e-05	112.83	125660000	0	0	0	0	0	0	0	0	0	46364000	0	79293000
DQYETQMR	8	0	1069.45	c516034_g1	c516034_g1	no	2	0.02264	98.418	130800000	14269000	21318000	19163000	0	13428000	0	23233000	13597000	16376000	0	0	9414500
DQYGNEVQR	9	0	1107.49	c527976_g1;c484567_g1;c346779_g1	c527976_g1	yes	2	0.027065	75.696	0	0	0	0	0	0	0	0	0	0	0	0	0
DRDDTQNLVMPGIHELLPR	19	1	2218.12	c554564_g1	c554564_g1	yes	2;3;4;5	4.7489e-183	428.85	69191000000	2278400000	2458400000	2941900000	7722700000	7037400000	7176600000	3835700000	3895900000	3035700000	10261000000	9109900000	9437400000
DRLEEPFKDK	10	2	1275.65	c540534_g1;c460811_g1;c456522_g1	c540534_g1	yes	3	0.0017621	89.561	97024000	0	7624900	0	0	0	12164000	15098000	0	10800000	21261000	17547000	12528000
DRNEDSELR	9	1	1132.51	c455608_g1;c539511_g1;c457380_g1;c503586_g1;c525303_g1;c487657_g1;c540896_g1;c482886_g1;c547392_g1;c499715_g1;c453655_g1;c542375_g1;c469264_g1;c518560_g1;c466641_g1;c522954_g1;c493148_g1;c482802_g1;c552463_g1;c514427_g1	c540896_g1	no	1;2;3	2.5943e-67	315.96	14771000000	1362700000	1477700000	977680000	1208900000	1267700000	1300800000	1009500000	1378500000	1095100000	1381900000	1485000000	825260000
DRSTYTELYHYVMAAFDGK	19	1	2266.04	c484563_g1;c520798_g1;c500232_g1;c542925_g1;c450819_g1;c529619_g1;c469737_g1;c475460_g1	c500232_g1	no	3;4	3.4614e-08	94.958	961570000	222400000	155070000	118630000	66398000	59373000	95882000	55560000	17986000	108840000	22670000	0	38747000
DRVDEFSLR	9	1	1135.56	c490577_g1;c447680_g1;c197888_g1;c197886_g1;c488751_g1	c490577_g1	yes	2;3	9.0745e-06	216.45	2466500000	148520000	151430000	258180000	184230000	138530000	266510000	281970000	215260000	254450000	200330000	178160000	188920000
DSADHLQK	8	0	912.43	c458940_g1;c503639_g1;c541563_g1	c541563_g1	no	2	0.013852	133.81	1952200000	268870000	143290000	188990000	136670000	221630000	103180000	180960000	153180000	188300000	125740000	107370000	134010000
DSAPTNDAYR	10	0	1108.48	c550256_g1;c539252_g1;c479541_g1;c474020_g1;c457857_g1;c550044_g1;c530889_g1;c456375_g1;c546750_g1;c550329_g1;c549913_g1;c476274_g1	c550256_g1	no	2	3.407e-05	152.63	194040000	36437000	37965000	33075000	0	24076000	29005000	24610000	0	0	0	8869800	0
DSAVIAMR	8	0	861.438	c519847_g1;c517281_g1;c511657_g1;c528478_g1;c475552_g1;c513237_g1;c465484_g1;c462283_g1;c543642_g1;c499634_g1;c513494_g1;c533156_g1;c451828_g1;c480348_g1;c513939_g1;c531625_g1	c519847_g1	yes	2	0.015758	122.79	149530000	16034000	0	0	0	15112000	0	13081000	12899000	14696000	26141000	28234000	23332000
DSAYLAQSPQLYK	13	0	1482.74	c458465_g1;c542911_g1	c458465_g1	yes	2	0.0028997	75.197	0	0	0	0	0	0	0	0	0	0	0	0	0
DSDISAIANPEDAAR	15	0	1543.71	c464256_g1;c504851_g1;c534493_g1;c499745_g1;c505818_g1	c464256_g1	no	2	0.00026064	100.93	14465000	0	0	7799700	0	0	0	0	0	0	0	6664800	0
DSDLSMVVILPNSR	14	0	1544.79	c515469_g1;c495335_g1;c514918_g1;c463788_g1;c506482_g1;c462758_g1;c488322_g1;c528613_g1	c515469_g1	no	2	0.036436	47.559	7340400	0	0	0	0	0	0	0	0	0	0	0	7340400
DSDNQLR	7	0	846.383	c550030_g1;c536254_g1;c536528_g1;c483077_g1	c550030_g1	yes	2	0.027483	106.85	0	0	0	0	0	0	0	0	0	0	0	0	0
DSDTDSPSLSYNPSPAK	17	0	1779.78	c448630_g1;c482923_g1;c544699_g1;c511670_g1;c524796_g1	c448630_g1	no	2	1.4271e-27	172.13	754300000	68410000	33936000	70872000	92242000	55115000	111810000	57323000	41288000	35484000	69761000	56162000	61891000
DSEVYFIDTEK	11	0	1344.61	c274619_g1	c274619_g1	yes	2	0.0047544	74.267	55040000	0	0	0	0	0	25012000	9182300	0	0	0	20845000	0
DSFESLFR	8	0	999.466	c493089_g1	c493089_g1	yes	2	0.033441	110.63	124940000	0	0	27750000	0	18090000	23400000	15113000	26964000	13621000	0	0	0
DSFLSPVK	8	0	891.47	c524981_g1;c509371_g1;c549782_g1;c533301_g1;c454983_g1;c545958_g1;c447399_g1;c526351_g1;c475573_g1;c518622_g1;c523277_g1;c478044_g1;c517797_g1;c538651_g1;c447998_g1;c541668_g1;c495649_g1;c545929_g1;c448758_g1;c477186_g1;c539505_g1;c504422_g1;c489280_g1;c508358_g1;c538101_g1	c524981_g1	no	1;2	0.027043	169.06	6324000000	789850000	754600000	613530000	423820000	467420000	346130000	728620000	716450000	602720000	344670000	268260000	267920000
DSFLSYR	7	0	886.418	c500920_g1;c466225_g1	c500920_g1	no	2	0.024752	123.99	232160000	23561000	22783000	21056000	24735000	16257000	33156000	14707000	11916000	17208000	16037000	15329000	15419000
DSGEYELITGYR	12	0	1401.64	c537656_g1;c534616_g1;c537513_g1;c468576_g1;c520730_g1;c456506_g1;c531418_g1;c511655_g1	c537656_g1	yes	2;3	2.9131e-17	196.37	1819300000	118900000	212890000	181040000	111360000	179140000	148610000	228380000	205330000	198180000	97908000	57072000	80524000
DSGLTGVPPVVETDGVAPAGTQTQK	25	0	2423.22	c453950_g1;c536086_g1	c453950_g1	yes	2;3	2.473e-16	130.02	771720000	59269000	65492000	81235000	81386000	34691000	101460000	46343000	74355000	54951000	60840000	74814000	36877000
DSGLYEVVASNAK	13	0	1351.66	c496727_g1;c523361_g1;c512136_g1;c510757_g1	c496727_g1	no	2	4.5545e-08	142.98	651070000	101580000	60656000	69539000	71117000	59917000	49257000	54437000	59862000	60939000	30997000	0	32770000
DSGSHLVK	8	0	841.429	c466861_g1;c457182_g1;c512807_g1;c509940_g1;c464396_g1;c496235_g1;c553112_g1;c536111_g1;c466121_g1;c551001_g1;c543210_g1;c473841_g1;c504082_g1	c466861_g1	no	2	0.017622	108.09	1507300000	177570000	165890000	142450000	184130000	2859800	158260000	12783000	229440000	0	149490000	167480000	116920000
DSGSSPYNIVK	11	0	1165.56	c494363_g1	c494363_g1	yes	2	0.0047409	74.301	2426300000	167710000	113970000	260460000	192630000	196550000	247390000	244390000	203670000	163840000	282520000	220860000	132290000
DSGTTGLPVVPATEGAAPAGPITK	24	0	2206.15	c505007_g1	c505007_g1	yes	2;3	1.4394e-18	106.36	979910000	120830000	127760000	104540000	89345000	79212000	62294000	70268000	73309000	77186000	83638000	43434000	48088000
DSGTTGLPVVPATEGPAPAGPITK	24	0	2232.16	c479709_g1	c479709_g1	yes	2	1.95e-05	83.418	72878000	0	0	0	21570000	22265000	29043000	0	0	0	0	0	0
DSGVDIDAGDDLVQR	15	0	1573.72	c474491_g1	c474491_g1	yes	2	1.5119e-27	199.33	401020000	0	15186000	18032000	31214000	43350000	28215000	25544000	20989000	16644000	45363000	79604000	76883000
DSHGVAQVR	9	0	967.484	c540767_g1;c522166_g1	c540767_g1	yes	2;3	0.00060394	164.72	2748800000	253650000	228160000	232650000	222530000	393800000	347810000	86220000	0	259840000	127390000	475240000	121490000
DSHNYASSPNTPTTLR	16	0	1759.81	c454137_g1;c484260_g1	c454137_g1	yes	2;3	4.966e-30	182.23	361140000	29320000	13943000	41614000	77331000	68922000	42460000	0	24464000	36804000	11469000	9262400	5554700
DSILTVLSEAAK	12	0	1245.68	c166824_g1	c166824_g1	yes	2	3.7586e-05	157.59	330610000	0	61579000	126190000	0	0	0	0	51203000	58653000	0	0	32989000
DSIPLLANER	10	0	1126.6	c466480_g1;c455658_g1;c475420_g1;c76536_g1	c466480_g1	yes	2	0.01671	65.156	270350000	25775000	27860000	21613000	26563000	36977000	44412000	26534000	33239000	0	16437000	0	10943000
DSKPFQQQLDQPK	13	1	1557.78	c490125_g1;c511670_g1;c549099_g1;c547801_g1;c507808_g1;c524796_g1	c511670_g1	no	2;3	0.0046773	103.34	1609800000	175290000	135310000	86429000	92127000	155140000	204300000	51973000	132210000	41790000	196830000	162800000	175580000
DSLADEFPR	9	0	1048.48	c549552_g1	c549552_g1	yes	2	0.018623	83.206	0	0	0	0	0	0	0	0	0	0	0	0	0
DSLDTVLPR	9	0	1014.53	c467857_g1;c538622_g1	c467857_g1	yes	2	0.0015939	146.54	194240000	28505000	18821000	27718000	19902000	0	20665000	33188000	20825000	22524000	0	0	2091100
DSLINIAK	8	0	872.497	c454949_g1;c542518_g1;c525251_g1	c454949_g1	yes	1	0.032391	120.46	90790000	27857000	22246000	7219600	0	0	8966400	8690200	8920800	0	6890300	0	0
DSLQSIAVR	9	0	987.535	c494152_g1;c473597_g1;c451158_g1;c519603_g1;c479029_g1;c536646_g1;c504317_g1;c517094_g1;c542441_g1	c494152_g1	no	2	0.012076	81.89	64856000	0	0	25515000	15358000	0	0	14835000	0	0	5187600	3960300	0
DSNGDVQQHLLDK	13	0	1467.7	c506431_g1;c496300_g1;c458407_g1;c537825_g1;c510097_g1;c453282_g1;c458652_g1;c472745_g1;c514087_g1;c528987_g1;c490067_g1;c449994_g1;c491013_g1;c468792_g1;c459041_g1;c511260_g1;c458912_g1	c506431_g1	yes	2	0.0081343	88.155	11839000	0	0	0	7542000	0	0	0	0	0	4296500	0	0
DSNIAAIVITGSEK	14	0	1416.75	c550394_g1;c461208_g1;c331183_g1;c331180_g1	c550394_g1	yes	2	1.1478e-07	160.67	334910000	29179000	32822000	0	35884000	54811000	12282000	8685800	40478000	28522000	24563000	34253000	33428000
DSNTPTFAQGVLR	13	0	1404.7	c533241_g1	c533241_g1	yes	2	0.0048337	70.552	0	0	0	0	0	0	0	0	0	0	0	0	0
DSPEDNPNIK	10	0	1127.51	c489403_g1	c489403_g1	yes	2	0.004514	84.743	384900000	61483000	49964000	45616000	0	19188000	0	46470000	37408000	54973000	25289000	25413000	19102000
DSPEFTVLEEK	11	0	1292.61	c506589_g1;c507828_g1;c472104_g1	c506589_g1	yes	2	0.0020991	91.087	826750000	89237000	73101000	89581000	112360000	75171000	85332000	0	0	0	98240000	98487000	105240000
DSTLIMQLLR	10	0	1188.65	c485198_g1;c524851_g1;c474449_g1;c470948_g1;c477407_g1;c253845_g1;c447601_g1;c552607_g1;c519448_g1;c455332_g1;c471191_g1;c447358_g1;c488314_g1;c422653_g1	c552607_g1	no	2	1.5741e-05	161.9	12777000000	1067100000	1059200000	1201400000	1186400000	940470000	902070000	735180000	1133500000	1133300000	1444700000	1069600000	904000000
DSVIQTVAALTR	12	0	1272.7	c462290_g1;c448967_g1;c545763_g1	c462290_g1	yes	2	1.2834e-10	180.67	1981600000	123970000	128970000	151810000	98105000	190880000	195160000	127300000	105570000	198920000	204100000	251110000	205660000
DSVSSELQHQPLNFDSNK	18	0	2043.95	c507628_g1	c507628_g1	yes	3	0.030836	30.152	222270000	29784000	18821000	21844000	14789000	14868000	0	14917000	32585000	17527000	20394000	15635000	21106000
DSVTPIHDLK	10	0	1123.59	c478625_g1;c492321_g1;c539027_g1;c519018_g1	c519018_g1	no	2	0.0026263	95.358	435520000	63912000	0	70047000	66541000	66700000	46229000	64047000	0	36303000	21740000	0	0
DSYLPDAYER	10	0	1227.54	c533241_g1;c552141_g1	c533241_g1	yes	2	0.039155	58.246	84774000	14658000	9226700	0	0	0	9650700	0	20889000	9960200	9753100	0	10637000
DSYSKPMYDQAYTPILGEK	19	1	2205.03	c500214_g1;c469942_g1;c504727_g1	c500214_g1	yes	3	1.1904e-05	65.287	394150000	21585000	0	59081000	39864000	51490000	77097000	63463000	0	45559000	22711000	0	13304000
DSYVGDEAQAK	11	0	1181.52	c266692_g1;c449207_g1	c266692_g1	yes	2	0.0026633	83.783	184440000	0	0	0	53003000	61133000	40310000	18548000	0	11446000	0	0	0
DSYVGDEAQSK	11	0	1197.52	c448981_g1;c455932_g1;c501655_g1;c507382_g1;c167240_g1;c332371_g1;c527583_g1;c167220_g1;c544907_g1;c542001_g1;c474640_g1;c367561_g1;c167236_g1;c167237_g1;c332370_g1;c332367_g1;c448564_g1;c477605_g1;c167199_g1;c167206_g1;c515581_g1;c518869_g1;c515182_g1;c522639_g1;c167227_g1;c534878_g1;c478406_g1;c463178_g1;c449944_g1;c526462_g1;c488975_g1;c506255_g1;c485124_g1;c266671_g1;c449660_g1;c535359_g1;c52…	c555169_g1	no	2	2.8205e-06	142.56	59058000000	5433500000	5933500000	5009200000	4922300000	6045700000	6198800000	5159900000	5185300000	5058700000	3295000000	3610600000	3205100000
DSYVGDEAQSKR	12	1	1353.62	c448981_g1;c455932_g1;c501655_g1;c507382_g1;c167240_g1;c332371_g1;c527583_g1;c167220_g1;c544907_g1;c542001_g1;c474640_g1;c367561_g1;c167236_g1;c167237_g1;c332370_g1;c332367_g1;c448564_g1;c477605_g1;c167199_g1;c167206_g1;c515581_g1;c518869_g1;c515182_g1;c522639_g1;c167227_g1;c534878_g1;c478406_g1;c463178_g1;c449944_g1;c526462_g1;c488975_g1;c485124_g1;c449660_g1;c535359_g1;c524511_g1;c167241_g1;c16…	c555169_g1	no	2;3	2.576e-13	203.29	4633400000	563150000	583730000	507400000	418360000	234340000	447440000	551900000	469320000	467890000	144480000	147180000	98232000
DTAEPEEVR	9	0	1044.47	c519835_g1;c491952_g1	c519835_g1	yes	2	0.0040115	130.27	293100000	26925000	34813000	32048000	21875000	22208000	0	23094000	32000000	24282000	30944000	25653000	19262000
DTAEPEEVRK	10	1	1172.57	c519835_g1;c491952_g1	c519835_g1	yes	2;3	8.2951e-05	145.65	550800000	57042000	77166000	45217000	34805000	39729000	38482000	33001000	44037000	54204000	42720000	54636000	29760000
DTALALGDFTK	11	0	1150.59	c544054_g1;c502295_g1	c502295_g1	no	2	0.0079098	66.321	149630000	10853000	22534000	24581000	14140000	15804000	17152000	15837000	0	0	15733000	0	12997000
DTAYFDKGENVVIK	14	1	1597.8	c460985_g1;c470038_g1;c509518_g1	c509518_g1	no	2	0.0024748	110.39	360050000	28283000	31011000	48568000	18330000	20386000	23184000	57701000	42436000	39977000	18515000	15782000	15877000
DTDATVQNLK	10	0	1103.55	c515538_g1	c515538_g1	yes	2	0.00013421	141.52	16385000000	1182900000	1602900000	1135500000	1357400000	1672400000	1956600000	1327800000	1271700000	1249200000	1379600000	1168100000	1080900000
DTDAVER	7	0	804.361	c469996_g1;c450211_g1;c465714_g1;c462982_g1;c495086_g1;c458896_g1;c515877_g1	c469996_g1	no	2	0.020466	143.37	775280000	71477000	64926000	108830000	99720000	0	0	96430000	101790000	80199000	62453000	60333000	29121000
DTDSEEEIR	9	0	1092.46	c525844_g1;c493056_g1;c483340_g1;c521320_g1;c535674_g1;c178735_g1;c178737_g1;c491368_g1	c525844_g1	no	1;2	0.00025203	188.81	1270000000	130020000	68371000	101680000	103820000	113150000	103510000	144020000	124310000	90460000	103340000	102960000	84310000
DTDVATVR	8	0	875.435	c256404_g1	c256404_g1	yes	2	0.015136	127.84	122990000	0	0	0	0	39858000	26435000	0	0	0	29888000	26807000	0
DTEAVGGER	9	0	932.42	c510058_g1;c544581_g1;c485465_g1	c510058_g1	no	2	0.0375	72.492	261210000	29085000	20014000	26430000	20724000	21524000	21865000	18170000	28399000	18248000	25916000	13792000	17041000
DTEFLVPNYDNAEHQLK	17	0	2031.95	c473581_g1;c464154_g1;c457944_g1;c546357_g1;c523331_g1	c473581_g1	yes	2;3	6.8718e-11	121.68	1574400000	132270000	125290000	138720000	135220000	120810000	107410000	149650000	133720000	145490000	182550000	111590000	91733000
DTGAGWVILGHSER	14	0	1496.74	c544918_g1	c544918_g1	yes	2;3	7.6559e-38	236.77	6851500000	609230000	863220000	294170000	376950000	563210000	559770000	245470000	301050000	776090000	848910000	815020000	598410000
DTGEYGFQLQPSQIR	15	0	1737.83	c455413_g1;c498467_g1	c455413_g1	yes	2	1.4222e-25	196.44	149280000	0	0	0	8720700	0	0	0	0	0	54904000	49292000	36361000
DTGIDITK	8	0	861.444	c519835_g1	c519835_g1	no	2	0.041052	81.191	369710000	45897000	17425000	57829000	0	38394000	0	56194000	0	37421000	45828000	38737000	31987000
DTGNFQVPIIVEQFPQNFVEPSVFQDAR	28	0	3220.58	c489584_g1;c544112_g1;c521501_g1	c489584_g1	yes	2;3	1.6115e-117	197.38	6132700000	342810000	977420000	505210000	754080000	474550000	501090000	818300000	988550000	341150000	429500000	0	0
DTHGNDVSLEK	11	0	1213.56	c460177_g1;c500466_g1;c294782_g1	c460177_g1	yes	1;2;3	5.4384e-19	226.31	3431100000	253690000	342960000	280750000	335860000	266480000	264040000	312160000	273640000	238510000	301070000	331950000	230010000
DTIFVDYANIVK	12	0	1396.72	c474349_g1;c553063_g1;c509757_g1;c496122_g1;c514555_g1;c488909_g1;c524539_g1;c536539_g1;c472184_g1;c467148_g1;c510589_g1;c547164_g1;c508112_g1;c469025_g1;c510752_g1;c550639_g1;c502495_g1;c508098_g1;c500036_g1;c489926_g1;c212495_g1;c537739_g1;c541574_g1;c511070_g1;c488137_g1;c482537_g1;c487132_g1	c474349_g1	yes	2	0.00082506	100.25	8387500000	1103100000	893350000	637760000	602850000	617000000	738670000	786820000	785470000	864120000	440280000	401550000	516530000
DTIYVQSGYYSVPVDPK	17	0	1929.94	c126691_g1;c126693_g1;c126692_g1	c126691_g1	yes	2;3	0.00037186	78.692	488080000	0	0	0	0	0	0	0	0	0	144390000	173120000	170570000
DTLHGQR	7	0	825.409	c507377_g1	c507377_g1	no	2	0.052051	98.513	2973500000	0	0	0	0	0	0	0	0	0	0	1973200000	1000300000
DTLVTPLFK	9	0	1032.59	c501461_g1;c501111_g1	c501461_g1	yes	2	0.0096691	86.794	357850000	42866000	40477000	48199000	32487000	22363000	19697000	40112000	28950000	39545000	23822000	0	19333000
DTNGSQFFITTK	12	0	1357.65	c499135_g1	c499135_g1	yes	2	0.016641	58.699	116120000	17291000	0	0	21818000	0	25366000	29034000	0	22612000	0	0	0
DTNILIPGIDR	11	0	1225.67	c502803_g1;c468671_g1;c502746_g1	c502803_g1	yes	2	0.00012453	126.31	167490000	24980000	23660000	20146000	18398000	0	21458000	25643000	14668000	18541000	0	0	0
DTNLYVTNLPR	11	0	1304.67	c460543_g1;c477050_g1;c530462_g1;c468684_g1;c491697_g1	c460543_g1	yes	2	0.002891	89.886	39275000	0	0	0	0	0	0	0	0	0	0	19706000	19569000
DTPGLTPGR	9	0	912.466	c498484_g1;c498817_g1	c498484_g1	yes	2	0.013098	79.809	3419600000	224510000	293180000	216230000	372460000	0	0	262460000	269300000	241500000	0	710160000	829760000
DTPQELYNQAK	11	0	1305.62	c479842_g1	c479842_g1	yes	2	1.0165e-05	133.86	503710000	34143000	29654000	33829000	42069000	39216000	38050000	41418000	53046000	42188000	51811000	56650000	41636000
DTQLQQIVDK	10	0	1186.62	c470466_g1	c470466_g1	yes	2	0.0082313	75.571	101130000	0	0	13510000	12167000	10755000	9425100	7826300	0	12491000	10185000	13773000	10996000
DTQTATKPTSHPTSTNIQIGK	21	1	2225.13	c266874_g1	c266874_g1	yes	3	1.9336e-06	70.907	156500000	0	0	0	24444000	23636000	49364000	0	0	0	27594000	31464000	0
DTSFEQLIMR	10	0	1238.6	c503857_g1;c466505_g1	c503857_g1	no	2	0.004514	84.743	380870000	30142000	0	72790000	26337000	0	0	66774000	87285000	78001000	0	0	19539000
DTSHIHQELDELRR	14	1	1747.86	c498319_g1	c498319_g1	yes	3;4	0.0020245	54.898	390840000	43651000	40522000	37249000	46650000	36185000	48298000	43291000	43305000	51686000	0	0	0
DTSTMGYMAGK	11	0	1160.48	c525486_g1;c500293_g1;c486570_g1;c515732_g1;c458768_g1;c479746_g1;c524591_g1;c480748_g1;c462606_g1;c449775_g1;c519440_g1;c539402_g1;c533034_g1;c508185_g1;c520303_g1	c525486_g1	no	2	0.0037379	76.827	1002100000	73658000	67440000	101670000	62109000	73834000	97915000	75172000	83384000	65296000	84648000	115300000	101670000
DTTEQTTTTER	11	0	1281.57	c480361_g1	c480361_g1	yes	2	1.078e-05	133.13	143180000	14009000	23208000	19247000	19472000	9302200	12994000	17646000	0	13272000	0	8308400	5725300
DTTEVVKPK	9	1	1015.55	c448630_g1;c490125_g1;c511670_g1;c549099_g1;c547801_g1;c524796_g1	c448630_g1	no	2;3	0.017638	81.191	1163400000	28689000	19667000	30857000	190450000	137550000	128070000	121130000	112790000	87296000	138090000	110420000	58388000
DTTIFGFFEDPDVALAK	17	0	1884.91	c536846_g1	c536846_g1	yes	2	0.016064	60.161	733850000	143390000	0	2980900	119270000	0	0	0	48389000	271700000	148130000	0	0
DTTPFTEIYK	10	0	1213.59	c500910_g1;c541555_g1;c459076_g1;c471751_g1;c545314_g1;c534872_g1;c531540_g1;c490456_g1;c515277_g1;c463366_g1;c472797_g1;c480726_g1;c449963_g1;c493259_g1;c476127_g1;c496496_g1;c517847_g1;c467228_g1;c473369_g1;c486644_g1;c552478_g1;c515445_g1;c467237_g1;c496259_g1;c484861_g1;c481505_g1;c521009_g1;c459790_g1;c530950_g1;c506556_g1;c504032_g1;c525659_g1;c507365_g1;c519729_g1;c202710_g1;c202711_g1;c55…	c500910_g1	no	2	0.0050383	82.279	35479000000	1201300000	1240400000	1281600000	3729400000	3144900000	3675200000	1736000000	1764400000	1721800000	5338900000	5235500000	5409400000
DTTPFTEIYKR	11	1	1369.69	c500910_g1;c541555_g1;c459076_g1;c471751_g1;c545314_g1;c534872_g1;c531540_g1;c490456_g1;c515277_g1;c463366_g1;c480726_g1;c449963_g1;c493259_g1;c476127_g1;c496496_g1;c517847_g1;c467228_g1;c473369_g1;c486644_g1;c515445_g1;c467237_g1;c484861_g1;c481505_g1;c521009_g1;c459790_g1;c530950_g1;c506556_g1;c504032_g1;c525659_g1;c507365_g1;c519729_g1;c202710_g1;c202711_g1;c551007_g1;c507613_g1;c467051_g1;c47…	c500910_g1	no	2;3	0.0023202	97.635	428860000	25259000	19419000	0	41393000	60876000	27620000	18149000	28815000	19690000	52433000	59622000	75579000
DTTVGSLSQK	10	0	1034.52	c506081_g1	c506081_g1	no	2	0.0072086	76.827	586420000	44889000	63156000	48380000	43442000	54393000	54093000	38921000	45081000	40780000	61791000	53756000	37738000
DTTYAPTELDK	11	0	1252.58	c479314_g1	c479314_g1	yes	2	0.0055256	72.325	589160000	22639000	24021000	23388000	26044000	23033000	22294000	35538000	38398000	28339000	130170000	98411000	116890000
DTVAPISVIPTLVR	14	0	1479.87	c534816_g1	c534816_g1	yes	2	0.0014443	96.015	412510000	39765000	31576000	42980000	23042000	47082000	34113000	36164000	0	21603000	48022000	49935000	38230000
DTVVYGVNIPHTEGR	15	0	1655.83	c452328_g1;c480439_g1;c534434_g1	c452328_g1	no	2;3	0.00037326	114.76	146090000	23299000	0	8668600	43856000	14476000	24788000	0	0	0	30999000	0	0
DTYGYSPR	8	0	957.419	c524981_g1;c509371_g1;c549782_g1;c533301_g1;c454983_g1;c545958_g1;c447399_g1;c507648_g1;c498122_g1;c550685_g1;c500315_g1;c462167_g1;c447222_g1;c518903_g1;c499459_g1;c538440_g1;c473063_g1;c555070_g1;c544845_g1;c110254_g1;c526351_g1;c110255_g1;c555386_g1;c110256_g1;c536619_g1;c548404_g1;c463136_g1;c447952_g1;c541566_g1;c524462_g1;c532412_g1;c477186_g1;c539505_g1;c504422_g1;c489280_g1;c508358_g1;c47…	c524981_g1	no	2	0.0081826	146.21	4917700000	567280000	543670000	533120000	250930000	458690000	312840000	516810000	560750000	606030000	170550000	197060000	199930000
DVAASGTESPDTAAAVEK	18	0	1717.8	c475015_g1	c475015_g1	yes	2	0.0010466	56.139	10931000	0	0	0	10931000	0	0	0	0	0	0	0	0
DVADPAAVHATGAGLDEVK	19	0	1834.91	c466861_g1;c457182_g1;c512807_g1;c513928_g1;c553112_g1;c466121_g1	c466861_g1	no	2;3	1.9659e-24	146.59	5909500000	772650000	430300000	378120000	581740000	537120000	580950000	656570000	392370000	571440000	455530000	234160000	318540000
DVADQTIR	8	0	916.461	c527417_g1;c509051_g1	c527417_g1	yes	2	0.025164	94.662	152660000	0	0	0	0	21105000	25315000	0	15169000	21096000	32579000	0	37393000
DVAGAEALLER	11	0	1142.59	c555590_g1;c527261_g1;c531622_g1	c555590_g1	no	2	0.00032939	117.01	810690000	64266000	114140000	76808000	75477000	57754000	83855000	63157000	74004000	71784000	51808000	32750000	44890000
DVAIPDGVIK	10	0	1025.58	c535602_g1;c455084_g1;c460005_g1;c488670_g1;c497449_g1;c462322_g1	c535602_g1	no	2	0.0078295	76.064	1525200000	140740000	120030000	164770000	156890000	137430000	136280000	133780000	133600000	134110000	107390000	76306000	83891000
DVAPAITPQEQK	12	0	1295.67	c474793_g1;c541859_g1;c460792_g1;c531905_g1	c474793_g1	yes	2	0.00036442	105.52	22838000	8898200	0	0	0	0	0	0	0	7435700	0	0	6503600
DVAPFGGFYLPLR	13	0	1450.76	c458418_g1;c521250_g1	c458418_g1	yes	2	2.8001e-05	118.18	382660000	40593000	55968000	41325000	39448000	25400000	41636000	0	54422000	32240000	51627000	0	0
DVASALGDLINATK	14	0	1386.74	c499473_g1;c521809_g1	c499473_g1	yes	2;3	1.2025e-13	180.97	647870000	106510000	0	94852000	84208000	99254000	77508000	91731000	0	13429000	80371000	0	0
DVATFLQR	8	0	948.503	c516117_g1	c516117_g1	yes	2	0.017603	108.24	153790000	34595000	31459000	35792000	0	0	0	38700000	0	0	0	13248000	0
DVATGGTISTNPNGGQDVK	19	0	1829.88	c355796_g1;c355794_g1	c355796_g1	yes	2;3	1.4766e-06	119.25	649640000	0	0	0	9061700	15590000	16639000	83277000	107240000	87996000	115590000	119520000	94717000
DVAWAPSIGLAR	12	0	1254.67	c536873_g1	c536873_g1	yes	2	0.030857	57.347	631650000	69048000	59471000	81906000	44455000	55529000	45313000	57026000	65568000	52754000	0	43371000	57211000
DVCGVGINSMNLDR	14	0	1548.7	c500910_g1;c541555_g1;c459076_g1;c524246_g1;c534872_g1;c472797_g1;c493259_g1;c496496_g1;c473369_g1;c486644_g1;c552478_g1;c496532_g1;c483133_g1;c529271_g1;c554567_g1;c482134_g1;c489970_g1;c480033_g1;c500069_g1;c535730_g1;c482004_g1;c532743_g1;c475964_g1;c535669_g1;c484009_g1;c507613_g1;c540350_g1;c465638_g1;c531117_g1;c452083_g1;c529496_g1;c543604_g1	c500910_g1	no	2	1.8634e-05	133.07	243480000	0	9516600	13160000	30696000	32526000	19340000	13058000	17861000	11803000	38733000	35265000	21519000
DVDATHR	7	0	812.378	c550256_g1;c514113_g1;c455592_g1;c530889_g1;c456375_g1;c523713_g1;c550329_g1;c549913_g1	c550256_g1	no	2	0.026825	114.02	54430000	3836800	0	669690	7908800	10595000	0	13806000	14557000	0	0	3057400	0
DVDEAEDEPK	10	0	1145.47	c472681_g1;c539244_g1;c465378_g1;c485213_g1	c472681_g1	yes	2	0.0013164	111.17	216920000	26317000	28743000	23448000	22465000	18499000	0	40689000	25143000	17330000	14289000	0	0
DVDGDGVPNIHDEDSFEAEEVTSR	24	0	2631.12	c515132_g1;c469726_g1;c503107_g1;c489786_g1	c515132_g1	yes	3	1.2555e-10	82.593	65185000	16825000	13083000	0	0	16634000	18644000	0	0	0	0	0	0
DVDLTYIAK	9	0	1036.54	c462761_g1;c461898_g1;c553754_g1;c524388_g1;c466640_g1;c554421_g1;c512955_g1;c492571_g1;c485845_g1;c514165_g1	c485845_g1	no	2	0.013098	79.809	1070500000	83005000	60924000	84768000	84902000	112020000	95186000	103090000	84567000	56319000	76832000	128020000	100840000
DVDSFVDQLK	10	0	1164.57	c536298_g1;c468531_g1	c536298_g1	yes	2	0.0067781	77.355	63511000	0	15131000	15290000	0	0	0	0	17625000	15466000	0	0	0
DVDSVMSDGLGMR	13	0	1380.6	c472042_g1	c472042_g1	yes	2	3.0081e-25	225.66	1384100000	135080000	192190000	150600000	28305000	33075000	27184000	201750000	149860000	139110000	144200000	62133000	120610000
DVEEALSYVQANQK	14	0	1592.77	c476303_g1	c476303_g1	yes	2;3	7.4242e-06	105.17	1143900000	118690000	149530000	161360000	106510000	96780000	92493000	121180000	104380000	63747000	52899000	34048000	42298000
DVEINDLNAQVNDLR	15	0	1726.85	c492753_g1;c514463_g1;c469767_g1;c490717_g1;c513376_g1;c547411_g1	c492753_g1	yes	2;3	1.0936e-29	248.05	20567000000	1776700000	1777700000	1476300000	1844300000	1746000000	1851000000	1743200000	1677600000	1872100000	1467900000	1744900000	1588800000
DVELLSDALK	10	0	1101.59	c537321_g1;c511270_g1;c518990_g1;c549582_g1	c537321_g1	yes	2	0.034724	64.04	0	0	0	0	0	0	0	0	0	0	0	0	0
DVEMLEHTLFR	11	0	1388.68	c505206_g1;c524335_g1;c548376_g1;c538771_g1	c505206_g1	no	2;3	5.1915e-05	113.74	507190000	96011000	84816000	125440000	36871000	0	0	68540000	50362000	45146000	0	0	0
DVFDHQEIIDTVAVTK	16	0	1828.92	c256219_g1	c256219_g1	yes	3	0.049415	19.791	104180000	0	0	0	0	44031000	0	0	0	0	31120000	0	29031000
DVGAEPASVEAGEELEQR	18	0	1884.87	c458096_g1;c488903_g1;c551912_g1;c198745_g1;c499347_g1;c515132_g1;c469726_g1;c503107_g1;c489786_g1	c458096_g1	no	2;3	9.689e-49	203.39	695300000	50462000	58555000	102410000	49813000	70820000	70808000	107280000	64154000	52022000	24066000	20984000	23927000
DVGSSNQTTR	10	0	1063.49	c508414_g1;c482480_g1;c545287_g1	c508414_g1	yes	2	0.00075407	123.21	266920000	39394000	43909000	0	0	36270000	0	60627000	53780000	0	16262000	0	16680000
DVGTDHEAIVVR	12	0	1309.66	c198106_g1;c198107_g1	c198106_g1	yes	1;2;3	2.9071e-27	235.66	5362400000	0	0	20131000	0	0	28560000	17606000	0	47402000	1573000000	2118400000	1557300000
DVGTGAGLFEIK	12	0	1205.63	c549575_g1;c500612_g1;c550492_g1;c472282_g1;c491537_g1;c452241_g1	c549575_g1	yes	2	0.0037111	72.2	186060000	0	0	0	0	0	0	0	0	79966000	0	0	106090000
DVHAPSFVNVEVK	13	0	1439.74	c458027_g1	c458027_g1	yes	2	0.0025984	76.302	129020000	0	22843000	25405000	23581000	14863000	0	21906000	20419000	0	0	0	0
DVHEIVLVGGSTR	13	0	1380.74	c512638_g1;c529999_g1;c516022_g1;c491434_g1;c551807_g1;c525917_g1;c512368_g1;c456430_g1	c512638_g1	yes	2;3	7.1529e-05	113.47	660580000	96404000	62767000	37881000	17822000	22585000	20124000	22256000	79501000	60971000	37091000	104920000	98255000
DVHILNAETR	10	0	1166.6	c528887_g1	c528887_g1	yes	2;3	8.361e-05	144.09	2633500000	447850000	219340000	292190000	186000000	158530000	237670000	206570000	144150000	164260000	219990000	228150000	128830000
DVIAQAQSGTGK	12	0	1173.6	c465334_g1;c160251_g1;c447453_g1;c542637_g1;c492238_g1;c515238_g1	c465334_g1	yes	2	2.2365e-07	142	2637600000	225240000	300660000	213200000	186990000	232990000	210560000	282360000	193430000	194820000	239760000	170480000	187120000
DVIERDGSALR	11	1	1229.64	c526826_g1	c526826_g1	yes	2;3	0.0026935	128.51	224560000	0	0	0	0	49491000	61922000	14304000	7831900	0	45843000	24394000	20779000
DVIHYGNWEHR	11	0	1424.66	c546081_g1;c537818_g1;c485504_g1;c466678_g1;c504362_g1;c522852_g1	c546081_g1	yes	3	0.00040819	93.258	265420000	14234000	12320000	22503000	28381000	20410000	22011000	14887000	11934000	10727000	33151000	40901000	33964000
DVILESAVEHR	11	0	1266.66	c476202_g1;c466364_g1;c475816_g1	c476202_g1	no	2;3	3.2027e-09	203.35	4941900000	367430000	231150000	316500000	405260000	436300000	476440000	410980000	410380000	378260000	526250000	481420000	501590000
DVIVNSLEGEIWPESVFK	18	0	2060.05	c517411_g1;c451878_g1;c473123_g1;c509811_g1	c517411_g1	no	2;3	9.2361e-12	149.26	1655600000	230290000	212100000	220010000	112000000	142900000	135970000	136010000	113080000	64844000	95795000	114960000	77640000
DVLNISLVK	9	0	999.596	c463830_g1	c463830_g1	yes	2	0.021701	73.248	283480000	28202000	20869000	28490000	15550000	23085000	18609000	34360000	33109000	27085000	17771000	21380000	14969000
DVLPQLIENK	10	0	1167.65	c481279_g1;c519215_g1;c499604_g1	c481279_g1	yes	2	0.016459	65.465	153110000	13114000	13362000	9500800	13508000	12122000	9877600	19762000	15762000	9397000	10130000	16437000	10135000
DVLSVAFSADNR	12	0	1292.64	c468620_g1	c468620_g1	yes	2	0.023465	59.426	250460000	0	0	52447000	0	54803000	30141000	0	67668000	0	0	0	45400000
DVMINDPAVK	10	0	1100.55	c506004_g1	c506004_g1	yes	2	0.01312	66.27	130100000	0	0	13340000	16225000	16658000	17524000	24703000	15074000	16673000	0	9906500	0
DVMSAALYPAVTEDFLYFR	19	0	2207.06	c554820_g1;c464169_g1;c516059_g1;c536239_g1	c554820_g1	no	2;3	2.7909e-44	190.85	1411800000	162350000	163870000	109090000	86652000	100910000	113780000	67139000	89816000	159690000	168150000	124100000	66260000
DVNAAIATIK	10	0	1014.57	c458542_g1;c532787_g1;c468233_g1;c470537_g1;c513930_g1;c339327_g1;c261196_g1;c551615_g1;c529293_g1;c497814_g1;c504141_g1;c498613_g1;c457666_g1	c458542_g1	no	2	0.00074696	123.35	6607400000	800130000	587390000	531510000	590130000	675340000	489080000	328720000	548620000	536960000	598080000	551390000	370100000
DVNLELIK	8	0	942.539	c524443_g1;c448283_g1	c524443_g1	yes	2	0.04773	77.282	506920000	38827000	39932000	56742000	0	42290000	40021000	63807000	50895000	29851000	57743000	43559000	43249000
DVNSYFASLEIK	12	0	1384.69	c497941_g1;c489533_g1;c525678_g1;c531526_g1;c540307_g1;c536517_g1;c475918_g1;c455661_g1;c513999_g1;c535553_g1;c489404_g1;c542746_g1	c536517_g1	no	2	0.003443	73.499	603680000	107300000	79408000	58419000	67660000	0	0	46762000	67162000	71009000	0	49397000	56565000
DVNVEGLSGVK	11	0	1115.58	c535578_g1;c546822_g1;c506709_g1	c535578_g1	no	2	0.00022636	120.99	1018700000	178880000	100920000	130010000	43395000	57459000	53441000	90554000	85290000	78037000	66782000	69349000	64590000
DVNVTDNFYSR	11	0	1328.6	c132034_g1	c132034_g1	yes	2	0.0029575	79.974	7194500	0	0	0	0	0	0	0	0	0	0	0	7194500
DVPFFTLGR	9	0	1050.55	c529091_g1	c529091_g1	no	2	0.045775	69.905	202750000	0	45655000	0	25624000	24082000	31649000	0	0	32072000	23504000	0	20162000
DVPIPELNNSAR	12	0	1323.68	c548838_g1;c506277_g1;c541435_g1	c548838_g1	yes	2	4.4045e-07	160.36	1780700000	146610000	136260000	155040000	150210000	129340000	187930000	169150000	210630000	130320000	131990000	112990000	120230000
DVPTDSAEQYK	11	0	1251.56	c480773_g1	c480773_g1	yes	2	0.0043466	75.294	117830000	11474000	10956000	0	15020000	11467000	0	10497000	16701000	10345000	9034200	12404000	9931100
DVQDESLR	8	0	960.451	c529368_g1;c509081_g1;c520549_g1	c529368_g1	yes	2	0.019749	102.72	324390000	25843000	29845000	36304000	26726000	25757000	48589000	0	20581000	18014000	26829000	34943000	30962000
DVQNILAWSPDLR	13	0	1525.79	c467909_g1;c524142_g1;c43691_g1	c467909_g1	no	2;3	3.0075e-28	229.73	2801000000	206220000	222670000	237030000	228820000	262280000	208440000	290740000	253020000	175020000	280920000	253930000	181950000
DVQNLLPHLESLER	14	0	1661.87	c542834_g1;c479906_g1;c549840_g1;c453941_g1;c522828_g1;c513354_g1;c479842_g1	c542834_g1	no	3	0.00066668	70.373	1521300000	106840000	134430000	137780000	141950000	108850000	110820000	105330000	100520000	82426000	131150000	156080000	205120000
DVQTAVQTAK	10	0	1059.56	c530956_g1;c457582_g1;c219522_g1	c530956_g1	yes	2	0.0051464	97.635	11716000000	1008300000	763030000	1135000000	1286700000	775350000	873350000	0	1287400000	1128500000	1412600000	945420000	1100800000
DVSAAFLVGAMPR	13	0	1332.69	c477536_g1;c470523_g1;c496305_g1	c477536_g1	yes	2;3	7.6516e-14	199.46	8817400000	842370000	758030000	743620000	780460000	797480000	795710000	719860000	636720000	683660000	720530000	709140000	629790000
DVSEYSAYWEQTR	13	0	1632.71	c554820_g1;c464169_g1;c536239_g1;c477401_g1;c504503_g1;c473075_g1;c546987_g1	c554820_g1	no	2;3	8.8452e-16	185.08	2199100000	212510000	201240000	250900000	124540000	161470000	204800000	198230000	156310000	258920000	178240000	118950000	132950000
DVSGVELLMNNHQSLK	16	0	1782.89	c485465_g1	c485465_g1	yes	3	8.1413e-06	81.311	169240000	19691000	18598000	27339000	0	19987000	19372000	19782000	24484000	0	0	12897000	7086800
DVSLPFGAGK	10	0	989.518	c310900_g1	c310900_g1	yes	2	0.012909	69.825	268370000	19682000	12680000	0	31270000	19318000	23715000	21144000	27383000	19434000	34040000	30870000	28830000
DVSLYHIDTLR	11	0	1330.69	c512168_g1	c512168_g1	yes	1;2;3	2.2701e-15	218.93	46337000000	3805300000	4210900000	4192600000	4749200000	3989200000	4534400000	2575000000	2571300000	2607800000	4763300000	4540900000	3796600000
DVSVHIDTTDK	11	0	1228.59	c518516_g1;c500402_g1;c502483_g1;c549928_g1;c510175_g1	c518516_g1	yes	2	0.00060634	87.895	80490000	0	0	24726000	21150000	0	0	0	0	0	23075000	11539000	0
DVSVSEGMPAQFK	13	0	1393.65	c517531_g1	c517531_g1	no	2	0.00012951	107.21	1869900000	168750000	152790000	131950000	201350000	184200000	149470000	199880000	179490000	143320000	101330000	118780000	138610000
DVTISAGAPLK	11	0	1070.6	c502115_g1	c502115_g1	yes	2	0.0014413	98.033	710750000	70936000	77242000	0	70032000	71957000	0	0	114570000	131310000	72254000	55944000	46505000
DVTNDLGVISIQGPR	15	0	1582.83	c459657_g1	c459657_g1	yes	2	1.8969e-20	211.37	475640000	57536000	40043000	52637000	47810000	51383000	0	45705000	33148000	42174000	49163000	24999000	31046000
DVTPEQLDEILR	12	0	1426.73	c457758_g1;c476629_g1;c552736_g1;c528034_g1	c552736_g1	no	2	7.3377e-05	147.4	640250000	66759000	65459000	59202000	53740000	69904000	40546000	0	31387000	48607000	77838000	63546000	63264000
DVTSVGGSGK	10	0	905.445	c454888_g1;c482218_g1;c499179_g1;c381133_g1;c478579_g1;c527061_g1;c476138_g1	c454888_g1	yes	2	0.0046832	83.948	1184300000	76393000	54724000	66499000	78752000	73690000	86236000	147500000	150420000	90364000	180820000	178860000	0
DVVDAHYR	8	0	973.462	c471500_g1;c538274_g1;c552936_g1;c453153_g1	c471500_g1	yes	2;3	0.0035323	116.11	365500000	20854000	38255000	29311000	37380000	26759000	34941000	52729000	46344000	50671000	17286000	10972000	0
DVVFSFPVEISNGK	14	0	1536.78	c477536_g1	c477536_g1	yes	2	0.00013909	128.81	2305100000	180690000	149150000	211060000	221640000	204270000	241480000	216740000	144770000	216840000	166380000	181220000	170840000
DVVIANSGSIR	11	0	1129.61	c499135_g1	c499135_g1	yes	2	5.4421e-09	172.23	833250000	48468000	32562000	42007000	59722000	59563000	81414000	29491000	59185000	53308000	126200000	119680000	121650000
DVVIDLVSYR	10	0	1177.63	c508414_g1;c484254_g1;c543734_g1;c469738_g1;c505423_g1;c507824_g1;c485286_g1;c505925_g1	c508414_g1	yes	2	3.0058e-05	154.12	308490000	41243000	54460000	53486000	16205000	0	0	0	39866000	68324000	0	0	34908000
DVVLSSDDYGR	11	0	1224.56	c527261_g1;c510196_g1	c527261_g1	no	2	0.0097101	74.162	283530000	32015000	43517000	38627000	31281000	29557000	30710000	0	0	34795000	21240000	21783000	0
DVVNRPGFAEHFFK	14	1	1661.83	c483399_g1;c494319_g1;c477588_g1;c503391_g1;c494543_g1;c540893_g1	c483399_g1	yes	2;3;4	1.7539e-06	119.43	24467000000	2564000000	1266800000	2219000000	2170500000	1569600000	1801200000	1911700000	2005300000	1170800000	3205400000	2292700000	2289400000
DVVTQVR	7	0	815.45	c458144_g1	c458144_g1	yes	2	0.054544	97.596	353120000	238020000	21829000	27253000	14847000	26022000	0	0	0	25143000	0	0	0
DVVVLGVEK	9	0	956.554	c476383_g1	c476383_g1	yes	2	0.056598	60.019	275360000	37960000	24177000	19222000	19662000	31101000	31912000	28055000	22462000	31241000	29565000	0	0
DVWFNAPGMK	10	0	1163.54	c490061_g1;c480838_g1	c490061_g1	yes	2	0.0063134	83.265	57250000	0	0	0	0	25175000	0	0	0	0	15018000	0	17057000
DVYDDVQYLASLGK	14	0	1584.77	c544285_g1;c521584_g1;c554130_g1	c554130_g1	no	2	0.00090826	101.93	598590000	0	83827000	98500000	48671000	85638000	39498000	80916000	45464000	0	57380000	0	58696000
DVYDLNIR	8	0	1006.51	c534142_g1;c551409_g1	c534142_g1	no	2	0.025335	94.407	406750000	0	0	78597000	0	58668000	61174000	70474000	91357000	0	0	46477000	0
DWADYESLPLTK	12	0	1436.68	c540433_g1	c540433_g1	yes	2	0.0020899	99.283	817350000	80505000	89547000	0	55199000	71559000	71586000	65720000	80411000	80818000	76524000	69095000	76384000
DWDTLQR	7	0	932.435	c483379_g1;c486451_g1;c507383_g1;c518277_g1;c547533_g1;c457253_g1;c468447_g1;c549718_g1;c532835_g1;c450313_g1;c508080_g1;c469857_g1;c457706_g1;c551091_g1;c518148_g1;c544267_g1;c523259_g1;c519923_g1;c459161_g1;c202699_g1;c545895_g1;c493318_g1;c516832_g1;c551419_g1;c202713_g1;c520845_g1;c548908_g1;c487865_g1;c476815_g1;c541320_g1;c535267_g1;c525532_g1;c500906_g1;c490764_g1;c499371_g1;c499492_g1;c48…	c483379_g1	no	2	0.023754	133.99	8987800000	272930000	258940000	362100000	1031800000	841890000	1115100000	644930000	518500000	410230000	1316600000	1249200000	965610000
DWEDFLAVK	9	0	1121.54	c106940_g1;c106941_g1	c106940_g1	yes	2	0.021683	73.26	107190000	0	0	0	15787000	0	20325000	28270000	0	42812000	0	0	0
DWETFQTNVAWAR	13	0	1622.75	c491328_g1;c483974_g1;c501226_g1;c529619_g1;c554204_g1	c491328_g1	no	2;3	1.6265e-63	242.39	40491000000	3604700000	386540000	4458200000	3549200000	5340100000	4798400000	317750000	240840000	4686400000	4689000000	3703100000	4716800000
DWGIFHINDR	10	0	1271.6	c300951_g1	c300951_g1	yes	2;3	0.00092885	147.24	4716400000	0	0	0	127530000	62595000	202900000	0	0	0	1514000000	1352800000	1456500000
DWGLFQINDR	10	0	1262.6	c112603_g1	c112603_g1	yes	2	1.4716e-05	164.96	1363200000	0	0	0	0	0	0	0	0	0	368980000	428800000	565450000
DWNVDLIPK	9	0	1098.57	c488790_g1;c554427_g1;c502585_g1	c488790_g1	no	2	0.056598	60.019	769640000	79229000	76358000	0	0	78390000	0	88662000	89848000	67438000	97628000	85753000	106340000
DWQPLADNVR	10	0	1212.59	c505360_g1;c466471_g1	c505360_g1	no	2	0.0007876	122.52	534670000	74193000	79768000	84273000	44384000	45490000	34560000	64379000	48645000	58980000	0	0	0
DWQSQWR	7	0	1004.45	c455268_g1;c503167_g1;c509216_g1	c455268_g1	no	2	0.024061	132.72	760770000	65113000	73272000	90782000	49432000	48286000	75032000	65918000	69016000	66325000	57570000	43185000	56837000
DWSNVVVAYEPVWAIGTGK	19	0	2090.05	c544918_g1	c544918_g1	yes	2;3	6.1402e-33	160.65	9476700000	1040400000	701220000	911990000	762290000	782790000	1222100000	0	618520000	1239100000	692830000	791070000	714360000
DWTQEDPKEVEAAK	14	1	1644.76	c451711_g1	c451711_g1	yes	2;3	0.0013171	59.265	591000000	68355000	59814000	55850000	24805000	79873000	39554000	61880000	91377000	60608000	0	25571000	23313000
DWTTFTHAVFWAR	13	0	1636.78	c516929_g1;c551576_g1;c474137_g1;c459409_g1;c534719_g1;c365239_g1;c365231_g1;c544799_g1;c478767_g1;c447610_g1;c476004_g1;c458928_g1;c541308_g1;c549281_g1;c451397_g1;c496369_g1;c524059_g1;c454314_g1;c491305_g1;c465014_g1;c543339_g1;c493108_g1;c534484_g1;c474498_g1;c511177_g1;c536127_g1;c500062_g1;c509012_g1;c529533_g1;c540121_g1;c530168_g1;c535631_g1;c521337_g1;c365232_g1;c460206_g1;c516658_g1;c51…	c516929_g1	no	3	1.0881e-05	96.103	450570000	26346000	18491000	11485000	52549000	8539900	56923000	26511000	35307000	39947000	41659000	53975000	78835000
DWWDDFEFPTR	11	0	1512.63	c503138_g1;c521554_g1	c503138_g1	no	2	7.5428e-14	201.58	4308600000	377490000	352180000	404250000	390120000	489950000	490760000	288110000	359840000	404450000	227390000	285150000	238920000
DYAAAPSYLDFQK	13	0	1487.69	c473057_g1;c315068_g1;c315070_g1;c484459_g1;c548649_g1;c489287_g1;c553059_g1;c502422_g1	c473057_g1	no	2;3	0.00090742	90.149	6737700000	161920000	154600000	225480000	858900000	711580000	860420000	268860000	216780000	283240000	1051700000	1174200000	770030000
DYAVLDEETGIPFR	14	0	1623.78	c554844_g1;c535078_g1;c453257_g1;c525791_g1;c550179_g1	c554844_g1	yes	2	3.265e-19	192.1	3430400000	237040000	280320000	340670000	0	403470000	434810000	420360000	326030000	0	368530000	310200000	309010000
DYDALDIANK	10	0	1136.54	c522305_g1;c553430_g1;c523570_g1;c449877_g1;c451098_g1;c217796_g1;c550672_g1	c522305_g1	yes	2	0.00023755	136.27	1629300000	147690000	161350000	138890000	172320000	102260000	139850000	128610000	130160000	139760000	98291000	135030000	135110000
DYDASAAR	8	0	867.372	c523264_g1;c490801_g1;c550925_g1;c468866_g1;c237008_g1;c547157_g1;c484664_g1;c237007_g1	c523264_g1	yes	2	0.019712	102.77	181400000	0	12739000	15614000	20500000	0	0	9944000	10582000	9921400	37923000	27256000	36925000
DYDLLQPIHISK	12	0	1440.76	c493960_g1	c493960_g1	yes	2;3	0.019773	72.848	3017300000	294680000	307880000	330050000	149100000	221430000	257450000	163590000	324990000	271980000	211550000	252800000	231820000
DYDTLQNEIAER	12	0	1465.67	c501058_g1;c509957_g1	c501058_g1	yes	2	2.6732e-05	127.76	147850000	0	0	22072000	19233000	15999000	21843000	28968000	0	17961000	0	13390000	8381800
DYETAIQVVNDAK	13	0	1464.71	c181923_g1;c550778_g1	c181923_g1	yes	2	1.0955e-05	125.7	327570000	29212000	18182000	22862000	24905000	20038000	18748000	39286000	30710000	20247000	34752000	49996000	18636000
DYFGAHTYELLGAEGK	16	0	1769.83	c502163_g1;c547997_g1;c538683_g1	c502163_g1	no	2;3	7.1712e-25	210.79	1834100000	173010000	124150000	190340000	263400000	169900000	98585000	150870000	99004000	128820000	205130000	73193000	157660000
DYGDTALEEGLGK	13	0	1366.63	c315604_g1	c315604_g1	yes	2	1.2623e-07	138.25	303190000	0	0	0	0	0	0	0	0	0	95460000	99466000	108270000
DYGLSLTEK	9	0	1024.51	c485018_g1	c485018_g1	yes	1;2	0.0056802	117.04	1861100000	232190000	163980000	179330000	141770000	89989000	133160000	158320000	228140000	213960000	144120000	104170000	71917000
DYGNSLFNVHVLK	13	0	1504.77	c510058_g1;c455566_g1	c510058_g1	no	3	0.048999	34.898	0	0	0	0	0	0	0	0	0	0	0	0	0
DYGSGSSR	8	0	827.341	c534560_g1;c485466_g1;c461242_g1;c461721_g1;c473158_g1	c534560_g1	yes	2	0.024073	96.285	342820000	39709000	34955000	33166000	33830000	0	0	43710000	31183000	44761000	30054000	26746000	24703000
DYHQQQQQLKPATSSSILPAYSDAGK	26	1	2860.4	c517365_g1	c517365_g1	yes	3	6.0314e-07	63.701	19118000	19118000	0	0	0	0	0	0	0	0	0	0	0
DYIHDQHKDDIEAVNR	16	1	1966.91	c469783_g1	c469783_g1	yes	3;4	8.2877e-05	55.097	102490000	0	8671200	7473200	0	10164000	0	26730000	20795000	19662000	8996000	0	0
DYIHIVDLAEGHLK	14	0	1621.85	c479897_g1;c498695_g1;c461244_g1;c503495_g1	c479897_g1	yes	3	0.00044718	74.769	1058500000	86452000	99606000	123840000	111250000	50344000	146730000	72917000	104960000	112020000	77538000	72863000	0
DYIYGPQQDK	10	0	1225.56	c468763_g1	c468763_g1	yes	2	0.001351	110.41	231930000	0	0	0	24233000	27682000	20347000	14177000	0	0	48250000	46389000	50854000
DYLAHQGR	8	0	958.462	c469493_g1	c469493_g1	yes	2	0.023545	97.071	47274000	8925000	8188300	0	0	0	9020500	0	6369700	6857100	7913500	0	0
DYLEIVQR	8	0	1034.54	c549532_g1	c549532_g1	yes	2	0.046855	81.32	0	0	0	0	0	0	0	0	0	0	0	0	0
DYLHFVR	7	0	948.482	c478984_g1;c522060_g1;c486983_g1;c288515_g1;c451042_g1	c478984_g1	yes	2;3	0.02281	103.28	1021400000	70372000	55816000	97257000	89494000	49260000	71427000	109350000	47443000	110120000	97056000	105120000	118690000
DYLITNIDFLHDYFEPNGSELR	22	0	2670.26	c493274_g1;c462844_g1	c493274_g1	yes	3	0.00066682	46.982	26105000	0	0	0	0	0	0	0	0	0	0	0	26105000
DYLSKDETTQNEEDK	15	1	1813.79	c450938_g1;c457303_g1;c472326_g1;c535602_g1	c450938_g1	no	2	0.00065312	95.094	30272000	16454000	8195900	0	0	0	0	0	0	5622000	0	0	0
DYNDVSQDPK	10	0	1179.5	c534560_g1	c534560_g1	yes	2	0.0013335	110.79	732020000	92155000	70299000	40622000	50507000	53515000	75196000	43097000	43405000	93791000	50553000	59316000	59565000
DYNFEGVK	8	0	970.44	c508694_g1;c528275_g1;c483636_g1;c554849_g1;c528863_g1;c543633_g1;c551115_g1;c528788_g1;c490366_g1;c540217_g1;c543600_g1;c528100_g1;c521138_g1;c530336_g1;c470652_g1;c457076_g1;c510482_g1;c470359_g1;c465093_g1;c531960_g1;c545833_g1;c537213_g1;c469992_g1;c547002_g1;c547693_g1;c466146_g1;c496200_g1	c545833_g1	no	1;2	0.037612	157.2	14063000000	1451400000	1067200000	1197200000	1169700000	1175800000	1129300000	1279300000	977430000	1088500000	1542100000	1260200000	725130000
DYPDEGGFHEYSQPLDNK	18	0	2109.89	c520431_g1	c520431_g1	yes	3	0.05792	11.01	105600000	0	38115000	20019000	0	13186000	22258000	0	0	0	0	0	12019000
DYQWQPSQSSR	11	0	1380.61	c453096_g1	c453096_g1	yes	2	0.0028048	81.95	100900000	10368000	9174800	14701000	0	13321000	0	15262000	0	7959200	17070000	0	13047000
DYSLMFR	7	0	930.427	c466480_g1;c455658_g1;c475420_g1	c466480_g1	yes	2	0.040375	102.81	78014000	9193300	12265000	0	11694000	10153000	8705200	5876600	8343200	5160000	0	0	6623600
DYSVQVEEIEQWMK	14	0	1782.81	c499327_g1	c499327_g1	no	2	2.5185e-05	129.16	2403300000	207700000	248910000	168030000	150130000	180410000	237840000	233650000	218400000	300900000	142290000	195680000	119350000
DYTASDLEPEHR	12	0	1431.63	c526182_g1	c526182_g1	yes	2;3	2.0396e-17	197.27	5254100000	722500000	666340000	456180000	473010000	542450000	404220000	494400000	375070000	420050000	244440000	208130000	247290000
DYTTFFAK	8	0	991.465	c515234_g1;c555238_g1;c554502_g1;c511972_g1;c499359_g1;c492466_g1;c490376_g1;c489193_g1;c485964_g1;c478471_g1;c459530_g1;c448555_g1;c547442_g1;c555604_g1;c538810_g1;c465273_g1;c527113_g1;c506034_g1;c457645_g1;c499555_g1;c481940_g1;c508992_g1;c113185_g1;c520425_g1;c510005_g1;c541460_g1;c537357_g1;c535910_g1;c472140_g1;c487653_g1	c515234_g1	no	1;2	0.042894	153.73	2300900000	281390000	189840000	259350000	281170000	216490000	247170000	226590000	249010000	211240000	48098000	40947000	49570000
DYTYDELLK	9	0	1158.54	c455292_g1	c455292_g1	yes	2	0.022672	84.498	223920000	22372000	29693000	28354000	21849000	32754000	21722000	0	21718000	0	0	20733000	24721000
DYYFALANTVR	11	0	1331.65	c454886_g1	c454886_g1	no	2	2.0028e-08	158.76	1265400000	0	148420000	121190000	101580000	194290000	100900000	81721000	111170000	157590000	89934000	88076000	70580000
EAAADYAK	8	0	837.387	c457615_g1;c448142_g1;c538951_g1	c457615_g1	yes	2	0.05112	75.972	807990000	67224000	49411000	96430000	79066000	102030000	71707000	84946000	73080000	87558000	96537000	0	0
EAAATAEDVFSHTADAAK	18	0	1803.83	c448630_g1;c490125_g1;c535214_g1	c448630_g1	no	2;3	2.0384e-06	125.03	2480100000	203250000	173170000	306660000	206000000	289590000	236910000	171900000	147610000	195600000	163910000	178720000	206840000
EAADHLESLR	10	0	1139.56	c489184_g1	c489184_g1	yes	2;3	0.00061226	75.652	302900000	59793000	59375000	20865000	13225000	9742300	16730000	16346000	23106000	54964000	9890600	11787000	7074800
EAADHLESLRGD	12	1	1311.61	c489184_g1	c489184_g1	yes	2	0.005119	90.964	45756000	0	0	0	0	0	22065000	0	0	23691000	0	0	0
EAADLAAAEAQK	12	0	1186.58	c531208_g1;c484136_g1;c547836_g1;c450175_g1;c468371_g1;c487052_g1	c531208_g1	yes	2	4.7117e-14	172.88	2339000000	151520000	120160000	153000000	311070000	254060000	259910000	262460000	230150000	179720000	130180000	143450000	143330000
EAADLANWIK	10	0	1129.58	c555590_g1	c555590_g1	no	2	0.022209	63.419	362430000	47108000	50536000	0	36203000	40430000	36085000	31775000	35134000	21828000	20121000	16365000	26845000
EAADLATAEAQK	12	0	1216.59	c550445_g1;c466591_g1;c552928_g1	c550445_g1	yes	2	0.00036756	107.15	444790000	161760000	85307000	136040000	0	0	0	19747000	23271000	18666000	0	0	0
EAADQLQSNR	10	0	1130.53	c531928_g1;c462921_g1	c531928_g1	yes	2	0.0013061	111.39	93160000	12736000	15543000	11044000	15144000	0	0	0	11319000	10948000	0	0	16426000
EAAELIIR	8	0	913.523	c500543_g1;c504142_g1;c301041_g1	c500543_g1	yes	2	0.01636	117.93	341520000	22528000	16252000	39730000	33100000	34436000	27961000	22525000	25882000	15280000	35177000	33450000	35202000
EAAENPDR	8	0	900.394	c486103_g1	c486103_g1	yes	2	0.038415	83.206	198810000	19794000	0	13753000	17107000	13549000	13082000	19292000	18911000	15929000	25954000	26280000	15156000
EAASNAVR	8	0	816.409	c519847_g1;c517281_g1;c511657_g1;c528478_g1;c532609_g1;c475552_g1;c513237_g1;c450450_g1;c450589_g1;c540511_g1;c465484_g1;c527257_g1;c526447_g1;c514161_g1;c548882_g1;c497097_g1;c487724_g1;c490097_g1;c480348_g1;c459365_g1;c528724_g1;c497602_g1;c500998_g1;c471917_g1	c519847_g1	yes	2	0.013453	134.66	258590000	15479000	16309000	24733000	37538000	54232000	0	0	0	0	43335000	0	66969000
EADIDGDGQVNYEEFVTMMTSK	22	0	2478.06	c525844_g1;c493056_g1;c483340_g1;c457214_g1;c535674_g1;c546581_g1	c525844_g1	yes	2	0.0075106	53.403	191770000	31732000	25878000	0	25690000	0	28953000	0	0	0	30556000	21944000	27022000
EADLLNFSVGDAAVK	15	0	1547.78	c448630_g1;c511670_g1;c524796_g1	c448630_g1	no	2	2.6881e-06	115.29	1669600000	159130000	0	150620000	220140000	211170000	155040000	0	135780000	101140000	174820000	206690000	155070000
EADPIWSTNFK	11	0	1306.62	c461810_g1	c461810_g1	yes	2	0.0028656	81.163	310390000	30902000	19593000	24557000	29663000	29550000	27962000	25293000	17524000	17604000	29406000	31723000	26611000
EADQLSTLEQYAFR	14	0	1669.79	c524443_g1;c448283_g1;c530177_g1	c524443_g1	yes	2	8.3901e-29	205.53	244740000	0	146650000	0	0	0	0	98090000	0	0	0	0	0
EADSIENEHPEEAQIIR	17	0	1978.92	c510058_g1;c502878_g1	c510058_g1	yes	2;3	8.9158e-06	91.858	431250000	31034000	68875000	50795000	28895000	0	42124000	51743000	55199000	23556000	31473000	28920000	18639000
EADYSAPLYEPYDQNR	16	0	1929.84	c452417_g1;c180152_g1	c452417_g1	yes	2	3.1849e-18	149.49	577680000	51694000	41921000	57981000	47252000	33256000	44645000	89620000	46651000	51742000	38682000	42958000	31284000
EAEAALWHR	9	0	1081.53	c474349_g1;c553063_g1;c509757_g1;c496122_g1;c514555_g1;c488909_g1;c524539_g1;c536539_g1;c472184_g1;c467148_g1;c476572_g1;c510589_g1;c527966_g1;c486633_g1;c553201_g1;c513431_g1;c493871_g1;c500885_g1;c515349_g1;c492240_g1;c461223_g1;c456540_g1;c478306_g1;c544840_g1	c474349_g1	no	2;3	0.00042619	181.49	6588500000	568230000	646790000	383320000	693270000	642680000	597760000	384560000	621480000	455590000	513800000	467570000	613440000
EAEEALQNSLTK	12	0	1331.66	c381439_g1;c381448_g1	c381439_g1	yes	2	0.00044959	86.882	762500000	0	0	0	0	0	0	0	0	0	242910000	269370000	250220000
EAEHAIDGAVK	11	0	1138.56	c550445_g1;c466591_g1;c529017_g1;c478347_g1;c513974_g1;c545360_g1;c500073_g1;c531208_g1;c484136_g1;c547836_g1;c450175_g1;c272570_g1	c531208_g1	no	2;3	2.5253e-09	179.51	2982700000	300020000	241700000	449320000	290980000	286530000	238100000	277020000	210450000	359530000	70287000	125260000	133470000
EAEHYAEKPQLPIAAPTK	18	1	1992.03	c349852_g1	c349852_g1	yes	2;3;4	8.3106e-08	112.44	1416100000	0	0	0	0	0	0	0	0	0	500730000	494460000	420890000
EAELENMK	8	0	962.438	c460968_g1	c460968_g1	yes	2	0.063643	71.134	195470000	0	0	0	19505000	0	24278000	16301000	0	0	43221000	54514000	37651000
EAELLAETER	10	0	1159.57	c349852_g1	c349852_g1	yes	2	2.9059e-05	154.49	1283300000	0	0	0	0	0	0	0	0	0	460350000	393870000	429120000
EAELTQNDAMWR	12	0	1462.65	c551924_g1;c449089_g1	c551924_g1	yes	2	0.00016586	146.27	288020000	36845000	44616000	30250000	32119000	41562000	0	51816000	0	37963000	12849000	0	0
EAEQSLQTDAGK	12	0	1275.59	c519181_g1	c519181_g1	yes	2	0.0014937	111.61	189750000	0	0	33185000	44398000	0	21977000	36946000	25368000	0	0	27877000	0
EAFDQNVER	9	0	1106.5	c376873_g1	c376873_g1	yes	2	0.0059104	110.22	290100000	0	0	0	66443000	58810000	49755000	0	0	0	35120000	35463000	44504000
EAFNMIDQNR	10	0	1236.56	c522784_g1;c451892_g1;c214136_g1;c64365_g1;c482600_g1	c522784_g1	yes	2	0.00010484	143.01	462930000	16046000	19611000	51463000	28254000	27778000	39715000	39895000	31952000	22963000	56541000	76490000	52220000
EAFQLMDADK	10	0	1166.53	c472464_g1;c537305_g1;c544220_g1;c498393_g1;c476507_g1;c522979_g1;c466506_g1	c472464_g1	yes	1;2	0.00011006	159.4	5549900000	779610000	56873000	638820000	408750000	602190000	551960000	714440000	640860000	635970000	201130000	16511000	302780000
EAFQLMDADKDGIIGK	16	1	1749.86	c472464_g1;c537305_g1;c544220_g1;c498393_g1;c476507_g1;c522979_g1	c472464_g1	yes	2;3	0.00021077	107.97	33558000000	4390200000	4532000000	3876500000	2757700000	2025200000	2134500000	3244700000	3311900000	2709800000	1670700000	1491500000	1413600000
EAFSLFDK	8	0	955.465	c525844_g1;c493056_g1;c483340_g1;c457214_g1;c471833_g1;c544983_g1;c471659_g1	c525844_g1	no	2	0.035713	85.272	570820000	40933000	51630000	105740000	40736000	39445000	39454000	40534000	44483000	34265000	39246000	51807000	42542000
EAFSLFDKDGDGTITTK	17	1	1843.88	c525844_g1;c493056_g1;c483340_g1;c457214_g1;c471833_g1;c544983_g1	c525844_g1	yes	2;3	8.5344e-06	132.69	2166700000	194110000	235830000	307780000	173510000	199200000	213030000	148420000	154400000	161110000	134330000	124120000	120860000
EAGEAFSK	8	0	837.387	c498165_g1;c530354_g1;c480734_g1;c526144_g1	c498165_g1	yes	2	0.019057	103.75	836510000	64960000	56255000	64524000	85839000	79400000	110210000	68806000	82022000	33085000	76499000	57284000	57623000
EAGEVAVEQKPSSTR	15	1	1586.79	c533641_g1	c533641_g1	yes	2;3	9.2479e-45	250.7	1497000000	192240000	193580000	157620000	183010000	86189000	141810000	132350000	154760000	191790000	33431000	8634000	21579000
EAGFPAGVINVIPGYGPTAGAALANHHDVQK	31	0	3070.56	c514399_g1;c449492_g1;c545488_g1;c526455_g1;c502997_g1;c496379_g1	c514399_g1	no	3;4;5	4.332e-34	109.74	25000000000	1404000000	1539800000	1949900000	2830700000	2001800000	2410800000	1952300000	1824800000	1401300000	2627000000	2350700000	2707200000
EAGGGSLAISVEGPSK	16	0	1457.74	c466861_g1;c457182_g1;c512807_g1;c509940_g1;c464396_g1;c496235_g1;c513928_g1;c536111_g1	c466861_g1	no	2	0.0038086	56.951	100190000	0	0	0	24939000	16497000	0	0	32916000	16980000	0	8861200	0
EAGLGLSSAAMER	13	0	1290.62	c519814_g1;c476632_g1;c460786_g1	c519814_g1	yes	2	6.0228e-24	215.06	14337000000	1164700000	1159600000	1888800000	2012300000	1329400000	1696800000	821260000	1232200000	915720000	865300000	747350000	503390000
EAGTFPGR	8	0	833.403	c477771_g1;c459878_g1	c477771_g1	yes	2	0.02264	98.418	847250000	107970000	93831000	81017000	39273000	63354000	34302000	99995000	87960000	96168000	43513000	42488000	57387000
EAGVLGLSSAAMER	14	0	1389.69	c339766_g1	c339766_g1	no	2;3	1.1926e-32	215.87	6170400000	895830000	202600000	200280000	652820000	812750000	849200000	829780000	494200000	738650000	173730000	174800000	145800000
EAHCGLPQR	9	0	1066.5	c508694_g1;c522336_g1;c528863_g1;c492119_g1;c490366_g1;c540217_g1;c456605_g1;c528100_g1;c453017_g1;c533593_g1;c479622_g1;c485857_g1;c521066_g1;c483783_g1;c542752_g1;c516929_g1;c474137_g1;c530653_g1;c486224_g1;c547218_g1;c544799_g1;c529434_g1;c451386_g1;c513674_g1;c532962_g1;c479069_g1;c514343_g1;c451397_g1;c494072_g1;c467877_g1;c477523_g1;c480250_g1;c475804_g1;c534484_g1;c517473_g1;c545833_g1;c53…	c545833_g1	no	2	0.0033328	134.85	219580000	32424000	17749000	39443000	24704000	18950000	18051000	0	10965000	32347000	13676000	11275000	0
EAIAMEAFAR	10	0	1107.54	c541608_g1	c541608_g1	yes	2	0.0039326	104.44	20197000	0	0	7556900	0	0	7789300	0	0	4851200	0	0	0
EAIATAATQEQQSQPK	16	0	1699.84	c555623_g1;c552599_g1;c517532_g1;c545803_g1	c555623_g1	yes	2	7.9012e-05	95.094	27411000	0	0	6897700	0	0	0	0	0	0	10615000	0	9898000
EAIDGTYIDK	10	0	1123.54	c478984_g1;c288517_g1;c499285_g1	c478984_g1	yes	2	0.051701	54.416	391370000	0	0	0	9307400	0	0	0	0	9041800	151580000	123580000	97859000
EAIDGTYIDKK	11	1	1251.63	c478984_g1;c288517_g1;c499285_g1	c478984_g1	yes	2;3	0.0064873	84.213	398510000	30476000	41466000	41768000	34827000	31458000	33912000	30803000	32743000	29913000	39626000	40408000	11111000
EAIETHR	7	0	854.425	c162174_g1	c162174_g1	yes	2	0.029632	110.34	311940000	57281000	65409000	50626000	47470000	0	45430000	0	0	0	0	45725000	0
EAIGLLEPMVK	11	0	1198.66	c509201_g1;c496781_g1;c496402_g1	c496781_g1	no	2	0.019766	74.173	472020000	44967000	45463000	41987000	44171000	40003000	35234000	36635000	26999000	32627000	42478000	42887000	38563000
EAIIYTANTAPGEK	14	0	1476.75	c488384_g1;c7480_g1;c494692_g1	c488384_g1	yes	2	0.00087159	89.561	47544000	10698000	11369000	13777000	0	0	11700000	0	0	0	0	0	0
EAINILIYAAELIATDPK	18	0	1957.08	c537402_g1;c523807_g1;c555097_g1	c537402_g1	yes	3	0.00027759	53.504	49965000	49965000	0	0	0	0	0	0	0	0	0	0	0
EAIPWIVMR	9	0	1113.6	c477247_g1	c477247_g1	no	2	0.0063672	101.69	324790000	22175000	33877000	43075000	33473000	33351000	28997000	40474000	37443000	42033000	0	9887300	0
EAIYFVGHVAR	11	0	1260.66	c472681_g1;c539244_g1;c465378_g1;c553335_g1	c472681_g1	yes	3	0.00060761	78.655	126690000	21513000	10061000	10310000	11901000	7859700	18534000	10920000	7869600	11919000	4338000	11464000	0
EALAEAEEEEK	11	0	1246.56	c517107_g1	c517107_g1	yes	2	0.00080516	93.098	0	0	0	0	0	0	0	0	0	0	0	0	0
EALAFAVLK	9	0	960.564	c493576_g1;c498881_g1	c493576_g1	yes	2	0.044846	62.659	347150000	46514000	40594000	48725000	25142000	21501000	22413000	28381000	34867000	30702000	19207000	19131000	9973300
EALATVGAENAVSLVSTR	18	0	1786.94	c466821_g1;c514388_g1;c466956_g1	c466821_g1	no	2	0.032264	43.548	28995000	28995000	0	0	0	0	0	0	0	0	0	0	0
EALESANTNTAVLTTMK	17	0	1792.89	c547297_g1;c462661_g1	c547297_g1	yes	2	2.7219e-06	96.604	208570000	23534000	0	0	23978000	22421000	16038000	0	22590000	20813000	33132000	26501000	19563000
EALESFQPEWQNR	13	0	1632.75	c521322_g1	c521322_g1	yes	2	1.7433e-07	135.43	219770000	0	27793000	0	27951000	22602000	29187000	0	20258000	25154000	24034000	20244000	22550000
EALIAENLENR	11	0	1270.65	c489553_g1;c511571_g1;c478435_g1	c489553_g1	yes	2	1.078e-05	133.13	518390000	46886000	52597000	86480000	52611000	52034000	45396000	51320000	0	0	50613000	26665000	53789000
EALIQASQDNSANDVK	16	0	1701.82	c541608_g1;c474647_g1	c541608_g1	yes	2	1.705e-18	153.95	654500000	46973000	31297000	64876000	41122000	62257000	66328000	54672000	73305000	45865000	66586000	64721000	36504000
EALLPELSR	9	0	1026.57	c500875_g1;c499838_g1;c509543_g1;c483243_g1	c500875_g1	yes	2	0.0042448	128.61	71346000	11711000	20806000	18457000	0	0	0	9113500	0	11258000	0	0	0
EALLTAAELANLK	13	0	1355.77	c449568_g1	c449568_g1	yes	2	0.0017595	105.52	649510000	0	49936000	69984000	57768000	56019000	46096000	79715000	58652000	41919000	63498000	69909000	56018000
EALNTALDEEMAR	13	0	1461.68	c485024_g1	c485024_g1	yes	2	0.0058127	86.014	113870000	23848000	10021000	30835000	0	0	24564000	0	0	0	7339300	0	17261000
EALSAWDSHEEGR	13	0	1485.65	c536160_g1	c536160_g1	yes	2;3	0.00039059	91.549	512150000	35595000	52770000	46129000	47991000	71433000	42843000	47578000	27618000	24419000	21778000	66653000	27345000
EALVLIQDAIAK	12	0	1282.75	c455229_g1;c129531_g1;c486849_g1	c455229_g1	no	2;3	3.5174e-05	126.31	48752000000	4527500000	5084700000	3457300000	4652800000	2982900000	4280900000	4608500000	4195600000	5251100000	3018700000	3316900000	3375300000
EAMGNIMYQLSSMK	14	0	1601.73	c463675_g1;c449242_g1;c514527_g1;c534069_g1;c485658_g1	c463675_g1	yes	2	3.5791e-07	121.9	2621100000	538100000	482350000	301640000	200680000	242670000	319410000	0	77730000	0	184140000	0	274380000
EAMTATGNTTTR	12	0	1252.57	c538066_g1;c530986_g1;c495647_g1	c538066_g1	yes	2	0.0010646	97.277	19602000	0	3753800	0	0	3609500	0	0	0	6121200	0	6117500	0
EANLLLGDIIK	11	0	1197.7	c554820_g1;c464169_g1;c536239_g1;c477401_g1;c473075_g1	c554820_g1	no	2	0.0026555	83.883	6184600000	489270000	541040000	535200000	411360000	465990000	467190000	701980000	641020000	451240000	479420000	588990000	411910000
EANLSER	7	0	817.393	c555590_g1;c510196_g1	c555590_g1	no	2	0.015905	131.3	202930000	0	0	0	0	11519000	42437000	51273000	37294000	0	28843000	31560000	0
EANQEINPALEGMAR	15	0	1641.78	c550773_g1;c468982_g1;c465211_g1;c521551_g1;c486435_g1;c471122_g1;c506505_g1;c493788_g1;c544336_g1;c548256_g1;c527175_g1	c550773_g1	no	2	7.8861e-05	120.96	40535000	14326000	0	0	26209000	0	0	0	0	0	0	0	0
EANVAAAFGK	10	0	976.498	c514977_g1;c491652_g1;c528497_g1;c457191_g1	c514977_g1	yes	1;2	4.43e-08	207.68	280800000	86520000	19194000	0	0	0	0	73515000	13250000	88323000	0	0	0
EAPPNEKPEIVK	12	1	1349.72	c470220_g1;c236545_g1;c236547_g1;c236539_g1;c236544_g1;c236543_g1;c236549_g1;c236548_g1;c236541_g1;c491948_g1	c470220_g1	yes	2;3	0.0064677	85.355	1507400000	155690000	126500000	106770000	99262000	103610000	127380000	176660000	153790000	139280000	131090000	101480000	85858000
EAPTLSSSSSDLEVQK	16	0	1676.81	c463597_g1;c457416_g1;c516038_g1;c518505_g1	c463597_g1	yes	2	0.00026584	83.617	117390000	16558000	19673000	0	0	16429000	0	23117000	21072000	20539000	0	0	0
EAPVSQKPTPVYNAQPAAVSFQGGSNMR	28	1	2930.43	c515234_g1;c555238_g1;c554502_g1;c511972_g1;c499359_g1;c492466_g1;c490376_g1;c489193_g1;c485964_g1;c478471_g1;c459530_g1;c448555_g1;c547442_g1;c555604_g1;c538810_g1;c465273_g1;c527113_g1;c506034_g1;c457645_g1;c503077_g1;c481731_g1;c550521_g1;c113182_g1;c472920_g1;c497879_g1	c515234_g1	no	2;3;4	3.434e-30	142.26	5703600000	782950000	604840000	477970000	433370000	593510000	677850000	496980000	594900000	615700000	137800000	108070000	179710000
EAQEMGK	7	0	791.348	c497194_g1;c499082_g1;c460870_g1;c469129_g1;c475565_g1;c462202_g1;c466211_g1;c548761_g1;c475795_g1;c530268_g1;c514582_g1;c519297_g1;c530752_g1;c553995_g1;c534666_g1;c535239_g1;c505938_g1;c458123_g1;c453760_g1;c491379_g1;c554972_g1;c478858_g1;c488845_g1;c481607_g1;c488495_g1;c496366_g1;c448408_g1;c553238_g1;c508604_g1;c483646_g1;c469506_g1;c513637_g1;c468050_g1;c532405_g1;c504349_g1;c507459_g1;c48…	c497194_g1	no	2	0.031846	107.43	511060000	0	49570000	0	0	204700000	0	0	0	45389000	108590000	0	102810000
EAQEQLDAK	9	0	1030.49	c448630_g1;c480450_g1;c504140_g1;c112596_g1;c487990_g1;c525181_g1	c448630_g1	no	2	0.007351	91.516	1095400000	110060000	88846000	91535000	110260000	91945000	94307000	73962000	63777000	42400000	127930000	115620000	84718000
EAQVSTTTETVPITR	15	0	1631.84	c454157_g1;c462752_g1;c512717_g1;c467583_g1;c478715_g1	c454157_g1	no	2	1.2358e-08	128.85	318100000	30986000	20976000	34236000	30488000	30618000	34071000	31169000	28074000	25864000	14775000	14520000	22327000
EASDIILTDDNFSSIVK	17	0	1865.93	c506431_g1;c496300_g1;c458407_g1;c537825_g1;c510097_g1;c458652_g1;c509437_g1;c496444_g1;c549591_g1;c467319_g1;c453825_g1;c466313_g1;c372201_g1;c509212_g1;c454427_g1;c475430_g1;c479815_g1;c467482_g1;c510827_g1;c465215_g1	c506431_g1	no	2	0.00030424	68.034	772500000	0	110710000	79559000	88339000	84624000	75306000	82039000	119040000	56583000	51519000	0	24785000
EASEGPMK	8	0	847.375	c462773_g1	c462773_g1	no	2	0.048312	77.058	5707800000	739960000	735700000	0	619470000	854560000	754770000	693130000	837680000	0	0	0	472560000
EATDAADAK	9	0	890.398	c448412_g1	c448412_g1	yes	2	0.009479	87.181	666150000	0	0	0	150970000	157550000	47527000	0	15624000	0	82589000	96536000	115350000
EATEATEIEEK	11	0	1248.57	c497280_g1	c497280_g1	yes	2	0.001512	95.608	34035000	0	0	0	0	0	0	0	0	0	34035000	0	0
EATEDTTLNELNELR	15	0	1746.83	c555077_g1;c543083_g1;c507406_g1;c536920_g1;c105878_g1	c555077_g1	yes	2;3	3.4918e-25	236.77	3215200000	291660000	306070000	269060000	223400000	287880000	242390000	272960000	233940000	211010000	311950000	308610000	256310000
EAVALGAR	8	0	785.44	c476871_g1;c489085_g1;c217013_g1;c480969_g1	c476871_g1	no	2	0.017213	111.28	989100000	67838000	55545000	77488000	102560000	96060000	103220000	62126000	50082000	61657000	99656000	96510000	116360000
EAVIIDPVLEK	11	0	1224.7	c539587_g1;c287074_g1;c287072_g1;c287070_g1;c287069_g1;c287066_g1;c287060_g1;c287059_g1;c528372_g1	c539587_g1	yes	2	0.015527	62.201	50391000	13745000	12281000	10241000	0	0	3142700	0	0	0	0	0	10982000
EAVKPVASER	10	1	1084.59	c521804_g1;c450516_g1;c471887_g1;c482816_g1	c521804_g1	no	2;3	0.00017469	169.09	5322200000	319600000	261670000	266230000	348120000	357650000	395650000	347340000	265490000	220480000	910250000	1047700000	582080000
EAVLAMLQR	9	0	1029.56	c447333_g1;c522299_g1;c454805_g1;c518364_g1;c361834_g1;c361841_g1;c361838_g1;c361835_g1	c447333_g1	yes	2	0.0053831	120.49	135250000	25416000	10987000	12158000	9025500	0	13897000	8718800	7533400	11117000	12647000	14759000	8993500
EAVMFLR	7	0	864.453	c483001_g1;c474551_g1;c551349_g1;c197909_g1;c527185_g1;c467656_g1	c483001_g1	yes	2	0.025321	116	290290000	34414000	25456000	37286000	26563000	13934000	21793000	27015000	31812000	24554000	19336000	14064000	14063000
EAVNTAYETTLQEGLK	16	0	1765.87	c550394_g1;c461208_g1;c470752_g1;c381671_g1;c530235_g1	c550394_g1	yes	2;3	2.0677e-18	152.85	2385700000	205590000	181280000	190700000	198820000	168630000	176140000	278900000	197280000	181610000	169810000	233860000	203110000
EAYEDVR	7	0	880.393	c487824_g1;c484464_g1;c335361_g1;c546967_g1;c335345_g1;c335350_g1;c507624_g1;c467056_g1;c448068_g1	c487824_g1	no	2	0.033862	105.2	704250000	47149000	70588000	52243000	56727000	60202000	43600000	58528000	79459000	50484000	71824000	67924000	45523000
EAYPGDVFYLHSR	13	0	1552.73	c508193_g1;c488759_g1;c493976_g1;c514363_g1;c289785_g1;c473799_g1	c508193_g1	yes	3	7.1299e-05	80.312	1091900000	182010000	186190000	306780000	0	0	0	3065000	0	0	163800000	160760000	89315000
EAYYWLSQNTDDNAR	15	0	1844.8	c460308_g1;c308521_g1;c308517_g1;c508210_g1	c460308_g1	yes	2	1.1155e-29	202.03	75162000	18382000	15333000	0	0	0	0	0	0	0	21457000	19991000	0
EDAANNYAR	9	0	1022.44	c201193_g1;c487318_g1;c458542_g1;c532787_g1;c339315_g1;c503572_g1	c458542_g1	no	2	0.00063549	157.99	5451300000	496650000	545180000	448530000	365020000	259530000	377510000	601510000	633660000	359980000	536860000	461810000	365030000
EDAANNYSR	9	0	1038.44	c524991_g1	c524991_g1	yes	2	0.0056802	117.04	346530000	34162000	35475000	30931000	27480000	16149000	23934000	35332000	25089000	22672000	35836000	33641000	25824000
EDAEVVNEWLTSK	13	0	1518.72	c465320_g1;c481706_g1	c465320_g1	no	2	0.0095749	77.744	119450000	0	0	0	0	0	0	0	0	0	0	0	119450000
EDAMMEYLK	9	0	1128.48	c553481_g1;c448403_g1;c554759_g1;c463909_g1;c522540_g1;c469505_g1;c500168_g1;c455579_g1;c551611_g1;c458344_g1;c475307_g1;c546525_g1;c545709_g1	c553481_g1	yes	2	0.0071854	91.853	541470000	41994000	42918000	47250000	56226000	47471000	53426000	50694000	38659000	47125000	44637000	35484000	35590000
EDAQNAADDLFIDI	14	0	1548.69	c200763_g1	c200763_g1	yes	2	0.00043351	112.11	436830000	0	0	0	0	0	0	0	0	0	165360000	148330000	123130000
EDDGVFTVR	9	0	1036.48	c508330_g1;c534322_g1	c508330_g1	no	2	0.013525	91.783	442840000	48153000	28615000	53464000	42378000	34477000	53300000	56301000	39625000	26624000	34248000	25658000	0
EDDHGMIER	9	0	1100.46	c178046_g1	c178046_g1	yes	2	0.029625	68.016	30878000	0	0	0	8329200	0	0	0	0	0	10786000	5590200	6172700
EDDHGYISR	9	0	1090.47	c495777_g1;c461856_g1;c170278_g1;c539734_g1;c547611_g1	c495777_g1	no	2;3	0.0031328	132.08	10044000000	639170000	388340000	464410000	979270000	1197100000	1091300000	496750000	433320000	396350000	1707300000	1382100000	868990000
EDEESILK	8	0	961.46	c507128_g1;c533663_g1;c546429_g1;c484871_g1;c447629_g1;c520378_g1	c507128_g1	no	2	0.019749	102.72	41604000000	4067200000	4142800000	4428700000	3039100000	3111600000	3249700000	4640700000	3436700000	3853800000	2665800000	2438300000	2529600000
EDEHGFISK	9	0	1060.48	c474753_g1	c474753_g1	no	2	0.0079137	90.37	178820000	0	12044000	14123000	17360000	27405000	26230000	0	6841700	11412000	23403000	20118000	19884000
[truncated: 10,349 more rows]
