# Supplementary material for: Comparative proteomics provides insights into diapause program of Bactrocera minax (Diptera: Tephritidae)
Source: PLoS One. 2020 Dec 31;15(12):e0244493. doi: 10.1371/journal.pone.0244493 (PMC7774860; doi:10.1371/journal.pone.0244493)
Supplement: S3 Table — (XLS) [file pone.0244493.s005.xls]

## Sheet: proteinGroups
S3 Table. Proteins identified by peptides mapping onto the deduced amino acids sequences based on the full-length transcriptome of Bactrocera minax
Protein	ProteinGroup	FastaHeaders	Proteins	Peptides	UniquePeptides	RazorUniquePeptides	Coverage	MolWeight	LFQ intensity D1-1	LFQ intensity D1-2	LFQ intensity D1-3	LFQ intensity D15-1	LFQ intensity D15-2	LFQ intensity D15-3	LFQ intensity ND1-1	LFQ intensity ND1-2	LFQ intensity ND1-3	LFQ intensity ND15-1	LFQ intensity ND15-2	LFQ intensity ND15-3
c101204_g1	c101204_g1;c101211_g1;c453783_g1	orf length:183 frame:1 start:1474 end:1656 gi|929376210|ref|XP_014098260.1| PREDICTED: adenylate kinase [Bactrocera oleae];orf length:186 frame:2 start:635 end:820 gi|929376210|ref|XP_014098260.1| PREDICTED: adenylate kinase [Bactrocera oleae];orf length:4	3	1	1	1	16.4	7.0178	13314000	9903900	14291000	13161000	13898000	15534000	15705000	14206000	14931000	12010000	14538000	15114000
c517527_g1	c517527_g1;c102282_g1;c536056_g1;c533764_g1	orf length:333 frame:2 start:779 end:1111 gi|751439655|ref|XP_011185410.1| PREDICTED: geranylgeranyl pyrophosphate synthase [Bactrocera cucurbitae];orf length:453 frame:3 start:3 end:455 gi|751439655|ref|XP_011185410.1| PREDICTED: geranylgeranyl pyrophosph	4	2	2	2	16.2	13.13								16860000		22737000	25923000	21456000
c104101_g1	c104101_g1;c104098_g1	orf length:165 frame:3 start:3 end:167 gi|751799397|ref|XP_011209659.1| PREDICTED: diptericin-like [Bactrocera dorsalis];orf length:165 frame:3 start:3 end:167 gi|751799397|ref|XP_011209659.1| PREDICTED: diptericin-like [Bactrocera dorsalis]	2	2	2	2	47.3	6.1427							15862000	14398000	18175000	107520000	69045000	81866000
c104542_g1	c104542_g1;c104541_g1;c104543_g1;c104539_g1;c483554_g1	orf length:186 frame:2 start:482 end:667 gi|751784418|ref|XP_011201500.1| PREDICTED: calcyclin-binding protein [Bactrocera dorsalis];orf length:186 frame:2 start:413 end:598 gi|751784418|ref|XP_011201500.1| PREDICTED: calcyclin-binding protein [Bactrocera	5	2	2	2	37.1	7.01	8541200	12550000	10699000	11498000	13439000	14517000	11554000	20863000	18159000	10539000	11403000	14947000
c106940_g1	c106940_g1;c106941_g1	orf length:2040 frame:1 start:34 end:2073 gi|910321482|ref|XP_013163685.1| PREDICTED: heat shock protein 90-like [Papilio xuthus];orf length:2088 frame:1 start:34 end:2121 gi|910353779|ref|XP_013180919.1| PREDICTED: heat shock protein 90-like [Papilio xuth	2	9	9	9	12.2	78.176				257560000	164720000	149300000	83884000		118210000	129370000	153300000	179160000
c107176_g1	c107176_g1	orf length:351 frame:2 start:2 end:352 gi|751449051|ref|XP_011178740.1| PREDICTED: inorganic pyrophosphatase [Bactrocera cucurbitae]	1	6	5	6	46.2	13.162	279580000	266540000	314700000	366400000	407590000	307420000	328100000	306080000	306480000	486860000	497700000	375250000
c108145_g1	c108145_g1	orf length:144 frame:3 start:1452 end:1595 gi|907607210|ref|XP_013112752.1| PREDICTED: uncharacterized protein LOC106090931 isoform X1 [Stomoxys calcitrans]	1	1	1	1	29.2	5.3793	13323000	13403000		11710000	7837800		17910000	14581000	11285000
c108206_g1	c108206_g1	orf length:621 frame:2 start:20 end:640 gi|506965415|gb|AGM32098.1| S3e ribosomal protein [Coptotermes formosanus]	1	2	2	2	9.7	23.084					23024000	15945000				11030000	7321800
c109006_g1	c109006_g1	orf length:135 frame:-2 start:1 end:135 gi|751777446|ref|XP_011197729.1| PREDICTED: hypoxia up-regulated protein 1 [Bactrocera dorsalis]	1	1	1	1	26.7	5.364	48533000	40961000	37158000	33173000		51503000	52569000		59998000		62582000	100860000
c109640_g1	c109640_g1	orf length:345 frame:3 start:39 end:383 gi|929348400|ref|XP_014099491.1| PREDICTED: larval cuticle protein 9-like [Bactrocera oleae]	1	4	4	4	53	13.174	2022900000	2428700000	1788600000	1488800000	1557400000	2011000000	2166600000	2023500000	2556000000	1171400000	1111500000	1769300000
c109887_g1	c109887_g1;c545595_g1	orf length:201 frame:1 start:1 end:201 gi|929347329|ref|XP_014093937.1| PREDICTED: eukaryotic translation initiation factor 3 subunit G-1 [Bactrocera oleae];orf length:648 frame:2 start:239 end:886 gi|498984770|ref|XP_004530446.1| PREDICTED: eukaryotic tra	2	1	1	1	19.4	7.1862	14101000	12506000	25339000	17163000		15235000	21318000	16896000	7497900	17577000	19375000	21780000
c110063_g1	c110063_g1	orf length:1251 frame:3 start:606 end:1856 gi|910313031|ref|XP_013172785.1| PREDICTED: 26S protease regulatory subunit 4 homolog [Papilio xuthus]	1	2	1	1	7.7	46.843					18356000
c110292_g1	c110292_g1	orf length:4224 frame:-1 start:430 end:4653 gi|751784100|ref|XP_011201327.1| PREDICTED: titin [Bactrocera dorsalis]	1	1	1	1	0.9	155.18									7018600		26537000	29778000
c111340_g1	c111340_g1;c497127_g1	orf length:348 frame:2 start:1106 end:1453 gi|751797803|ref|XP_011208787.1| PREDICTED: protein canopy homolog 2 [Bactrocera dorsalis];orf length:570 frame:1 start:181 end:750 gi|751447413|ref|XP_011177844.1| PREDICTED: protein canopy homolog 2 [Bactrocera	2	3	3	3	26.7	13.013	202650000	200970000	243080000	203310000	196600000	215690000	262710000	241480000	219700000	295310000	251750000	330910000
c111848_g1	c111848_g1	orf length:108 frame:-2 start:1 end:108 gi|751478518|ref|XP_011194813.1| PREDICTED: serine protease easter [Bactrocera cucurbitae]	1	1	1	1	33.3	4.1306								14742000	15892000
c112106_g1	c112106_g1	orf length:3402 frame:2 start:56 end:3457 gi|929365417|ref|XP_014092351.1| PREDICTED: titin, partial [Bactrocera oleae]	1	3	3	3	3.9	120.66	29343000	37262000		19729000	22805000	12080000			22025000	52568000	63409000	42559000
c112603_g1	c112603_g1	orf length:432 frame:-3 start:93 end:524 gi|929379081|ref|XP_014099849.1| PREDICTED: lysozyme P-like [Bactrocera oleae]	1	1	1	1	6.9	16.011										410130000	491180000	690370000
c112702_g1	c112702_g1;c545274_g1;c451184_g1;c506550_g1;c549285_g1;c471862_g1;c488858_g1;c505671_g1;c456588_g1;c472368_g1;c487095_g1	orf length:87 frame:2 start:80 end:166 gi|751784920|ref|XP_011201775.1| PREDICTED: uncharacterized protein LOC105225134 isoform X1 [Bactrocera dorsalis];orf length:570 frame:1 start:1525 end:2094 gi|929363584|ref|XP_014091350.1| PREDICTED: general transcri	11	1	1	1	37.9	3.3337		13074000	9488200		11056000			13922000	15524000
c112703_g1	c112703_g1;c531221_g1;c501878_g1;c549377_g1;c513806_g1;c477136_g1	orf length:102 frame:-1 start:95 end:196 gi|751442243|ref|XP_011195755.1| PREDICTED: uncharacterized protein LOC105220894 isoform X3 [Bactrocera cucurbitae];orf length:285 frame:1 start:583 end:867 gi|929363584|ref|XP_014091350.1| PREDICTED: general transc	6	1	1	1	50	3.709									27554000	101430000	78401000	102010000
c114029_g1	c114029_g1	orf length:768 frame:1 start:1 end:768 gi|910312199|ref|XP_013168319.1| PREDICTED: 60S acidic ribosomal protein P0-like [Papilio xuthus]	1	2	2	2	8.2	29.094				44196000	48216000	44510000				30043000	31863000	43431000
c482982_g1	c482982_g1;c114224_g1;c114223_g1	orf length:306 frame:1 start:112 end:417 gi|751781505|ref|XP_011199920.1| PREDICTED: 10 kDa heat shock protein, mitochondrial [Bactrocera dorsalis];orf length:357 frame:1 start:385 end:741 gi|751781505|ref|XP_011199920.1| PREDICTED: 10 kDa heat shock prote	3	5	5	5	46.1	11.152	683090000	920860000	975340000	648560000	684220000	686090000	836000000	770680000	693070000	946320000	1069400000	1317500000
c115520_g1	c115520_g1	orf length:198 frame:1 start:136 end:333 gi|751775743|ref|XP_011214540.1| PREDICTED: kunitz-type serine protease inhibitor kunitoxin-Phi1-like [Bactrocera dorsalis]	1	1	1	1	21.2	6.9782	23803000	30536000	34286000	77270000	43607000	56128000	39409000	26410000	19096000	29224000	15776000	18853000
c116594_g1	c116594_g1;c466820_g1	orf length:264 frame:3 start:3 end:266 gi|929368035|ref|XP_014093796.1| PREDICTED: ubiquitin-like-conjugating enzyme ATG3 [Bactrocera oleae];orf length:999 frame:2 start:155 end:1153 gi|751438258|ref|XP_011177815.1| PREDICTED: ubiquitin-like-conjugating en	2	1	1	1	20.5	10.43					12867000	13101000		12347000	12332000
c117122_g1	c117122_g1	orf length:330 frame:-2 start:31 end:360 gi|751442414|ref|XP_011195851.1| PREDICTED: spectrin beta chain, non-erythrocytic 5 isoform X3 [Bactrocera cucurbitae]	1	1	1	1	8.2	12.925	9215000	8623500			7512100	11124000		9018400	8926100
c117480_g1	c117480_g1	orf length:222 frame:-3 start:3 end:224 gi|751797493|ref|XP_011208612.1| PREDICTED: uncharacterized protein LOC105229840 [Bactrocera dorsalis]	1	1	1	1	12.2	8.2893				23888000	19405000	19178000				49739000	41601000	41163000
c117942_g1	c117942_g1;c468669_g1	orf length:216 frame:-2 start:250 end:465 gi|751786044|ref|XP_011202385.1| PREDICTED: mitochondrial import receptor subunit TOM40 homolog 1-like [Bactrocera dorsalis];orf length:954 frame:3 start:210 end:1163 gi|751786044|ref|XP_011202385.1| PREDICTED: mit	2	1	1	1	16.7	7.3109					16201000				17893000		13703000
c117955_g1	c117955_g1;c117956_g1	orf length:318 frame:1 start:103 end:420 gi|751439746|ref|XP_011185914.1| PREDICTED: endocuticle structural glycoprotein SgAbd-5 [Bactrocera cucurbitae];orf length:183 frame:2 start:314 end:496 gi|751439746|ref|XP_011185914.1| PREDICTED: endocuticle struct	2	5	5	5	59.4	11.66	241600000	358230000	274140000	297580000	235690000	404190000		95776000	177520000	1266500000	1003500000	1545200000
c117985_g1	c117985_g1	orf length:426 frame:2 start:5 end:430 gi|675870550|ref|XP_009020835.1| hypothetical protein HELRODRAFT_157283 [Helobdella robusta] gi|555697890|gb|ESO01123.1| hypothetical protein HELRODRAFT_157283 [Helobdella robusta]	1	1	1	1	10.6	16.2				69621000	74285000					52232000	70952000	73215000
c119382_g1	c119382_g1	orf length:1128 frame:1 start:169 end:1296 gi|910343636|ref|XP_013175597.1| PREDICTED: ATP-dependent RNA helicase eIF4A-like [Papilio xuthus] gi|484856247|gb|EOB14043.1| ATP-dependent RNA helicase eIF4A [Nosema bombycis CQ1]	1	2	2	2	6.9	42.536				63003000	54286000	43873000				46069000	27047000	38997000
c119655_g1	c119655_g1	orf length:576 frame:-1 start:321 end:896 gi|929350393|ref|XP_014102793.1| PREDICTED: uncharacterized protein LOC106627254 isoform X1 [Bactrocera oleae]	1	3	3	3	14.1	21.439	52498000	52873000	112420000	32828000	37558000	30866000	74984000	31881000	51888000
c122404_g1	c122404_g1;c122402_g1;c122401_g1;c122400_g1	orf length:93 frame:-3 start:19 end:111 gi|498987227|ref|XP_004531053.1| PREDICTED: phosphoglycerate mutase 2 [Ceratitis capitata];orf length:111 frame:-3 start:1 end:111 gi|929365037|ref|XP_014092143.1| PREDICTED: phosphoglycerate mutase 2-like [Bactrocer	4	1	1	1	29	3.6952	42395000	75261000	90257000	92575000	60817000	127230000	65843000	104850000	61145000	115550000	154670000	115780000
c122405_g1	c122405_g1	orf length:243 frame:-3 start:3 end:245 gi|929365037|ref|XP_014092143.1| PREDICTED: phosphoglycerate mutase 2-like [Bactrocera oleae]	1	2	1	1	29.6	9.3886	69593000	61551000	51918000	79434000	76585000	116190000	60621000	61177000	89674000	109830000	106460000	92310000
c124197_g1	c124197_g1;c124196_g1	orf length:195 frame:-2 start:389 end:583 gi|751801888|ref|XP_011211009.1| PREDICTED: larval cuticle protein A3A [Bactrocera dorsalis];orf length:195 frame:-2 start:389 end:583 gi|751801888|ref|XP_011211009.1| PREDICTED: larval cuticle protein A3A [Bactroc	2	2	2	2	36.9	7.2697	258340000	287610000	287090000	137020000	124610000	132430000	246460000	265190000	197650000	91011000	102100000	126820000
c124846_g1	c124846_g1	orf length:567 frame:-3 start:208 end:774 gi|929377171|ref|XP_014098799.1| PREDICTED: probable peptidyl-tRNA hydrolase 2 [Bactrocera oleae]	1	1	1	1	7.9	20.068	13300000	19734000			19251000	19807000				12274000		19949000
c126691_g1	c126691_g1;c126693_g1;c126692_g1	orf length:303 frame:-2 start:87 end:389 gi|751466994|ref|XP_011188557.1| PREDICTED: leukocyte receptor cluster member 8 homolog [Bactrocera cucurbitae];orf length:381 frame:-3 start:87 end:467 gi|751466994|ref|XP_011188557.1| PREDICTED: leukocyte receptor	3	3	3	3	36.6	11.437										359370000	382970000	453900000
c126694_g1	c126694_g1	orf length:1602 frame:1 start:4 end:1605 gi|910315060|ref|XP_013181778.1| PREDICTED: probable lysine--tRNA ligase, cytoplasmic [Papilio xuthus]	1	3	3	3	6.9	62.295				73852000	120740000	96442000		20329000	20855000	84127000	73202000	80189000
c126932_g1	c126932_g1;c126931_g1;c126933_g1;c554688_g1	orf length:153 frame:2 start:944 end:1096 gi|751772992|ref|XP_011213078.1| PREDICTED: protein odr-4 homolog [Bactrocera dorsalis];orf length:219 frame:2 start:944 end:1162 gi|929367540|ref|XP_014093520.1| PREDICTED: protein odr-4 homolog [Bactrocera oleae]	4	1	1	1	25.5	5.9166											14280000
c127287_g1	c127287_g1	orf length:1596 frame:1 start:25 end:1620 gi|910317308|ref|XP_013161422.1| PREDICTED: ADP,ATP carrier protein 2-like [Papilio xuthus]	1	2	2	2	3.8	60.242				83621000	86551000	76921000				64019000	65720000	81664000
c127606_g1	c127606_g1;c127595_g1;c127599_g1;c127597_g1;c127604_g1;c127598_g1;c127592_g1;c499579_g1	orf length:981 frame:3 start:2478 end:3458 gi|751779947|ref|XP_011199078.1| PREDICTED: sideroflexin-1 [Bactrocera dorsalis];orf length:1065 frame:3 start:2478 end:3542 gi|751779947|ref|XP_011199078.1| PREDICTED: sideroflexin-1 [Bactrocera dorsalis];orf len	8	6	6	6	21.1	36.031	376280000	279870000	316550000	336530000	318130000	304750000	314370000	305140000	299510000	313700000	388130000	269610000
c127607_g1	c127607_g1	orf length:696 frame:-1 start:273 end:968 gi|929381337|ref|XP_014101102.1| PREDICTED: uncharacterized protein LOC106625802 [Bactrocera oleae]	1	2	2	2	7.8	25.743	1089900000	964100000	1014200000	232120000	298870000	225490000	683350000	636390000	575900000	194060000	166550000	150310000
c128280_g1	c128280_g1	orf length:468 frame:1 start:4 end:471 gi|751468753|ref|XP_011189523.1| PREDICTED: microfibril-associated glycoprotein 4-like [Bactrocera cucurbitae]	1	2	2	2	12.8	17.451	159640000	192120000	101170000	178770000	207130000	217480000	101230000	157730000	113620000	138890000	143310000	68250000
c128283_g1	c128283_g1;c449134_g1	orf length:246 frame:1 start:1 end:246 gi|751468753|ref|XP_011189523.1| PREDICTED: microfibril-associated glycoprotein 4-like [Bactrocera cucurbitae];orf length:735 frame:1 start:19 end:753 gi|751796994|ref|XP_011208341.1| PREDICTED: microfibril-associated	2	1	1	1	20.7	9.1668	151860000	163670000	131940000	264150000	225860000	277570000	206020000	199680000	114940000	88410000	103550000	70261000
c128634_g1	c128634_g1;c496644_g1;c524439_g1;c538909_g1;c513569_g1;c509177_g1;c184765_g1;c184768_g1	orf length:129 frame:-2 start:220 end:348 gi|751459708|ref|XP_011184581.1| PREDICTED: 40S ribosomal protein S26 [Bactrocera cucurbitae] gi|751792952|ref|XP_011206141.1| PREDICTED: 40S ribosomal protein S26 [Bactrocera dorsalis] gi|929361504|ref|XP_01409020	8	2	2	2	55.8	4.8907	513880000	734790000	762010000	725230000	548830000	541420000	562650000	869030000	597880000	482590000	486020000	569960000
c129652_g1	c129652_g1	orf length:141 frame:1 start:178 end:318 gi|498984345|ref|XP_004530341.1| PREDICTED: nicotinate phosphoribosyltransferase isoform X1 [Ceratitis capitata] gi|498984349|ref|XP_004530342.1| PREDICTED: nicotinate phosphoribosyltransferase isoform X1 [Ceratitis	1	2	1	2	40.4	5.0778	13928000	12595000		18653000	15458000		17037000	13409000	12090000	25048000	21440000	11194000
c130884_g1	c130884_g1	orf length:81 frame:1 start:1 end:81 sp|Q99323|MYSN_DROME Myosin heavy chain, non-muscle OS=Drosophila melanogaster GN=zip PE=1 SV=2	1	1	1	1	44.4	3.2226	65734000	84380000	41869000	75164000	75711000	75626000	46530000	81597000	71767000	105630000	69076000	73348000
c130887_g1	c130887_g1	orf length:150 frame:3 start:141 end:290 gi|929371679|ref|XP_014095769.1| PREDICTED: myosin heavy chain, non-muscle [Bactrocera oleae] gi|929371681|ref|XP_014095771.1| PREDICTED: myosin heavy chain, non-muscle [Bactrocera oleae] gi|929371683|ref|XP_0140957	1	1	1	1	36	5.5712				107420000		139250000	96634000			118270000		157470000
c131082_g1	c131082_g1;c484910_g1;c489839_g1	orf length:213 frame:-1 start:1 end:213 gi|929367737|ref|XP_014093629.1| PREDICTED: OCIA domain-containing protein 1 [Bactrocera oleae] gi|929367739|ref|XP_014093630.1| PREDICTED: OCIA domain-containing protein 1 [Bactrocera oleae];orf length:606 frame:1 s	3	1	1	1	12.7	8.4724	11151000		9722200	7760500	11605000		7813000	8730300			9448500	5934000
c132034_g1	c132034_g1	orf length:906 frame:-2 start:3 end:908 gi|910321472|ref|XP_013163679.1| PREDICTED: pyruvate dehydrogenase E1 component subunit alpha type I, mitochondrial-like [Papilio xuthus]	1	1	1	1	3.6	34.656												8783900
c132289_g1	c132289_g1	orf length:2043 frame:-3 start:379 end:2421 gi|33667950|gb|AAQ24552.1| Blo t Mag29 allergen [Blomia tropicalis]	1	10	10	10	19.1	74.431				522630000	566730000	546060000	15498000		10952000	391790000	380390000	361640000
c132444_g1	c132444_g1;c132441_g1	orf length:174 frame:2 start:689 end:862 gi|929366241|ref|XP_014092802.1| PREDICTED: 26S proteasome non-ATPase regulatory subunit 8 [Bactrocera oleae];orf length:285 frame:1 start:499 end:783 gi|929366241|ref|XP_014092802.1| PREDICTED: 26S proteasome non-A	2	2	2	2	29.3	6.7907	54467000	45905000			53932000	50768000	40905000		53929000	37593000	60106000	81186000
c132463_g1	c132463_g1	orf length:408 frame:2 start:506 end:913 gi|195390793|ref|XP_002054052.1| uncharacterized protein Dvir_GJ23007 [Drosophila virilis] gi|194152138|gb|EDW67572.1| uncharacterized protein Dvir_GJ23007 [Drosophila virilis]	1	2	2	2	37.5	13.004										143410000	116910000	146980000
c134167_g1	c134167_g1	orf length:438 frame:2 start:476 end:913 gi|1003972435|ref|XP_015735732.1| PREDICTED: nucleoside diphosphate kinase B [Coturnix japonica] gi|1003972439|ref|XP_015735733.1| PREDICTED: nucleoside diphosphate kinase B [Coturnix japonica]	1	2	2	2	20.5	16.748				116060000	72432000	74142000			24965000	80540000	75799000	123330000
c134231_g1	c134231_g1;c134230_g1	orf length:546 frame:2 start:911 end:1456 gi|751448432|ref|XP_011178397.1| PREDICTED: vacuolar protein sorting-associated protein 29 [Bactrocera cucurbitae];orf length:546 frame:3 start:855 end:1400 gi|751448432|ref|XP_011178397.1| PREDICTED: vacuolar prot	2	2	2	2	12.6	20.512			11646000		11315000	9005400		10089000	10479000	9842600	13334000	12527000
c134288_g1	c134288_g1	orf length:825 frame:-2 start:90 end:914 gi|929379576|ref|XP_014100122.1| PREDICTED: calphotin-like [Bactrocera oleae]	1	6	6	6	48.7	26.693	1400400000	1475900000	1660700000	578700000	686940000	728990000	1064000000	989730000	986180000	440120000	354870000	287490000
c135305_g1	c135305_g1	orf length:489 frame:2 start:2 end:490 gi|910353677|ref|XP_013180860.1| PREDICTED: uncharacterized membrane protein ECU09_1950-like [Papilio xuthus] gi|484856797|gb|EOB14563.1| Protein YOP1 [Nosema bombycis CQ1]	1	2	2	2	12.9	18.796				117830000	91370000	61115000	36702000	33468000	30443000	89561000	103090000	108290000
c135722_g1	c135722_g1	orf length:471 frame:2 start:11 end:481 gi|290462027|gb|ADD24061.1| 40S ribosomal protein S9 [Lepeophtheirus salmonis]	1	3	3	3	19.1	18.025				113960000	110200000	106700000	24960000	25851000		70907000	87691000	82533000
c135885_g1	c135885_g1	orf length:564 frame:1 start:58 end:621 gi|910343509|ref|XP_013175525.1| PREDICTED: 40S ribosomal protein S1-like [Papilio xuthus]	1	2	2	2	10.1	22.024				90684000	61267000	67002000				71778000	73564000	60998000
c479999_g1	c479999_g1;c135934_g1;c135932_g1	orf length:165 frame:1 start:229 end:393 gi|751782695|ref|XP_011200562.1| PREDICTED: uncharacterized protein LOC105224238 [Bactrocera dorsalis] gi|807040453|ref|XP_012161092.1| PREDICTED: uncharacterized protein LOC105664471 [Ceratitis capitata];orf length	3	1	1	1	20	6.3303			63669000								45208000
c141234_g1	c141234_g1;c141242_g1	orf length:636 frame:-3 start:852 end:1487 gi|929366878|ref|XP_014093154.1| PREDICTED: uncharacterized protein LOC106619547 [Bactrocera oleae];orf length:474 frame:-3 start:323 end:796 gi|929366878|ref|XP_014093154.1| PREDICTED: uncharacterized protein LOC	2	3	1	3	17.5	22.971				31312000	61131000	39228000				82128000	89253000	67715000
c141237_g1	c141237_g1	orf length:597 frame:-3 start:323 end:919 gi|929366878|ref|XP_014093154.1| PREDICTED: uncharacterized protein LOC106619547 [Bactrocera oleae]	1	3	1	1	19.6	21.341											51854000	36219000
c141963_g1	c141963_g1;c141966_g1;c141962_g1	orf length:195 frame:-3 start:193 end:387 gi|929360227|ref|XP_014089501.1| PREDICTED: angiopoietin-related protein 7-like [Bactrocera oleae];orf length:207 frame:-3 start:62 end:268 gi|929360227|ref|XP_014089501.1| PREDICTED: angiopoietin-related protein 7	3	4	3	4	47.7	7.5232	207790000	155180000	174030000	602980000	612270000	570050000	329830000	259100000	334660000	2192900000	1941300000	2221100000
c141964_g1	c141964_g1	orf length:174 frame:3 start:3 end:176 gi|751460331|ref|XP_011184924.1| PREDICTED: ficolin-2-like [Bactrocera cucurbitae]	1	1	1	1	15.5	6.7012				177480000	205210000	170840000	6077300	7820400	6100800	588640000	420910000	536200000
c542930_g1	c542930_g1;c465732_g1;c142590_g1;c142589_g1;c511923_g1;c447996_g1	orf length:123 frame:-2 start:921 end:1043 gi|751479098|ref|XP_011195115.1| PREDICTED: ejaculatory bulb-specific protein 3 [Bactrocera cucurbitae];orf length:192 frame:3 start:990 end:1181 gi|929374974|ref|XP_014097577.1| PREDICTED: ejaculatory bulb-specif	6	1	1	1	34.1	4.6513	152710000	121370000	138600000	106360000	93558000	80434000	155890000	158620000	177920000	152930000	172880000	175330000
c143961_g1	c143961_g1;c143953_g1;c143962_g1;c143952_g1;c516982_g1;c456231_g1	orf length:222 frame:-2 start:734 end:955 gi|751801941|ref|XP_011211037.1| PREDICTED: myophilin isoform X1 [Bactrocera dorsalis];orf length:222 frame:-2 start:734 end:955 gi|751801941|ref|XP_011211037.1| PREDICTED: myophilin isoform X1 [Bactrocera dorsalis	6	2	2	2	43.2	8.2675	232490000	281670000	390670000	360510000	339610000	325530000	343720000	294280000	290000000	480650000	454470000	395610000
c145014_g1	c145014_g1	orf length:216 frame:3 start:3 end:218 gi|751793706|ref|XP_011206542.1| PREDICTED: uncharacterized protein LOC105228416 [Bactrocera dorsalis]	1	1	1	1	20.8	7.9341			33328000		34868000	48686000	17129000
c145865_g1	c145865_g1	orf length:1671 frame:-1 start:119 end:1789 gi|910334061|ref|XP_013170447.1| PREDICTED: trehalase-like [Papilio xuthus]	1	2	2	2	4.1	65.411				20417000	30185000	20462000				18108000	16780000	25634000
c146358_g1	c146358_g1;c146359_g1	orf length:102 frame:2 start:344 end:445 gi|557757567|ref|XP_005178515.1| PREDICTED: ATP synthase subunit O, mitochondrial [Musca domestica];orf length:132 frame:1 start:142 end:273 gi|751787187|ref|XP_011203003.1| PREDICTED: ATP synthase subunit O, mitoch	2	1	1	1	32.4	3.6481	163520000	167950000	163790000	72002000	93598000	91275000	213570000	162530000	145130000	96994000	80886000	104410000
c146364_g1	c146364_g1;c146363_g1;c503401_g1;c525673_g1;c547999_g1	orf length:141 frame:-3 start:2 end:142 gi|969451871|ref|XP_015035163.1| uncharacterized protein Dpse_GA31517, partial [Drosophila pseudoobscura pseudoobscura] gi|950773794|gb|KRT05571.1| uncharacterized protein Dpse_GA31517, partial [Drosophila pseudoobsc	5	2	2	2	51.1	5.5506	179060000	246670000	276040000	253870000	298080000	272920000	370170000	306700000	271240000	395260000	245490000	380480000
c495937_g1	c495937_g1;c496716_g1;c520780_g1;c505151_g1;c493660_g1;c447356_g1;c153672_g1;c550487_g1;c519844_g1;c449135_g1	orf length:264 frame:-1 start:1073 end:1336 gi|751775389|ref|XP_011214349.1| PREDICTED: endocuticle structural glycoprotein ABD-4 [Bactrocera dorsalis];orf length:339 frame:2 start:3461 end:3799 gi|929348379|ref|XP_014099385.1| PREDICTED: endocuticle struc	10	1	1	1	14.8	9.4073
c156150_g1	c156150_g1;c156149_g1;c156148_g1;c156147_g1;c156146_g1	orf length:1560 frame:-3 start:75 end:1634 gi|751798655|ref|XP_011209252.1| PREDICTED: UDP-glucuronosyltransferase 2B15-like [Bactrocera dorsalis] gi|751798657|ref|XP_011209253.1| PREDICTED: UDP-glucuronosyltransferase 2B15-like [Bactrocera dorsalis];orf l	5	1	1	1	1.5	59.889	408440000	342490000	244320000	346260000	541830000	457540000	324690000	644470000	492890000	197170000	221020000	237590000
c156906_g1	c156906_g1;c521795_g1	orf length:111 frame:1 start:1 end:111 gi|20129349|ref|NP_609176.1| barrier to autointegration factor, isoform A [Drosophila melanogaster] gi|442626680|ref|NP_001260220.1| barrier to autointegration factor, isoform B [Drosophila melanogaster] gi|22095479|s	2	2	2	2	67.6	3.9714	268490000	255570000	288450000	229900000	267210000	288330000	245790000	272700000	234970000	299680000	252020000	341440000
c157431_g1	c157431_g1;c157430_g1;c528525_g1;c157429_g1;c157428_g1	orf length:180 frame:1 start:1 end:180 gi|261259997|gb|ACX54933.1| MIP14631p [Drosophila melanogaster];orf length:180 frame:1 start:1 end:180 gi|261259997|gb|ACX54933.1| MIP14631p [Drosophila melanogaster];orf length:189 frame:-1 start:419 end:607 gi|92937	5	1	1	1	18.3	7.1972	38819000	46489000	31717000	77744000	58640000	54948000	39846000	63144000	41052000	51404000	69137000	70719000
c158787_g1	c158787_g1;c158789_g1	orf length:231 frame:1 start:19 end:249 gi|929353453|ref|XP_014085791.1| PREDICTED: probable elongation factor 1-beta [Bactrocera oleae];orf length:363 frame:3 start:450 end:812 gi|929353453|ref|XP_014085791.1| PREDICTED: probable elongation factor 1-beta	2	4	0	1	57.1	8.5033	26184000	28042000	33991000	35537000	26296000	37077000	29845000	34209000	26508000	20903000	22818000	35517000
c160513_g1	c160513_g1;c160512_g1;c160510_g1;c160511_g1;c160509_g1;c477735_g1	orf length:201 frame:-1 start:2 end:202 gi|751785317|ref|XP_011201989.1| PREDICTED: mitochondrial import receptor subunit TOM22 homolog isoform X2 [Bactrocera dorsalis] gi|929376183|ref|XP_014098246.1| PREDICTED: mitochondrial import receptor subunit TOM22	6	2	2	2	34.3	7.6928	24605000	38373000	41844000		33349000	36140000	50845000	49374000	58709000	35057000	37573000	39827000
c161706_g1	c161706_g1	orf length:270 frame:1 start:91 end:360 gi|954586207|gb|KRZ64857.1| hypothetical protein T10_3213, partial [Trichinella papuae]	1	1	1	1	13.3	10.307	32918000	33854000	18839000	17789000					11655000	28998000	26942000	26942000
c162174_g1	c162174_g1	orf length:360 frame:-3 start:20 end:379 gi|910343668|ref|XP_013175615.1| PREDICTED: 60S ribosomal protein L35-2-like [Papilio xuthus]	1	4	4	4	25	14.425	61036000	57519000	57970000	53827000	66464000	51539000	35413000			43454000	58365000	72121000
c162433_g1	c162433_g1	orf length:726 frame:1 start:1 end:726 gi|264667395|gb|ACY71283.1| ribosomal protein S4 [Chrysomela tremula]	1	2	2	2	10.3	27.783				33307000	50149000	64123000				29702000	29054000	45102000
c163328_g1	c163328_g1;c163327_g1;c163329_g1;c163326_g1	orf length:219 frame:2 start:626 end:844 gi|929353647|ref|XP_014085900.1| PREDICTED: uncharacterized protein LOC106614608 [Bactrocera oleae];orf length:219 frame:2 start:620 end:838 gi|929353647|ref|XP_014085900.1| PREDICTED: uncharacterized protein LOC106	4	1	1	1	19.2	8.1151					18940000					25335000	30297000
c164450_g1	c164450_g1	orf length:105 frame:-3 start:107 end:211 gi|751801210|ref|XP_011210638.1| PREDICTED: adult cuticle protein 1 [Bactrocera dorsalis]	1	1	1	1	77.1	3.4799	25566000			51717000	118930000	42645000	53107000	39714000	64865000
c166824_g1	c166824_g1	orf length:453 frame:1 start:430 end:882 gi|751775923|ref|XP_011214636.1| PREDICTED: uncharacterized protein LOC105234090 [Bactrocera dorsalis]	1	3	3	3	21.2	17.131	71019000	86066000	128660000	62699000	121320000	101260000	103750000	72961000	62402000	60436000	41858000	46725000
c167196_g1	c167196_g1;c167210_g1;c167201_g1;c167242_g1	orf length:264 frame:-1 start:217 end:480 gi|347443390|emb|CCA89752.1| actin 5C/42A [Glomeris marginata];orf length:252 frame:-1 start:52 end:303 gi|347443390|emb|CCA89752.1| actin 5C/42A [Glomeris marginata]	4	3	1	1	53.4	9.6711	15356000	15858000	15719000	27147000	22216000	19538000	17295000	18949000	17174000	148950000	89807000	111030000
c170281_g1	c170281_g1	orf length:141 frame:-2 start:21 end:161 gi|751778164|ref|XP_011198114.1| PREDICTED: heat shock protein 23-like [Bactrocera dorsalis]	1	2	1	1	57.4	5.3461	456860000		3240600000		977360000	14968000000	679820000		1599500000	1535100000	1449100000	1876800000
c170282_g1	c170282_g1;c170283_g1	orf length:174 frame:2 start:2 end:175 gi|498955311|ref|XP_004523809.1| PREDICTED: heat shock protein 23-like [Ceratitis capitata];orf length:192 frame:2 start:2 end:193 gi|498955311|ref|XP_004523809.1| PREDICTED: heat shock protein 23-like [Ceratitis capi	2	6	1	2	87.9	6.281	308170000	342260000	343920000	803620000	918840000	677390000	252930000	242230000	303900000	1056700000	871840000	688710000
c170746_g1	c170746_g1	orf length:795 frame:-3 start:2072 end:2866 gi|910314850|ref|XP_013181659.1| PREDICTED: polar tube protein 3-like, partial [Papilio xuthus]	1	1	1	1	7.9	28.606						19541000					20631000	17136000
c171945_g1	c171945_g1;c171943_g1	orf length:255 frame:2 start:2 end:256 gi|30314935|gb|AAP30718.1| ovarian epithelial carcinoma-related protein [Homo sapiens];orf length:285 frame:2 start:5 end:289 gi|119630506|gb|EAX10101.1| hCG2038398, partial [Homo sapiens]	2	1	1	1	15.3	10.001	24920000	21738000	16613000	18057000	10510000	25296000		24267000	18822000			14712000
c174348_g1	c174348_g1;c174347_g1;c174346_g1	orf length:702 frame:2 start:194 end:895 gi|751775397|ref|XP_011214354.1| PREDICTED: larval cuticle protein LCP-30 [Bactrocera dorsalis];orf length:504 frame:2 start:194 end:697 gi|751775397|ref|XP_011214354.1| PREDICTED: larval cuticle protein LCP-30 [Bac	3	5	5	5	25.2	25.199								20951000		112400000	190330000	89666000
c174683_g1	c174683_g1;c174682_g1;c174681_g1;c487375_g1;c488534_g1;c476481_g1	orf length:99 frame:3 start:153 end:251 gi|751776161|ref|XP_011214763.1| PREDICTED: coatomer subunit gamma [Bactrocera dorsalis];orf length:105 frame:3 start:147 end:251 gi|929375865|ref|XP_014098066.1| PREDICTED: coatomer subunit gamma [Bactrocera oleae];	6	1	1	1	30.3	3.8784			15759000	9161400	18383000		17002000	14302000
c175687_g1	c175687_g1;c175686_g1;c175683_g1	orf length:102 frame:3 start:771 end:872 gi|195453667|ref|XP_002073887.1| uncharacterized protein Dwil_GK12909 [Drosophila willistoni] gi|194169972|gb|EDW84873.1| uncharacterized protein Dwil_GK12909 [Drosophila willistoni];orf length:102 frame:3 start:771	3	1	1	1	52.9	3.8122			92592000	94284000		107740000	143960000	140920000	126250000		95806000	123610000
c176626_g1	c176626_g1;c176627_g1;c480835_g1;c455610_g1;c491845_g1;c554594_g1;c479908_g1;c469040_g1;c539809_g1	orf length:276 frame:2 start:50 end:325 gi|929354456|ref|XP_014086340.1| PREDICTED: uncharacterized protein LOC106614920 [Bactrocera oleae];orf length:321 frame:1 start:1 end:321 gi|929354456|ref|XP_014086340.1| PREDICTED: uncharacterized protein LOC106614	9	2	2	2	26.1	9.992	32032000	37344000	20885000	13944000	18899000	17149000	22753000	18315000	21495000
c178046_g1	c178046_g1	orf length:312 frame:-2 start:1109 end:1420 gi|929352300|ref|XP_014085148.1| PREDICTED: heat shock protein 27-like [Bactrocera oleae]	1	2	2	2	23.1	11.39		25169000		33279000	27393000	21858000				131360000	79153000	125390000
c178784_g1	c178784_g1	orf length:162 frame:-1 start:834 end:995 gi|929365831|ref|XP_014092580.1| PREDICTED: uncharacterized protein LOC106619116 [Bactrocera oleae]	1	1	1	1	18.5	6.6394	59772000	53914000	59841000	68265000	35638000	52100000	65628000	40869000	44872000	61564000	63547000	47010000
c179613_g1	c179613_g1	orf length:801 frame:-3 start:1 end:801 gi|910353781|ref|XP_013180920.1| PREDICTED: serine--tRNA ligase-like [Papilio xuthus]	1	1	1	1	4.9	31.016				18672000	12955000	18228000				20850000	13187000	19508000
c179907_g1	c179907_g1;c179905_g1;c524972_g1	orf length:156 frame:-1 start:69 end:224 gi|751794376|ref|XP_011206905.1| PREDICTED: thioredoxin-related transmembrane protein 1 [Bactrocera dorsalis];orf length:171 frame:-3 start:69 end:239 gi|751794376|ref|XP_011206905.1| PREDICTED: thioredoxin-related	3	1	1	1	28.8	5.6058	36138000	37095000	33149000	45860000	48428000	54205000	29432000	42120000	27528000	49711000	44613000	60844000
c179964_g1	c179964_g1;c489245_g1;c449536_g1;c179962_g1;c179969_g1;c179967_g1;c179972_g1	orf length:483 frame:-3 start:45 end:527 gi|751471453|ref|XP_011191002.1| PREDICTED: 60S ribosomal protein L5 [Bactrocera cucurbitae];orf length:894 frame:3 start:90 end:983 gi|751471453|ref|XP_011191002.1| PREDICTED: 60S ribosomal protein L5 [Bactrocera c	7	7	7	7	41	17.694	1095400000	915780000	938980000	1034500000	941130000	841030000	838230000	1190000000	1020500000	866930000	967550000	921750000
c511299_g1	c511299_g1;c513291_g1;c553794_g1;c181669_g1;c539566_g1;c500238_g1;c501121_g1;c466811_g1;c536556_g1;c496378_g1;c181665_g1;c448718_g1	orf length:300 frame:1 start:352 end:651 gi|751474897|ref|XP_011192865.1| PREDICTED: shematrin-like protein 2 isoform X2 [Bactrocera cucurbitae];orf length:426 frame:1 start:406 end:831 gi|751474897|ref|XP_011192865.1| PREDICTED: shematrin-like protein 2 i	12	2	2	2	37	11.056	28818000		46925000	49605000	54193000				31639000	37729000	31979000	42310000
c181923_g1	c181923_g1;c181926_g1;c550778_g1	orf length:288 frame:-1 start:49 end:336 gi|929365817|ref|XP_014092573.1| PREDICTED: tubulin-specific chaperone A-like isoform X2 [Bactrocera oleae]	3	4	4	4	34.4	11.29	69806000	48627000	56427000	60922000	59816000	51534000	56517000	74691000	66109000	94438000	111870000	55812000
c182074_g1	c182074_g1;c182073_g1;c182072_g1	orf length:765 frame:1 start:154 end:918 gi|751458593|ref|XP_011183971.1| PREDICTED: tropinone reductase 2-like [Bactrocera cucurbitae];orf length:765 frame:1 start:154 end:918 gi|751458593|ref|XP_011183971.1| PREDICTED: tropinone reductase 2-like [Bactroc	3	3	3	3	11	27.357	60590000	56225000	61290000	43248000	51253000	46635000	39810000		40440000	35514000	34577000	39023000
c182135_g1	c182135_g1	orf length:741 frame:2 start:86 end:826 gi|751447832|ref|XP_011178071.1| PREDICTED: uncharacterized protein LOC105209384 [Bactrocera cucurbitae]	1	2	2	2	8.5	27.274	38906000	36178000	51805000	20161000	21827000	22105000	33564000	36450000	32127000
c183069_g1	c183069_g1	orf length:468 frame:1 start:16 end:483 gi|1026920917|gb|OAF69296.1| hypothetical protein A3Q56_02971 [Intoshia linei]	1	5	5	5	34	17.53				627930000	326050000	656300000	101600000	112090000		528450000	428590000	497280000
c183906_g1	c183906_g1;c183905_g1	orf length:3204 frame:-3 start:1134 end:4337 gi|929346047|ref|XP_014087041.1| PREDICTED: uncharacterized protein LOC106615371 [Bactrocera oleae];orf length:3204 frame:-3 start:1113 end:4316 gi|929346047|ref|XP_014087041.1| PREDICTED: uncharacterized protei	2	1	1	1	1	117.28
c184508_g1	c184508_g1	orf length:993 frame:1 start:25 end:1017 gi|751778285|ref|XP_011198180.1| PREDICTED: uncharacterized protein LOC105222523 [Bactrocera dorsalis]	1	4	4	4	16.9	35.642										1195000000	1240100000	1069600000
c184518_g1	c184518_g1	orf length:201 frame:-3 start:20 end:220 gi|751788725|ref|XP_011203836.1| PREDICTED: tropomyosin-1, isoforms 33/34 isoform X16 [Bactrocera dorsalis]	1	5	1	1	74.6	7.7165	9072900						9484300		4432300
c184653_g1	c184653_g1	orf length:309 frame:-2 start:22 end:330 gi|751805271|ref|XP_011212857.1| PREDICTED: larval cuticle protein 5-like [Bactrocera dorsalis]	1	4	4	4	48.5	11.082	4150100000	4389300000	4643400000	4669800000	5465400000	4768100000	3691600000	4188700000	3558000000	2947500000	2769500000	2472800000
c184660_g1	c184660_g1;c184659_g1	orf length:315 frame:-2 start:101 end:415 gi|929347397|ref|XP_014094331.1| PREDICTED: larval cuticle protein 8-like [Bactrocera oleae];orf length:315 frame:-2 start:207 end:521 gi|929347397|ref|XP_014094331.1| PREDICTED: larval cuticle protein 8-like [Bact	2	2	2	2	37.1	11.225	1124100000	1178600000	1117000000	976000000	839370000	907770000	717690000	709720000	1143800000	825650000	761340000	657700000
c184662_g1	c184662_g1	orf length:306 frame:-2 start:102 end:407 gi|929347395|ref|XP_014094319.1| PREDICTED: larval cuticle protein 8-like [Bactrocera oleae]	1	3	3	3	40.2	11.145	481970000	341700000	268330000	325060000	286040000	327460000	382170000	338600000	375280000	285320000	213980000	254230000
c184664_g1	c184664_g1;c184668_g1;c184671_g1	orf length:234 frame:-1 start:39 end:272 gi|929347397|ref|XP_014094331.1| PREDICTED: larval cuticle protein 8-like [Bactrocera oleae]	3	3	3	3	50	8.4149	5773800000	4644800000	3398400000	2902500000	4375400000	2993900000	4340700000	2651600000	3797500000	1793700000	1990100000	1698200000
c184670_g1	c184670_g1;c184669_g1;c184667_g1;c184658_g1;c184656_g1;c184654_g1	orf length:360 frame:-1 start:547 end:906 gi|751805267|ref|XP_011212855.1| PREDICTED: larval cuticle protein 5-like [Bactrocera dorsalis];orf length:354 frame:-1 start:504 end:857 gi|751805267|ref|XP_011212855.1| PREDICTED: larval cuticle protein 5-like [B	6	4	4	4	62.5	12.915	2622300000	2845800000	2906600000	3011800000	2580500000	3101200000	2501000000	3171100000	2472000000	2297500000	2400300000	1918600000
c184713_g1	c184713_g1	orf length:2241 frame:3 start:117 end:2357 gi|910317110|ref|XP_013161311.1| PREDICTED: cell division control protein 48-like [Papilio xuthus]	1	5	4	4	6.8	82.964				22552000	21975000	32801000	20760000			29731000	30060000	23247000
c185961_g1	c185961_g1	orf length:201 frame:-3 start:6 end:206 gi|30314935|gb|AAP30718.1| ovarian epithelial carcinoma-related protein [Homo sapiens]	1	1	1	1	16.4	8.0504	44317000	29286000	44240000	139790000	94901000	97271000	64706000	65151000	60070000	199160000	319520000	226820000
c191914_g1	c191914_g1;c548935_g1	orf length:117 frame:3 start:3 end:119 gi|751782496|ref|XP_011200452.1| PREDICTED: LOW QUALITY PROTEIN: acetylcholinesterase-like [Bactrocera dorsalis];orf length:1821 frame:3 start:87 end:1907 gi|751782482|ref|XP_011200445.1| PREDICTED: LOW QUALITY PROTEI	2	1	1	1	25.6	4.348	45256000	46612000	84671000	35703000	43153000	48067000	38405000	41551000	52599000	95267000	122160000	88152000
c192401_g1	c192401_g1	orf length:285 frame:-2 start:52 end:336 gi|751798260|ref|XP_011209037.1| PREDICTED: LOW QUALITY PROTEIN: titin-like [Bactrocera dorsalis]	1	1	1	1	23.2	10.531	46982000	83346000	69407000	33376000	29015000	45597000	43492000	42807000	42662000			16344000
c192526_g1	c192526_g1;c517453_g1	orf length:468 frame:1 start:124 end:591 gi|751446462|ref|XP_011177321.1| PREDICTED: glutaredoxin 3 [Bactrocera cucurbitae];orf length:420 frame:3 start:150 end:569 gi|751797272|ref|XP_011208488.1| PREDICTED: glutaredoxin 3 [Bactrocera dorsalis]	2	2	2	2	14.7	17.127	42930000	38292000		25593000	47210000	14013000	39829000	18178000	39848000	73868000	90771000	78836000
c192531_g1	c192531_g1	orf length:297 frame:2 start:23 end:319 gi|961377084|gb|ALS05286.1| 60S ribosomal protein L31 [Pseudodiaptomus poplesia]	1	1	1	1	13.1	11.197				58758000	58829000	79911000		7854200	10518000	49566000	30330000	44442000
c192589_g1	c192589_g1	orf length:510 frame:-1 start:179 end:688 gi|498958735|ref|XP_004524362.1| PREDICTED: homeotic protein female sterile-like [Ceratitis capitata]	1	3	3	3	36.5	18.557		41585000		31760000		26911000		43814000
c192637_g1	c192637_g1	orf length:354 frame:-1 start:153 end:506 gi|910313265|ref|XP_013174316.1| PREDICTED: 60S ribosomal protein L18-3-like [Papilio xuthus]	1	3	3	3	31.4	13.307				111080000	98031000	123480000				138200000	127110000	165970000
c529554_g1	c529554_g1;c466787_g1;c502440_g1;c538471_g1;c193554_g1;c193553_g1;c193551_g1	orf length:135 frame:2 start:542 end:676 gi|823400009|ref|XP_012416565.1| PREDICTED: dynein light chain 1, cytoplasmic isoform X1 [Odobenus rosmarus divergens];orf length:189 frame:1 start:922 end:1110 gi|170060262|ref|XP_001865724.1| dynein light chain 1,	7	1	1	1	24.4	5.5112	30693000	32668000	16336000	32670000	35885000	42158000	27495000	26006000	40914000	41477000		44766000
c195835_g1	c195835_g1;c195839_g1;c195851_g1;c195844_g1;c195852_g1	orf length:168 frame:-3 start:344 end:511 gi|929374374|ref|XP_014097246.1| PREDICTED: serine protease easter-like [Bactrocera oleae];orf length:171 frame:-2 start:344 end:514 gi|929374374|ref|XP_014097246.1| PREDICTED: serine protease easter-like [Bactroce	5	1	1	1	21.4	6.1179	42025000	42931000	51620000	77740000	67940000	74471000	55191000	36020000	65291000	127150000	108710000	92940000
c196106_g1	c196106_g1;c458865_g1;c451293_g1	orf length:123 frame:-2 start:156 end:278 gi|751447101|ref|XP_011177671.1| PREDICTED: LIM and senescent cell antigen-like-containing domain protein 1 isoform X1 [Bactrocera cucurbitae] gi|751791248|ref|XP_011205212.1| PREDICTED: LIM and senescent cell anti	3	1	1	1	22	4.5793	12796000	10943000			15491000	13417000	10074000	11867000	9697800
c196764_g1	c196764_g1	orf length:123 frame:3 start:543 end:665 gi|929370299|ref|XP_014095027.1| PREDICTED: glutathione S-transferase 1-like [Bactrocera oleae]	1	2	0	1	39	4.6845	197690000	199670000	194210000	112490000	129660000	108280000	146480000	170970000	206400000	9079600	24187000	12534000
c197295_g1	c197295_g1	orf length:1458 frame:2 start:299 end:1756 gi|910341657|ref|XP_013174550.1| PREDICTED: probable ATP-binding cassette sub-family F member 3 homolog [Papilio xuthus]	1	1	1	1	1.9	54.757		64317000			43708000			61317000	28257000		70917000	84123000
c197304_g1	c197304_g1;c197306_g1;c197307_g1	orf length:330 frame:-1 start:1214 end:1543 gi|751466781|ref|XP_011188442.1| PREDICTED: uncharacterized protein LOC105215943 isoform X4 [Bactrocera cucurbitae] gi|751789371|ref|XP_011204191.1| PREDICTED: uncharacterized protein LOC105226823 isoform X3 [Bac	3	2	2	2	24.5	12.449		32344000	17763000	14329000		10648000		10968000	15822000	188980000	174380000	119130000
c197686_g1	c197686_g1;c197687_g1	orf length:351 frame:2 start:107 end:457 gi|929370512|ref|XP_014095135.1| PREDICTED: glyoxylate reductase/hydroxypyruvate reductase-like isoform X1 [Bactrocera oleae];orf length:378 frame:3 start:534 end:911 gi|929370514|ref|XP_014095137.1| PREDICTED: glyo	2	1	1	1	15.4	12.843	255890000	171580000	129370000	284940000	244180000			308180000		226680000	171390000	322500000
c198008_g1	c198008_g1;c198009_g1	orf length:165 frame:-3 start:1 end:165 gi|929350710|ref|XP_014102969.1| PREDICTED: inositol monophosphatase 1-like [Bactrocera oleae];orf length:237 frame:-3 start:1 end:237 gi|929350710|ref|XP_014102969.1| PREDICTED: inositol monophosphatase 1-like [Bact	2	1	1	1	18.2	6.2008	36936000	19864000	29801000	19470000	21450000	22602000	34424000	25651000	38168000			19305000
c198106_g1	c198106_g1;c198107_g1	orf length:231 frame:1 start:502 end:732 gi|751805283|ref|XP_011212864.1| PREDICTED: larval cuticle protein 8-like [Bactrocera dorsalis];orf length:186 frame:3 start:840 end:1025 gi|751805283|ref|XP_011212864.1| PREDICTED: larval cuticle protein 8-like [Ba	2	4	4	4	44.2	8.5912	94297000	98303000	160990000	94387000	106520000	101110000	108390000	103440000	112800000	2989600000	3472400000	4319900000
c199216_g1	c199216_g1;c199220_g1	orf length:105 frame:1 start:43 end:147 gi|195954354|gb|ACG58884.1| 23 kDa heat shock protein beta [Ceratitis capitata];orf length:120 frame:1 start:82 end:201 gi|195954354|gb|ACG58884.1| 23 kDa heat shock protein beta [Ceratitis capitata]	2	2	1	1	77.1	3.9656
c199581_g1	c199581_g1	orf length:855 frame:1 start:70 end:924 gi|242013977|ref|XP_002427675.1| aldose reductase, putative [Pediculus humanus corporis] gi|212512105|gb|EEB14937.1| aldose reductase, putative [Pediculus humanus corporis]	1	1	1	1	4.2	33.244				37191000							27161000	29539000
c200619_g1	c200619_g1;c483673_g1;c505373_g1	orf length:192 frame:2 start:2 end:193 gi|751472555|ref|XP_011191596.1| PREDICTED: thioredoxin-related transmembrane protein 1 [Bactrocera cucurbitae];orf length:384 frame:2 start:563 end:946 gi|751794376|ref|XP_011206905.1| PREDICTED: thioredoxin-related	3	1	1	1	15.6	7.6689	45881000	50748000	46998000	55275000	58922000	36276000	20796000	45360000	38028000	90511000	60671000	47677000
c200762_g1	c200762_g1	orf length:315 frame:3 start:3 end:317 gi|751473105|ref|XP_011191892.1| PREDICTED: uncharacterized protein LOC105218171 [Bactrocera cucurbitae]	1	3	3	3	29.5	12.11				21422000						352990000	366980000	472630000
c200763_g1	c200763_g1;c200764_g1	orf length:396 frame:1 start:1 end:396 gi|751776299|ref|XP_011214836.1| PREDICTED: uncharacterized protein LOC105234243 [Bactrocera dorsalis]	2	7	7	7	49.2	15.337				145060000	128680000	106820000				1915900000	1766100000	1955600000
c201193_g1	c201193_g1;c487318_g1	orf length:1227 frame:2 start:2 end:1228 gi|910316936|ref|XP_013182814.1| PREDICTED: tubulin alpha chain [Papilio xuthus] gi|484856166|gb|EOB13968.1| Tubulin alpha chain [Nosema bombycis CQ1] gi|541905547|gb|AGV28569.1| alpha-tubulin [Nosema pernyi]	2	3	2	2	8.6	45.445				50026000	41199000	41899000				45853000	35872000	29563000
c202417_g1	c202417_g1;c202429_g1	orf length:267 frame:1 start:1 end:267 gi|751785400|ref|XP_011202035.1| PREDICTED: intracellular protein transport protein USO1 isoform X1 [Bactrocera dorsalis];orf length:327 frame:1 start:1 end:327 gi|751785402|ref|XP_011202036.1| PREDICTED: stathmin iso	2	2	1	1	20.2	10.719		16961000	14500000					24054000		55729000	32245000	30269000
c202686_g1	c202686_g1;c202717_g1;c464541_g1;c484999_g1;c522232_g1;c548752_g1;c514082_g1;c509595_g1;c551726_g1;c480788_g1;c552806_g1;c553076_g1;c535324_g1;c476220_g1;c518936_g1;c542691_g1;c454972_g1;c503548_g1;c474487_g1;c489501_g1;c551406_g1;c500833_g1;c516325_g1;c466925_g1;c535338_g1;c448534_g1;c503397_g1;c526473_g1;c467264_g1;c534996_g1;c528538_g1;c465951_g1;c469349_g1;c543618_g1;c506400_g1;c457782_g1;c45…	orf length:336 frame:3 start:3 end:338 gi|751782110|ref|XP_011200246.1| PREDICTED: fat-body protein 1-like [Bactrocera dorsalis];orf length:258 frame:3 start:3 end:260 gi|751782110|ref|XP_011200246.1| PREDICTED: fat-body protein 1-like [Bactrocera dorsalis	43	10	1	1	76.8	12.992				15720000	25900000		3941200	4263100		34962000	34011000	41725000
c20648_g1	c20648_g1;c20647_g1;c468649_g1	orf length:78 frame:-3 start:3 end:80 gi|929351370|ref|XP_014103338.1| PREDICTED: protein jagunal [Bactrocera oleae];orf length:78 frame:-1 start:3 end:80 gi|929351370|ref|XP_014103338.1| PREDICTED: protein jagunal [Bactrocera oleae];orf length:591 frame:3	3	1	1	1	61.5	2.727	8121400		11869000		14855000		13979000			13108000		10659000
c207783_g1	c207783_g1	orf length:468 frame:3 start:12 end:479 gi|340730320|ref|XP_003403428.1| PREDICTED: 60S ribosomal protein L12 [Bombus terrestris]	1	3	3	3	21.8	17.242				100120000	88756000	141630000				113030000	138490000	111750000
c208055_g1	c208055_g1	orf length:432 frame:-1 start:18 end:449 gi|751785660|ref|XP_011202174.1| PREDICTED: protein disulfide-isomerase A3 [Bactrocera dorsalis]	1	2	1	1	19.4	16.541									40149000	62651000	68417000	72385000
c208136_g1	c208136_g1;c527593_g1;c466337_g1;c513518_g1;c208140_g1;c208138_g1;c477418_g1;c540925_g1	orf length:267 frame:2 start:2 end:268 gi|635096702|ref|XP_007971598.1| PREDICTED: histone H3.1-like [Chlorocebus sabaeus];orf length:381 frame:2 start:281 end:661 gi|755805326|ref|XP_003999137.2| PREDICTED: LOW QUALITY PROTEIN: histone H3.3 [Felis catus];	8	2	2	2	15.7	10.195	455560000	518310000	454180000	523780000	394690000	503870000	455770000	451050000	466970000	574790000	602450000	626670000
c208897_g1	c208897_g1;c208896_g1;c208898_g1;c452145_g1	orf length:231 frame:-1 start:3 end:233 gi|751439655|ref|XP_011185410.1| PREDICTED: geranylgeranyl pyrophosphate synthase [Bactrocera cucurbitae];orf length:231 frame:-1 start:3 end:233 gi|751439655|ref|XP_011185410.1| PREDICTED: geranylgeranyl pyrophospha	4	1	1	1	28.6	8.8288	37033000	26373000		31208000	25631000			32748000	17435000	25877000	32331000
c209149_g1	c209149_g1	orf length:930 frame:2 start:173 end:1102 gi|910335633|ref|XP_013171293.1| PREDICTED: putative protein disulfide-isomerase C1F5.02 [Papilio xuthus]	1	3	3	3	9	35.813				138240000	107880000	132300000		47484000	55417000	119870000	133170000	198680000
c210484_g1	c210484_g1	orf length:447 frame:2 start:131 end:577 gi|751462467|ref|XP_011186084.1| PREDICTED: pupal cuticle protein Edg-78E-like [Bactrocera cucurbitae]	1	2	2	2	10.1	16.247										96993000	108500000	73828000
c211132_g1	c211132_g1	orf length:381 frame:2 start:152 end:532 gi|807026630|ref|XP_004524353.2| PREDICTED: larval cuticle protein A2B-like isoform X1 [Ceratitis capitata]	1	6	5	6	61.4	13.27	826790000	802050000	885290000	546660000	507200000	433810000	667010000	764020000	550000000	23111000	30508000	68617000
c211133_g1	c211133_g1	orf length:144 frame:2 start:179 end:322 gi|498958686|ref|XP_004524354.1| PREDICTED: larval cuticle protein A2B-like isoform X2 [Ceratitis capitata]	1	2	1	1	52.1	5.2926	654110000	874730000	855250000	470260000	567560000	584300000	834380000	892400000	538680000	192360000	126590000	236210000
c212246_g1	c212246_g1;c212243_g1	orf length:246 frame:-3 start:28 end:273 gi|929355957|ref|XP_014087162.1| PREDICTED: 60S ribosomal protein L14, partial [Bactrocera oleae]	2	3	3	3	39	9.0695	492840000	555280000	462690000	565760000	483420000	553250000	544830000	599220000	585460000	554040000	659920000	547280000
c212506_g1	c212506_g1;c212503_g1	orf length:231 frame:-3 start:1 end:231 gi|751791382|ref|XP_011205287.1| PREDICTED: pyruvate kinase-like isoform X1 [Bactrocera dorsalis] gi|751791384|ref|XP_011205288.1| PREDICTED: pyruvate kinase-like isoform X1 [Bactrocera dorsalis];orf length:231 frame	2	3	1	1	53.2	8.6227									10290000
c214443_g1	c214443_g1	orf length:219 frame:2 start:2 end:220 gi|929369883|ref|XP_014094805.1| PREDICTED: carnitine O-palmitoyltransferase 2, mitochondrial [Bactrocera oleae]	1	3	1	3	35.6	8.4215	80528000	82998000	59676000	58141000	56075000	44705000	67762000	49795000	85743000	67250000	42922000	49827000
c214636_g1	c214636_g1;c507707_g1;c526709_g1	orf length:168 frame:3 start:882 end:1049 gi|751446337|ref|XP_011177253.1| PREDICTED: putative GTP cyclohydrolase 1 type 2 [Bactrocera cucurbitae];orf length:453 frame:1 start:97 end:549 gi|751446337|ref|XP_011177253.1| PREDICTED: putative GTP cyclohydrola	3	3	3	3	57.1	6.3994	483380000	580570000	403690000	547910000	516070000	470630000	471030000	617560000	552510000	332040000	360230000	463990000
c217319_g1	c217319_g1	orf length:318 frame:3 start:1896 end:2213 gi|929376462|ref|XP_014098401.1| PREDICTED: uncharacterized protein LOC106623412 [Bactrocera oleae]	1	1	1	1	23.6	10.86										519160000		1359600000
c217774_g1	c217774_g1;c217775_g1;c504434_g1	orf length:138 frame:1 start:106 end:243 gi|751771773|ref|XP_011207187.1| PREDICTED: calcium channel flower [Bactrocera dorsalis];orf length:141 frame:2 start:245 end:385 gi|751771773|ref|XP_011207187.1| PREDICTED: calcium channel flower [Bactrocera dorsal	3	1	1	1	43.5	4.5748	16323000	11170000		17271000	18429000	12855000	14698000	31066000	12323000	23653000	20009000	25842000
c218120_g1	c218120_g1;c540560_g1	orf length:93 frame:-1 start:1 end:93 gi|751466200|ref|XP_011188123.1| PREDICTED: glycine N-methyltransferase [Bactrocera cucurbitae];orf length:513 frame:3 start:30 end:542 gi|751771619|ref|XP_011206285.1| PREDICTED: glycine N-methyltransferase [Bactrocer	2	2	2	2	67.7	3.0984	23022000	26234000	23653000		42340000	30377000	26603000	32041000		41163000	36917000	46244000
c218136_g1	c218136_g1;c218140_g1;c513995_g1	orf length:537 frame:1 start:502 end:1038 gi|527138412|gb|AGS08190.1| odorant binding protein 8 [Bactrocera dorsalis];orf length:600 frame:1 start:502 end:1101 gi|527138412|gb|AGS08190.1| odorant binding protein 8 [Bactrocera dorsalis];orf length:822 frame	3	2	2	2	12.3	20.139		23864000					17142000	13553000	11315000	24084000	23290000	21953000
c21884_g1	c21884_g1	orf length:213 frame:3 start:21 end:233 gi|675631942|ref|XP_008944592.1| PREDICTED: plexin-A4-like, partial [Merops nubicus]	1	1	1	1	21.1	7.8818		17184000		13562000			12003000	25290000			45682000	40443000
c219717_g1	c219717_g1;c351803_g1;c351815_g1;c351814_g1	orf length:156 frame:2 start:662 end:817 gi|498937143|ref|XP_004520581.1| PREDICTED: troponin C, isoform 2 isoform X2 [Ceratitis capitata];orf length:144 frame:-1 start:605 end:748 gi|429076|emb|CAA53627.1| troponin-C [Drosophila melanogaster] gi|1091558|p	4	4	1	1	63.5	5.8947	1555900000	1961100000	1765400000	2034700000	1409300000	1547600000	1263400000	1580600000	1319600000	920560000	804960000	925760000
c219837_g1	c219837_g1	orf length:525 frame:1 start:1597 end:2121 gi|929382101|ref|XP_014101533.1| PREDICTED: trypsin-1-like, partial [Bactrocera oleae]	1	3	3	3	18.3	18.907										1017500000	1197400000	1080200000
c220307_g1	c220307_g1;c220300_g1;c220322_g1;c220299_g1;c550612_g1	orf length:432 frame:-2 start:423 end:854 gi|751771482|ref|XP_011205513.1| PREDICTED: catalase [Bactrocera dorsalis];orf length:432 frame:-2 start:423 end:854 gi|751771482|ref|XP_011205513.1| PREDICTED: catalase [Bactrocera dorsalis]	5	6	0	3	66.7	16.138	1970700000	2129800000	2391300000	2318700000	1981800000	2717600000	1967600000	2889300000	2275700000	1730400000	2050900000	1624900000
c221425_g1	c221425_g1;c499491_g1	orf length:174 frame:-3 start:118 end:291 gi|751774616|ref|XP_011213937.1| PREDICTED: cytochrome b-c1 complex subunit 8 [Bactrocera dorsalis] gi|751774618|ref|XP_011213939.1| PREDICTED: cytochrome b-c1 complex subunit 8 [Bactrocera dorsalis];orf length:267	2	3	3	3	39.7	6.3293	99349000	116880000	167220000	69813000	49023000	35956000	113630000	126270000	109220000	47784000
c221506_g1	c221506_g1;c449625_g1;c473821_g1;c221508_g1;c512294_g1	orf length:456 frame:1 start:1 end:456 gi|312285604|gb|ADQ64492.1| hypothetical protein [Bactrocera oleae];orf length:1905 frame:3 start:4293 end:6197 gi|929362493|ref|XP_014090747.1| PREDICTED: titin [Bactrocera oleae];orf length:2793 frame:1 start:1657 e	5	3	1	1	34.9	17.669		23777000	21343000				26149000	25076000	19665000
c22572_g1	c22572_g1	orf length:270 frame:2 start:161 end:430 gi|929347399|ref|XP_014094342.1| PREDICTED: larval cuticle protein 8-like [Bactrocera oleae]	1	2	2	2	35.6	9.7514	87833000	163470000	108160000	112880000	110460000	94427000	85230000	75139000	120800000	53103000	29005000	59304000
c226528_g1	c226528_g1	orf length:267 frame:1 start:13 end:279 gi|910321356|ref|XP_013163610.1| PREDICTED: 60S ribosomal protein L26-1-like [Papilio xuthus]	1	1	1	1	11.2	10.4
c227517_g1	c227517_g1	orf length:522 frame:1 start:1 end:522 gi|910313215|ref|XP_013173974.1| PREDICTED: 40S ribosomal protein S6-like [Papilio xuthus]	1	2	2	2	10.9	19.602				18004000	15850000	19991000					19347000
c227604_g1	c227604_g1;c227603_g1	orf length:627 frame:-1 start:21 end:647 gi|469664405|gb|AGH70157.1| 60S ribosomal protein L10 [Placozoa sp. H4];orf length:627 frame:-2 start:21 end:647 gi|469664405|gb|AGH70157.1| 60S ribosomal protein L10 [Placozoa sp. H4]	2	2	2	2	8.6	23.753				15180000	20179000	11575000				10633000
c227913_g1	c227913_g1	orf length:645 frame:-1 start:48 end:692 gi|313222347|emb|CBY39292.1| unnamed protein product [Oikopleura dioica] gi|313224852|emb|CBY20644.1| unnamed protein product [Oikopleura dioica]	1	4	4	4	18.6	23.605				91096000	102000000	89570000		64032000		93039000	92559000	68407000
c227917_g1	c227917_g1	orf length:498 frame:1 start:34 end:531 gi|751792624|ref|XP_011205965.1| PREDICTED: larval cuticle protein 2-like [Bactrocera dorsalis]	1	3	3	3	21.1	18.242	2380700000	2637500000	1723300000	2453500000	2576700000	3294500000	2660000000	2858500000	3020100000	1550700000	1489100000	1695000000
c227937_g1	c227937_g1	orf length:576 frame:1 start:37 end:612 gi|926613058|ref|XP_013794812.1| PREDICTED: 40S ribosomal protein SA-like [Limulus polyphemus]	1	2	2	2	10.9	21.731				84989000	88850000	90993000	16207000			58114000	42240000	64284000
c228072_g1	c228072_g1;c518004_g1;c228074_g1;c228073_g1;c460589_g1;c533468_g1;c477181_g1;c448467_g1;c449645_g1;c501915_g1;c474289_g1;c460512_g1;c469288_g1;c490662_g1;c477352_g1;c510280_g1;c463185_g1;c513952_g1;c473390_g1;c524546_g1;c489614_g1;c452978_g1;c550328_g1;c510233_g1;c524405_g1	orf length:360 frame:1 start:1 end:360 gi|929370075|ref|XP_014094907.1| PREDICTED: fat-body protein 1-like [Bactrocera oleae];orf length:264 frame:2 start:62 end:325 gi|751476440|ref|XP_011193706.1| PREDICTED: fat-body protein 1-like [Bactrocera cucurbitae	25	4	1	1	74.2	13.902	11025000	15124000		85410000	46474000	58476000	29579000	27708000		120450000	96167000	179540000
c228152_g1	c228152_g1	orf length:1317 frame:-1 start:33 end:1349 gi|910321298|ref|XP_013163576.1| PREDICTED: probable aspartate--tRNA ligase, cytoplasmic [Papilio xuthus]	1	1	1	1	2.1	51.457
c228425_g1	c228425_g1	orf length:381 frame:-1 start:352 end:732 gi|910353705|ref|XP_013180876.1| PREDICTED: uncharacterized protein LOC106127343 [Papilio xuthus]	1	3	3	3	26.8	14.003		42825000		30769000		42138000				37242000	38549000	45765000
c228442_g1	c228442_g1	orf length:204 frame:-1 start:348 end:551 gi|910321714|ref|XP_013163819.1| PREDICTED: high mobility group B protein 6-like [Papilio xuthus] gi|484854301|gb|EOB12534.1| High mobility group protein 20A [Nosema bombycis CQ1]	1	3	3	3	35.3	8.02				127680000	118100000	99147000		7629700	14305000	94198000	70650000	87432000
c232427_g1	c232427_g1	orf length:189 frame:2 start:50 end:238 gi|751802781|ref|XP_011211498.1| PREDICTED: eukaryotic translation initiation factor 3 subunit A [Bactrocera dorsalis]	1	1	1	1	17.5	7.5562			4490400	16665000			14321000				13815000	19032000
c553692_g1	c553692_g1;c235071_g1;c518543_g1;c502534_g1;c486304_g1;c527464_g1;c529692_g1	orf length:270 frame:3 start:285 end:554 gi|751793977|ref|XP_011206690.1| PREDICTED: uncharacterized protein LOC105228523 [Bactrocera dorsalis] gi|751793979|ref|XP_011206691.1| PREDICTED: uncharacterized protein LOC105228523 [Bactrocera dorsalis] gi|751793	7	2	2	2	36.7	10.004	15404000	16775000		35992000	42050000	30960000	15587000			24988000		12129000
c235147_g1	c235147_g1;c235146_g1;c235145_g1;c235144_g1;c524929_g1;c459232_g1;c454656_g1;c483768_g1	orf length:141 frame:-2 start:2 end:142 gi|751771158|ref|XP_011203633.1| PREDICTED: eukaryotic translation initiation factor 4 gamma 3 isoform X1 [Bactrocera dorsalis] gi|751771160|ref|XP_011203642.1| PREDICTED: eukaryotic translation initiation factor 4 g	8	1	1	1	19.1	5.0826	11388000	5519400	10586000	11673000	12043000	10242000					9791200	9649700
c235966_g1	c235966_g1	orf length:141 frame:-2 start:97 end:237 gi|751795948|ref|XP_011207767.1| PREDICTED: ubiquitin carboxyl-terminal hydrolase [Bactrocera dorsalis]	1	1	1	1	23.4	5.238	56809000	30617000	39134000	88158000	27654000	66509000	46693000	47407000	48523000	67497000	58334000	38618000
c236814_g1	c236814_g1;c236812_g1;c515860_g1	orf length:117 frame:3 start:3 end:119 gi|194199185|gb|EDX12761.1| GD20322 [Drosophila simulans];orf length:117 frame:3 start:3 end:119 gi|194199185|gb|EDX12761.1| GD20322 [Drosophila simulans];orf length:1851 frame:3 start:969 end:2819 gi|929375333|ref|XP	3	1	1	1	38.5	4.6943					98238000						34100000	33503000
c237226_g1	c237226_g1;c237213_g1;c237227_g1;c237234_g1	orf length:210 frame:-3 start:87 end:296 gi|751452288|ref|XP_011180504.1| PREDICTED: alpha-amylase 4N-like [Bactrocera cucurbitae];orf length:363 frame:-3 start:335 end:697 gi|751452288|ref|XP_011180504.1| PREDICTED: alpha-amylase 4N-like [Bactrocera cucur	4	2	2	2	50	7.8465	241820000	280930000	156610000	136970000	109620000	103710000	127370000	165060000	201060000	56846000	56727000	67202000
c238296_g1	c238296_g1;c238308_g1;c554537_g1;c478798_g1	orf length:222 frame:-3 start:589 end:810 gi|751797313|ref|XP_011208511.1| PREDICTED: peptidyl-prolyl cis-trans isomerase-like isoform X2 [Bactrocera dorsalis];orf length:228 frame:-3 start:531 end:758 gi|751797313|ref|XP_011208511.1| PREDICTED: peptidyl-p	4	1	1	1	18.9	8.2264	121020000	102460000	132470000	122170000	101450000	88778000	154160000	122260000	141150000	111930000	103200000	79683000
c238671_g1	c238671_g1;c238659_g1	orf length:315 frame:-2 start:49 end:363 gi|751447545|ref|XP_011177915.1| PREDICTED: lysosomal aspartic protease [Bactrocera cucurbitae];orf length:363 frame:-2 start:54 end:416 gi|751447545|ref|XP_011177915.1| PREDICTED: lysosomal aspartic protease [Bactr	2	2	0	1	29.5	11.335	40873000	111370000	60598000	55392000	113420000	63482000	98507000	107570000	95543000	51984000	53408000	111660000
c238660_g1	c238660_g1;c238678_g1;c238672_g1;c238670_g1;c238663_g1;c238661_g1	orf length:357 frame:1 start:1 end:357 gi|751797928|ref|XP_011208854.1| PREDICTED: lysosomal aspartic protease [Bactrocera dorsalis];orf length:183 frame:1 start:1 end:183 gi|929351888|ref|XP_014103625.1| PREDICTED: lysosomal aspartic protease [Bactrocera	6	4	1	1	71.4	12.826			48941000	42359000	54596000			37464000		62826000	56023000	57491000
c553694_g1	c553694_g1;c238968_g1;c238965_g1;c238962_g1;c448579_g1;c520728_g1;c497498_g1;c478190_g1	orf length:96 frame:2 start:566 end:661 gi|929358092|ref|XP_014088336.1| PREDICTED: glycerophosphocholine phosphodiesterase GPCPD1-like isoform X3 [Bactrocera oleae];orf length:96 frame:3 start:24 end:119 gi|929358094|ref|XP_014088337.1| PREDICTED: glycero	8	1	1	1	25	3.4359	54855000	32746000	51513000	52081000	55931000	47274000	62224000	51716000	30449000	33561000	38932000	40209000
c239520_g1	c239520_g1	orf length:117 frame:1 start:601 end:717 gi|929350041|ref|XP_014102599.1| PREDICTED: dolichyl-diphosphooligosaccharide--protein glycosyltransferase subunit 1 [Bactrocera oleae]	1	2	2	2	59	4.5081	113430000	206300000	109390000	91315000	80114000	115410000	107050000	123940000	121270000	100350000	114170000	117900000
c239649_g1	c239649_g1;c489783_g1;c468624_g1;c500259_g1	orf length:402 frame:-2 start:83 end:484 gi|751773632|ref|XP_011213422.1| PREDICTED: uncharacterized protein LOC105233146 [Bactrocera dorsalis];orf length:414 frame:3 start:144 end:557 gi|751773632|ref|XP_011213422.1| PREDICTED: uncharacterized protein LOC	4	4	4	4	38.8	14.094	472350000	581680000	653350000	844390000	621760000	1083400000	620150000	533340000	653560000	808750000	620980000	878520000
c239655_g1	c239655_g1	orf length:570 frame:3 start:675 end:1244 gi|751467542|ref|XP_011188860.1| PREDICTED: troponin I isoform X14 [Bactrocera cucurbitae]	1	14	6	6	40.5	22.398	661920000	685650000	781590000	576290000	572130000	534330000	700400000	513250000	562810000	266790000	204360000	315420000
c239912_g1	c239912_g1;c239920_g1;c239917_g1	orf length:654 frame:-1 start:751 end:1404 gi|929357982|ref|XP_014088275.1| PREDICTED: proline synthase co-transcribed bacterial homolog protein [Bactrocera oleae];orf length:450 frame:-2 start:751 end:1200 gi|751802875|ref|XP_011211549.1| PREDICTED: proli	3	2	1	2	10.1	24.378	18256000	12999000	11195000	14586000	24842000		6462100		12087000	9520300	11513000
c245431_g1	c245431_g1;c245428_g1;c245430_g1	orf length:129 frame:-2 start:1 end:129 gi|499000277|ref|XP_004534305.1| PREDICTED: retinol dehydrogenase 14 isoform X1 [Ceratitis capitata];orf length:129 frame:-3 start:1 end:129 gi|499000277|ref|XP_004534305.1| PREDICTED: retinol dehydrogenase 14 isofor	3	1	1	1	30.2	4.5613	12037000	11350000	21160000	10382000	9079600	18505000	13992000	17167000	22230000	24942000	21020000
c245440_g1	c245440_g1;c245438_g1;c245447_g1;c245446_g1	orf length:249 frame:-2 start:2218 end:2466 gi|929370127|ref|XP_014094934.1| PREDICTED: uncharacterized protein LOC106620837 [Bactrocera oleae];orf length:249 frame:-2 start:2294 end:2542 gi|929370127|ref|XP_014094934.1| PREDICTED: uncharacterized protein	4	1	1	1	16.9	9.7009					7096100	12220000	4523600			76378000	98334000	147640000
c245444_g1	c245444_g1;c245449_g1;c516570_g1;c501324_g1;c245441_g1;c487232_g1	orf length:168 frame:-1 start:745 end:912 gi|751799060|ref|XP_011209475.1| PREDICTED: uncharacterized protein LOC105230416 [Bactrocera dorsalis];orf length:231 frame:-3 start:745 end:975 gi|929381738|ref|XP_014101324.1| PREDICTED: uncharacterized protein L	6	1	1	1	19.6	6.329	494920000	566120000	746550000	422160000	377630000	399410000	716170000	701780000	764360000	434740000	421930000	397930000
c245474_g1	c245474_g1	orf length:240 frame:3 start:825 end:1064 gi|929374628|ref|XP_014097387.1| PREDICTED: ornithine aminotransferase, mitochondrial [Bactrocera oleae] gi|929374630|ref|XP_014097388.1| PREDICTED: ornithine aminotransferase, mitochondrial [Bactrocera oleae]	1	1	1	1	20	9.541			60471000	82233000	58255000	95212000	82561000	102030000	143060000	59858000
c245790_g1	c245790_g1;c245786_g1;c245785_g1;c245784_g1;c245783_g1	orf length:198 frame:-2 start:62 end:259 gi|751467791|ref|XP_011188995.1| PREDICTED: uncharacterized protein LOC105216282 [Bactrocera cucurbitae];orf length:198 frame:-3 start:62 end:259 gi|751467791|ref|XP_011188995.1| PREDICTED: uncharacterized protein L	5	1	1	1	24.2	7.202	18343000			35116000		31942000	12460000		6976600	62765000	29444000	26690000
c246046_g1	c246046_g1	orf length:162 frame:1 start:1 end:162 gi|312285534|gb|ADQ64457.1| hypothetical protein [Bactrocera oleae]	1	2	1	1	74.1	5.9918	13585000	23319000	11990000	41772000	59367000	25012000		16761000	18403000	38267000	25318000	30803000
c247451_g1	c247451_g1;c553912_g1	orf length:171 frame:3 start:3 end:173 gi|929345938|ref|XP_014086393.1| PREDICTED: uncharacterized protein LOC106614961 [Bactrocera oleae] gi|929345940|ref|XP_014086403.1| PREDICTED: uncharacterized protein LOC106614961 [Bactrocera oleae];orf length:801 fr	2	1	1	1	26.3	6.7475					33587000	43711000				89256000	98273000	86103000
c249137_g1	c249137_g1	orf length:405 frame:1 start:13 end:417 gi|939265267|ref|XP_014252672.1| PREDICTED: 60S ribosomal protein L19 [Cimex lectularius]	1	1	1	1	7.4	15.96				32295000	27281000	32790000				26418000	21647000	33915000
c249655_g1	c249655_g1;c544704_g1	orf length:168 frame:-3 start:259 end:426 gi|751801156|ref|XP_011210608.1| PREDICTED: hexaprenyldihydroxybenzoate methyltransferase, mitochondrial-like isoform X1 [Bactrocera dorsalis];orf length:282 frame:2 start:890 end:1171 gi|929355470|ref|XP_014086893	2	1	1	1	16.1	6.3114		41634000	74754000		107900000			68397000	45589000	137910000		133140000
c251340_g1	c251340_g1	orf length:348 frame:-3 start:3 end:350 gi|498960570|ref|XP_004524661.1| PREDICTED: aspartate aminotransferase, mitochondrial [Ceratitis capitata]	1	4	4	4	41.4	12.74	398010000	388580000	347490000	237420000	239080000	273180000	455900000	398340000	373540000	246310000	281350000	233110000
c251422_g1	c251422_g1	orf length:690 frame:1 start:256 end:945 gi|751791080|ref|XP_011205122.1| PREDICTED: uncharacterized protein LOC105227470 [Bactrocera dorsalis]	1	2	2	2	10.4	24.479	46796000	56919000	56046000		27617000		74702000	58515000	39030000
c252027_g1	c252027_g1	orf length:657 frame:3 start:72 end:728 gi|929362285|ref|XP_014090631.1| PREDICTED: pupal cuticle protein 36-like [Bactrocera oleae] gi|929364595|ref|XP_014091903.1| PREDICTED: pupal cuticle protein 36-like [Bactrocera oleae]	1	2	2	2	11.9	22.637				9138300						23186000	21837000
c252902_g1	c252902_g1	orf length:1407 frame:-3 start:59 end:1465 gi|910316572|ref|XP_013182604.1| PREDICTED: polyadenylate-binding protein, cytoplasmic and nuclear-like [Papilio xuthus]	1	2	2	2	4.9	53.521				13540000							16627000	17475000
c253893_g1	c253893_g1;c253887_g1;c253886_g1	orf length:81 frame:-1 start:806 end:886 gi|929366603|ref|XP_014093002.1| PREDICTED: protein rhomboid isoform X1 [Bactrocera oleae];orf length:81 frame:-1 start:286 end:366 gi|929366603|ref|XP_014093002.1| PREDICTED: protein rhomboid isoform X1 [Bactrocera	3	1	1	1	48.1	3.1554										11262000
c254231_g1	c254231_g1	orf length:243 frame:-2 start:36 end:278 gi|751473669|ref|XP_011192198.1| PREDICTED: probable NADH dehydrogenase [ubiquinone] 1 alpha subcomplex subunit 12 [Bactrocera cucurbitae]	1	2	2	2	24.7	9.848	96726000	116630000	92585000	73808000	56831000	52337000	104760000	120010000	106730000		48497000	43444000
c254519_g1	c254519_g1;c509549_g1;c512735_g1	orf length:198 frame:-3 start:225 end:422 gi|751466358|ref|XP_011188209.1| PREDICTED: cytochrome c oxidase subunit NDUFA4 [Bactrocera cucurbitae];orf length:243 frame:1 start:160 end:402 gi|929369026|ref|XP_014094339.1| PREDICTED: cytochrome c oxidase subu	3	3	3	3	43.9	7.5196	162170000	195380000	284380000	71627000	105960000	96496000	224580000	201480000	183290000	105920000	77687000	109080000
c254552_g1	c254552_g1	orf length:243 frame:-2 start:366 end:608 gi|929377609|ref|XP_014099041.1| PREDICTED: larval cuticle protein 2-like [Bactrocera oleae]	1	2	2	2	17.3	8.7635	7368600000	6182800000	8569800000	5572300000	5102000000	4851300000	5439300000	8762700000	5374100000	3118200000	3060900000	3678300000
c254687_g1	c254687_g1	orf length:81 frame:-1 start:136 end:216 gi|751450147|ref|XP_011179338.1| PREDICTED: 60S ribosomal protein L32 [Bactrocera cucurbitae] gi|751800308|ref|XP_011210153.1| PREDICTED: 60S ribosomal protein L32 [Bactrocera dorsalis] gi|929365752|ref|XP_014092538	1	1	1	1	25.9	3.2096	17882000	16793000		14078000						58995000	237080000	18112000
c256063_g1	c256063_g1	orf length:150 frame:-2 start:1 end:150 gi|386118250|gb|AFI99076.1| glutathione-s-transferase omega class 1, partial [Bactrocera dorsalis]	1	1	1	1	28	5.8647	66163000	111030000	87147000	100910000	84736000	107220000	88222000	71176000	67271000	86247000	100740000	112150000
c256219_g1	c256219_g1	orf length:1173 frame:3 start:3 end:1175 gi|910319193|ref|XP_013162446.1| PREDICTED: 60S ribosomal protein L3-like [Papilio xuthus] gi|255098787|gb|ACU00734.1| 60S ribosomal protein L3 [Nosema bombycis] gi|326573816|gb|ADZ95674.1| 60S ribosomal protein L3	1	5	5	5	15.6	44.41				68524000	147560000	81183000			28836000	93661000	104850000	111370000
c256404_g1	c256404_g1	orf length:660 frame:2 start:56 end:715 gi|469664401|gb|AGH70155.1| 60S ribosomal protein L8 [Placozoa sp. H4]	1	3	3	3	17.7	23.599				147440000	237700000	166090000				172860000	180620000	154660000
c256555_g1	c256555_g1	orf length:795 frame:2 start:59 end:853 gi|929349023|ref|XP_014102036.1| PREDICTED: trypsin alpha-3-like [Bactrocera oleae]	1	2	2	2	7.5	28.643	19148000				7368500		14685000	12598000	15891000	9249400		9869600
c257312_g1	c257312_g1;c257311_g1;c490413_g1	orf length:120 frame:1 start:151 end:270 gi|751471775|ref|XP_011191172.1| PREDICTED: probable N-acetyltransferase san [Bactrocera cucurbitae];orf length:120 frame:2 start:83 end:202 gi|751471775|ref|XP_011191172.1| PREDICTED: probable N-acetyltransferase s	3	1	1	1	32.5	4.6213
c257989_g1	c257989_g1;c495882_g1	orf length:132 frame:-1 start:149 end:280 gi|499010435|ref|XP_004536802.1| PREDICTED: nidogen-2 [Ceratitis capitata];orf length:2616 frame:3 start:648 end:3263 gi|929375965|ref|XP_014098122.1| PREDICTED: nidogen-2 [Bactrocera oleae]	2	1	1	1	25	4.7572
c258004_g1	c258004_g1	orf length:351 frame:2 start:38 end:388 gi|751775405|ref|XP_011214358.1| PREDICTED: cuticular protein 47Eg-like [Bactrocera dorsalis]	1	5	5	5	41	12.654	20303000000	16514000000	20830000000	22073000000	22169000000	20712000000	21050000000	21323000000	19949000000	18081000000	16319000000	17767000000
c259907_g1	c259907_g1;c524880_g1;c474935_g1;c487979_g1	orf length:210 frame:3 start:51 end:260 gi|929358273|ref|XP_014088429.1| PREDICTED: uncharacterized protein LOC106616339 [Bactrocera oleae];orf length:423 frame:3 start:486 end:908 gi|929358273|ref|XP_014088429.1| PREDICTED: uncharacterized protein LOC1066	4	2	0	1	38.6	7.8832	20261000	25745000	18630000	73045000	64879000	57958000	43483000	52394000	42923000	188480000	138640000	255770000
c259958_g1	c259958_g1;c515283_g1	orf length:249 frame:-3 start:27 end:275 gi|929348430|ref|XP_014099661.1| PREDICTED: endocuticle structural glycoprotein ABD-4 [Bactrocera oleae];orf length:546 frame:2 start:4517 end:5062 gi|751775383|ref|XP_011214346.1| PREDICTED: endocuticle structural	2	1	1	1	21.7	9.2938										78970000	120650000	72564000
c261636_g1	c261636_g1;c261633_g1	orf length:252 frame:3 start:1554 end:1805 gi|929366366|ref|XP_014092872.1| PREDICTED: protein DEK isoform X1 [Bactrocera oleae];orf length:255 frame:3 start:141 end:395 gi|929366368|ref|XP_014092873.1| PREDICTED: protein DEK isoform X2 [Bactrocera oleae]	2	2	2	2	31	8.709	39468000	38141000	40426000	86382000	41077000	52382000	48396000	38262000	33232000	44790000	55121000	52763000
c261957_g1	c261957_g1	orf length:408 frame:3 start:762 end:1169 gi|676427003|ref|XP_009044806.1| hypothetical protein LOTGIDRAFT_198613 [Lottia gigantea] gi|556115823|gb|ESP04475.1| hypothetical protein LOTGIDRAFT_198613 [Lottia gigantea]	1	2	2	2	17.6	15.206				26629000	32136000	38914000					31790000	13943000
c262178_g1	c262178_g1	orf length:81 frame:1 start:1 end:81 gi|498968669|ref|XP_004526371.1| PREDICTED: heterogeneous nuclear ribonucleoprotein K isoform X2 [Ceratitis capitata]	1	1	1	1	33.3	3.0455	153610000	118360000	134010000	122580000	110890000	103300000	185580000	113840000	182640000	179670000	182050000	149450000
c263466_g1	c263466_g1;c263467_g1	orf length:864 frame:-1 start:525 end:1388 gi|751445061|ref|XP_011176558.1| PREDICTED: mite allergen Der f 3-like [Bactrocera cucurbitae]	2	5	5	5	19.4	31.313										246330000	266260000	242480000
c263625_g1	c263625_g1	orf length:450 frame:-1 start:3 end:452 gi|20530923|gb|AAM27287.1| phosphoglycerate mutase processed protein [Homo sapiens]	1	1	1	1	6.7	17.486	275000000	245910000	220930000		171270000	191070000	257330000	181490000	208020000	307930000		295770000
c265239_g1	c265239_g1;c265237_g1;c265236_g1	orf length:117 frame:-1 start:2 end:118 gi|751782433|ref|XP_011200420.1| PREDICTED: adenosylhomocysteinase [Bactrocera dorsalis];orf length:117 frame:-3 start:2 end:118 gi|751782433|ref|XP_011200420.1| PREDICTED: adenosylhomocysteinase [Bactrocera dorsalis	3	1	1	1	28.2	4.4183	60830000	53932000		66883000	79467000	69364000	52442000	30360000	83817000	70587000	54373000	38381000
c266681_g1	c266681_g1	orf length:615 frame:3 start:3 end:617 gi|1034615989|ref|XP_016860224.1| PREDICTED: POTE ankyrin domain family member I isoform X4 [Homo sapiens]	1	1	1	1	8.3	23.025	44204000	53897000	48289000	41404000	55619000	71292000	57949000	65174000	73628000	20997000	19831000	19068000
c266692_g1	c266692_g1;c449207_g1;c167224_g1;c167221_g1;c266680_g1;c167229_g1;c144762_g1;c476721_g1;c455692_g1;c540290_g1;c542639_g1;c480424_g1;c486978_g1;c453575_g1;c552681_g1;c167202_g1;c167234_g1;c167211_g1;c538750_g1;c489797_g1;c512641_g1;c518171_g1;c498333_g1;c526246_g1;c490373_g1;c531462_g1;c473847_g1;c546978_g1;c529933_g1;c520344_g1;c492590_g1;c464885_g1;c488092_g1	orf length:1113 frame:3 start:3 end:1115 gi|1005432433|ref|XP_015753792.1| PREDICTED: actin-3 [Acropora digitifera]	33	12	7	8	41.2	41.466	7623400			1030100000	1122500000	648550000	152740000	134330000	136160000	553190000	561140000	566560000
c266874_g1	c266874_g1	orf length:540 frame:1 start:82 end:621 gi|557762910|ref|XP_005181168.1| PREDICTED: GTP-binding protein SAR1b [Musca domestica] gi|907739934|ref|XP_013116226.1| PREDICTED: GTP-binding protein SAR1b [Stomoxys calcitrans] gi|907739937|ref|XP_013116227.1| PRE	1	3	3	3	21.7	20.317				57158000	53482000	75247000				74647000	43420000	51452000
c266934_g1	c266934_g1;c266933_g1;c266935_g1	orf length:4818 frame:1 start:70 end:4887 gi|929348285|ref|XP_014098900.1| PREDICTED: fatty acid synthase [Bactrocera oleae];orf length:5421 frame:2 start:2 end:5422 gi|751466278|ref|XP_011188166.1| PREDICTED: fatty acid synthase [Bactrocera cucurbitae];or	3	2	2	2	1.2	180.75					17560000		14614000		12886000	47253000	29450000	32365000
c267026_g1	c267026_g1;c494056_g1;c267029_g1	orf length:108 frame:3 start:708 end:815 gi|751789918|ref|XP_011204488.1| PREDICTED: ATP synthase subunit g, mitochondrial [Bactrocera dorsalis];orf length:297 frame:2 start:128 end:424 gi|751441431|ref|XP_011194772.1| PREDICTED: ATP synthase subunit g, mi	3	2	2	2	63.9	3.9916	369010000	571140000	360350000	264860000	260430000	227200000	389990000	360830000	666920000	271560000	333260000	297370000
c267059_g1	c267059_g1	orf length:189 frame:-1 start:2 end:190 gi|929353784|ref|XP_014085975.1| PREDICTED: ATP synthase subunit delta, mitochondrial [Bactrocera oleae]	1	1	1	1	25.4	7.2212									194160000
c267282_g1	c267282_g1;c267276_g1;c267275_g1	orf length:135 frame:-3 start:84 end:218 gi|641458233|gb|AIA62360.1| hsp23 [Bactrocera minax];orf length:165 frame:-1 start:98 end:262 gi|929352130|ref|XP_014103756.1| PREDICTED: heat shock protein 23-like [Bactrocera oleae];orf length:165 frame:-1 start:2	3	2	2	2	51.1	4.9545	79972000	95110000	109650000	381580000	472220000	320050000	64911000	81094000	47030000	224420000	161530000	217400000
c268243_g1	c268243_g1;c535301_g1	orf length:237 frame:3 start:81 end:317 gi|929370887|ref|XP_014095337.1| PREDICTED: coiled-coil-helix-coiled-coil-helix domain-containing protein 2 [Bactrocera oleae];orf length:447 frame:3 start:522 end:968 gi|929370887|ref|XP_014095337.1| PREDICTED: coil	2	1	1	1	21.5	7.5804	24107000	24344000	15209000	33551000		19670000	20199000	17869000	23930000	18313000	18935000	20109000
c268546_g1	c268546_g1	orf length:264 frame:3 start:132 end:395 gi|751439463|ref|XP_011184360.1| PREDICTED: calumenin-B [Bactrocera cucurbitae]	1	2	2	2	23.9	9.9667	49811000	62297000	72437000	51955000	65298000	60681000	72235000	70346000	53488000	87954000	81335000	83403000
c268910_g1	c268910_g1	orf length:1446 frame:1 start:19 end:1464 gi|910319207|ref|XP_013162454.1| PREDICTED: UTP--glucose-1-phosphate uridylyltransferase-like [Papilio xuthus] gi|910321606|ref|XP_013163759.1| PREDICTED: UTP--glucose-1-phosphate uridylyltransferase-like [Papilio	1	1	1	1	2.3	54.811				21621000	18055000	21579000				18415000	27445000
c270342_g1	c270342_g1	orf length:960 frame:-3 start:339 end:1298 gi|910321906|ref|XP_013163927.1| PREDICTED: uncharacterized protein ECU07_0920-like [Papilio xuthus] gi|910322361|ref|XP_013164172.1| PREDICTED: uncharacterized protein ECU07_0920-like [Papilio xuthus]	1	3	3	3	11.6	36.819				18700000	11938000	10477000					11360000	11777000
c270507_g1	c270507_g1;c270506_g1	orf length:1002 frame:-1 start:66 end:1067 gi|751459993|ref|XP_011184737.1| PREDICTED: lysyl oxidase homolog 2A [Bactrocera cucurbitae];orf length:1083 frame:-3 start:66 end:1148 gi|751459993|ref|XP_011184737.1| PREDICTED: lysyl oxidase homolog 2A [Bactroc	2	6	6	6	17.1	37.983					25769000	24495000				423200000	452790000	452850000
c270572_g1	c270572_g1	orf length:114 frame:-2 start:122 end:235 gi|929355540|ref|XP_014086932.1| PREDICTED: CD109 antigen isoform X2 [Bactrocera oleae]	1	1	1	1	42.1	4.4859		7817800							17984000
c271250_g1	c271250_g1;c271249_g1	orf length:855 frame:-2 start:1509 end:2363 gi|929381915|ref|XP_014101428.1| PREDICTED: fibrinogen C domain-containing protein 1-like isoform X1 [Bactrocera oleae];orf length:855 frame:-2 start:1567 end:2421 gi|929381915|ref|XP_014101428.1| PREDICTED: fibr	2	2	2	2	6	32.891	12626000	10109000		9339200	9378700					9783000	10994000
c271363_g1	c271363_g1;c271366_g1	orf length:375 frame:3 start:105 end:479 gi|929358327|ref|XP_014088458.1| PREDICTED: uncharacterized protein LOC106616363 [Bactrocera oleae];orf length:399 frame:3 start:936 end:1334 gi|929358327|ref|XP_014088458.1| PREDICTED: uncharacterized protein LOC10	2	1	1	1	8.8	13.468	20775000	20012000	21716000	7216900
c271522_g1	c271522_g1;c271518_g1	orf length:246 frame:-2 start:3 end:248 gi|751446876|ref|XP_011177548.1| PREDICTED: protein msta, isoform A [Bactrocera cucurbitae];orf length:318 frame:-1 start:3 end:320 gi|751794768|ref|XP_011207121.1| PREDICTED: protein msta, isoform A [Bactrocera dors	2	1	1	1	14.6	8.9232	37688000				37983000			32873000	27303000	19472000	36835000	69174000
c272010_g1	c272010_g1;c272008_g1	orf length:327 frame:3 start:2136 end:2462 gi|751452123|ref|XP_011180416.1| PREDICTED: chymotrypsin B-like isoform X1 [Bactrocera cucurbitae];orf length:630 frame:2 start:1760 end:2389 gi|751452123|ref|XP_011180416.1| PREDICTED: chymotrypsin B-like isoform	2	2	2	2	15.6	12.377	20390000		25697000	19307000	15802000	22406000	51881000	31997000	31258000	28072000	19558000	9167700
c272036_g1	c272036_g1;c272032_g1;c272033_g1	orf length:354 frame:1 start:1 end:354 gi|929346186|ref|XP_014087763.1| PREDICTED: trifunctional purine biosynthetic protein adenosine-3 [Bactrocera oleae]	3	5	1	3	42.4	13.022	140720000	112630000	103210000	277330000	274510000	327160000	153640000	125540000	139830000	568990000	525280000	520470000
c272117_g1	c272117_g1	orf length:174 frame:3 start:69 end:242 gi|929352158|ref|XP_014103771.1| PREDICTED: putative uncharacterized protein DDB_G0282129 [Bactrocera oleae]	1	1	1	1	25.9	6.5211
c273348_g1	c273348_g1	orf length:1101 frame:1 start:187 end:1287 gi|910343648|ref|XP_013175604.1| PREDICTED: fidgetin-like protein 1 [Papilio xuthus]	1	1	1	1	3.3	41.664				39847000		23953000		18918000		47705000	38499000	26024000
c274619_g1	c274619_g1	orf length:903 frame:1 start:7 end:909 gi|910310241|ref|XP_013181685.1| PREDICTED: guanine nucleotide-binding protein subunit beta-like protein [Papilio xuthus] gi|910336592|ref|XP_013171828.1| PREDICTED: guanine nucleotide-binding protein subunit beta-lik	1	2	2	2	8	33.025						34532000	14445000				22823000
c275204_g1	c275204_g1;c275202_g1;c507192_g1	orf length:231 frame:3 start:69 end:299 gi|751451836|ref|XP_011180262.1| PREDICTED: hydroxylysine kinase [Bactrocera cucurbitae] gi|751451838|ref|XP_011180263.1| PREDICTED: hydroxylysine kinase [Bactrocera cucurbitae] gi|751451840|ref|XP_011180264.1| PREDI	3	3	2	3	44.2	9.028	79278000	106250000	120410000	121700000	83997000	95075000	149090000	95815000	102030000	99397000	92899000	89089000
c275451_g1	c275451_g1	orf length:1200 frame:-1 start:353 end:1552 gi|751785551|ref|XP_011202115.1| PREDICTED: selenide, water dikinase [Bactrocera dorsalis] gi|929362467|ref|XP_014090732.1| PREDICTED: selenide, water dikinase [Bactrocera oleae]	1	2	2	2	6	43.667	46524000	48400000	50195000	52431000	52784000	50784000	38414000	35393000	55110000	68778000	50504000	45693000
c276010_g1	c276010_g1	orf length:117 frame:-2 start:199 end:315 gi|751786293|ref|XP_011202522.1| PREDICTED: 5&apos;-AMP-activated protein kinase subunit gamma isoform X3 [Bactrocera dorsalis]	1	1	1	1	35.9	4.5241		15520000	21589000	36125000		33433000	36345000	16122000	15194000	60994000	70731000	70952000
c276030_g1	c276030_g1;c276026_g1;c276031_g1;c276021_g1;c276013_g1;c276018_g1;c276011_g1;c276015_g1	orf length:207 frame:2 start:392 end:598 gi|751786291|ref|XP_011202521.1| PREDICTED: A-agglutinin anchorage subunit isoform X2 [Bactrocera dorsalis];orf length:207 frame:-3 start:77 end:283 gi|751786291|ref|XP_011202521.1| PREDICTED: A-agglutinin anchorage	8	4	2	4	50.7	7.7222	44882000	33878000	39236000	39933000	50634000	49545000	44989000	73567000	37832000	44998000	51743000	99105000
c276027_g1	c276027_g1	orf length:198 frame:-2 start:160 end:357 gi|498998932|ref|XP_004533970.1| PREDICTED: uncharacterized protein DDB_G0271670 isoform X3 [Ceratitis capitata]	1	3	1	1	68.2	6.6256				16901000	22534000	19392000	27240000			25672000	52961000	20773000
c276316_g1	c276316_g1;c541841_g1;c532180_g1;c464257_g1;c544117_g1;c495891_g1	orf length:144 frame:2 start:38 end:181 gi|929353762|ref|XP_014085962.1| PREDICTED: dual specificity phosphatase DUPD1 isoform X4 [Bactrocera oleae];orf length:384 frame:2 start:284 end:667 gi|929353764|ref|XP_014085963.1| PREDICTED: dual specificity phosp	6	1	1	1	20.8	5.5101	16889000	18598000	23386000
c278771_g1	c278771_g1;c512102_g1;c486829_g1	orf length:93 frame:1 start:208 end:300 gi|751798206|ref|XP_011209007.1| PREDICTED: uncharacterized protein LOC105230107 [Bactrocera dorsalis];orf length:312 frame:1 start:124 end:435 gi|929361026|ref|XP_014089940.1| PREDICTED: MICOS complex subunit MIC13	3	1	1	1	38.7	3.446
c280242_g1	c280242_g1	orf length:465 frame:-3 start:18 end:482 gi|751473181|ref|XP_011191936.1| PREDICTED: protein D3 [Bactrocera cucurbitae]	1	1	1	1	16.1	16.958	84947000	94453000	128880000	84179000	166640000		117370000		87852000		97063000	153240000
c281706_g1	c281706_g1;c281705_g1;c548413_g1	orf length:141 frame:2 start:110 end:250 gi|751466837|ref|XP_011188471.1| PREDICTED: 40S ribosomal protein S16 [Bactrocera cucurbitae] gi|751789351|ref|XP_011204180.1| PREDICTED: 40S ribosomal protein S16 [Bactrocera dorsalis] gi|929364971|ref|XP_014092108	3	3	1	2	42.6	5.3222	184170000		81353000	58929000	162810000	58093000	125500000		81175000	80312000	91431000	125040000
c281937_g1	c281937_g1	orf length:705 frame:2 start:977 end:1681 gi|910319177|ref|XP_013162438.1| PREDICTED: 60S ribosomal protein L7-like [Papilio xuthus]	1	1	1	1	4.7	27.385					55123000	48371000				42507000	49953000	36881000
c283657_g1	c283657_g1;c283662_g1;c283658_g1;c283660_g1;c283659_g1	orf length:588 frame:-2 start:1 end:588 gi|929355157|ref|XP_014086721.1| PREDICTED: glutathione S-transferase 1-1-like [Bactrocera oleae];orf length:630 frame:-2 start:1 end:630 gi|751441774|ref|XP_011195496.1| PREDICTED: uncharacterized protein LOC1052207	5	5	3	3	32.7	21.976	196300000	219510000	292360000	322950000	327880000	356780000	348630000	307850000	259250000	354000000	368950000	341440000
c283856_g1	c283856_g1;c283851_g1	orf length:180 frame:3 start:3 end:182 gi|929371196|ref|XP_014095505.1| PREDICTED: heterogeneous nuclear ribonucleoprotein K isoform X2 [Bactrocera oleae];orf length:243 frame:3 start:405 end:647 gi|751772373|ref|XP_011210449.1| PREDICTED: heterogeneous nu	2	1	1	1	21.7	6.6543	24056000	19562000	16433000	22963000	22427000	20694000	20481000		16406000	19377000	25983000	22640000
c286142_g1	c286142_g1	orf length:324 frame:3 start:15 end:338 gi|968071623|ref|XP_002072158.2| uncharacterized protein Dwil_GK22470 [Drosophila willistoni] gi|946585832|gb|EDW83144.2| uncharacterized protein Dwil_GK22470 [Drosophila willistoni]	1	1	1	1	10.2	12.17				27179000	36266000	20305000				21238000	28323000	26509000
c286291_g1	c286291_g1	orf length:384 frame:3 start:186 end:569 gi|929348432|ref|XP_014099673.1| PREDICTED: endocuticle structural glycoprotein SgAbd-3 [Bactrocera oleae]	1	5	5	5	39.8	14.124	1674600000	1453600000	1283000000	670870000	864240000	748240000	1753700000	1365100000	1937300000	769530000	486770000	607110000
c286473_g1	c286473_g1;c286470_g1;c286468_g1;c460468_g1	orf length:168 frame:2 start:11 end:178 gi|929352206|ref|XP_014103797.1| PREDICTED: heat shock protein 23-like [Bactrocera oleae];orf length:111 frame:1 start:1 end:111 gi|751778160|ref|XP_011198112.1| PREDICTED: heat shock protein 23-like [Bactrocera dors	4	3	2	3	60.7	6.0065	88913000	63670000	78984000	69230000	114720000	86413000	70851000	104090000	75920000	179050000	200760000	170090000
c286599_g1	c286599_g1;c286592_g1;c286604_g1	orf length:138 frame:-1 start:1 end:138 gi|662202629|ref|XP_008474618.1| PREDICTED: actin-interacting protein 1-like [Diaphorina citri];orf length:138 frame:-1 start:1 end:138 gi|662202629|ref|XP_008474618.1| PREDICTED: actin-interacting protein 1-like [Di	3	1	1	1	34.8	4.9744	86156000	101820000	114250000	101550000	89881000	82443000	75754000	99794000	66726000	89955000	104220000	105890000
c286601_g1	c286601_g1;c519111_g1	orf length:339 frame:-2 start:1 end:339 gi|751787185|ref|XP_011203002.1| PREDICTED: protein SET [Bactrocera dorsalis] gi|929363122|ref|XP_014091090.1| PREDICTED: protein SET [Bactrocera oleae];orf length:687 frame:2 start:218 end:904 gi|751787185|ref|XP_01	2	2	2	2	21.2	12.739	54697000	69289000	66586000	103890000	125270000	94993000	75312000	62268000	54330000	187870000	173000000	191350000
c287109_g1	c287109_g1;c287108_g1;c490962_g1;c287114_g1;c466352_g1	orf length:78 frame:-3 start:204 end:281 gi|498938775|ref|XP_004521016.1| PREDICTED: ATP synthase subunit epsilon, mitochondrial [Ceratitis capitata];orf length:138 frame:-3 start:1129 end:1266 gi|751780050|ref|XP_011199135.1| PREDICTED: ATP synthase subun	5	2	2	2	42.3	2.9953	31840000	14900000	24849000		9734900		15432000	24046000	19597000
c288806_g1	c288806_g1;c288805_g1;c288804_g1;c288808_g1;c523261_g1	orf length:213 frame:3 start:3 end:215 gi|929368037|ref|XP_014093797.1| PREDICTED: farnesol dehydrogenase-like [Bactrocera oleae];orf length:213 frame:3 start:3 end:215 gi|929368037|ref|XP_014093797.1| PREDICTED: farnesol dehydrogenase-like [Bactrocera ole	5	3	2	2	66.2	7.9593	167760000	222780000	225530000	277660000	283070000	306180000	208090000	195640000	195030000	725540000	810730000	1025500000
c289267_g1	c289267_g1	orf length:324 frame:-2 start:83 end:406 sp|Q8SQX3|RS7_ENCCU 40S ribosomal protein S7 OS=Encephalitozoon cuniculi (strain GB-M1) GN=RPS7 PE=1 SV=2	1	2	2	2	8.3	12.451				30119000	43235000	40478000				17293000	17065000	39707000
c289451_g1	c289451_g1;c535544_g1;c544464_g1;c491459_g1;c470950_g1;c461115_g1	orf length:165 frame:-1 start:161 end:325 gi|999972595|gb|KXJ11769.1| Serine/threonine-protein phosphatase 2A catalytic subunit alpha isoform [Exaiptasia pallida];orf length:246 frame:2 start:1424 end:1669 gi|568258220|gb|ETN66387.1| protein phsophatase-2a	6	1	1	1	20	6.3391
c289544_g1	c289544_g1;c289546_g1;c447557_g1;c289545_g1;c477116_g1	orf length:312 frame:2 start:2 end:313 gi|498972566|ref|XP_004527344.1| PREDICTED: 60S ribosomal protein L30 [Ceratitis capitata] gi|751446198|ref|XP_011177178.1| PREDICTED: 60S ribosomal protein L30 [Bactrocera cucurbitae] gi|751789745|ref|XP_011204396.1|	5	3	3	3	23.1	11.534	151850000	98494000	147990000	106500000	109940000	144460000	102050000	116680000	114570000	118100000	171720000	168060000
c290404_g1	c290404_g1;c290403_g1;c290402_g1;c290399_g1;c290398_g1;c290407_g1;c290405_g1;c290401_g1	orf length:123 frame:-1 start:70 end:192 gi|929356341|ref|XP_014087374.1| PREDICTED: guanine nucleotide-binding protein subunit beta-like protein [Bactrocera oleae];orf length:123 frame:-1 start:70 end:192 gi|442626657|ref|NP_001260217.1| receptor of activ	8	3	1	2	85.4	4.4541	161250000	126290000	136510000	174330000	101780000	256540000	121450000	90486000	172400000	178920000	222830000	164670000
c290421_g1	c290421_g1;c290420_g1;c523187_g1;c492186_g1;c457019_g1	orf length:210 frame:3 start:1233 end:1442 gi|751440865|ref|XP_011191989.1| PREDICTED: probable low-specificity L-threonine aldolase 2 [Bactrocera cucurbitae];orf length:210 frame:3 start:285 end:494 gi|751440865|ref|XP_011191989.1| PREDICTED: probable low	5	1	1	1	17.1	7.5926	21703000	25845000	18905000	19094000	13590000	27137000	22234000	16111000	9687800	13964000	15955000
c293899_g1	c293899_g1	orf length:807 frame:-3 start:338 end:1144 gi|597865057|gb|EYC14456.1| hypothetical protein Y032_0040g213 [Ancylostoma ceylanicum]	1	2	2	2	9.7	30.309				30438000	38086000	46122000				29984000	49791000	33161000
c294666_g1	c294666_g1;c294669_g1;c294668_g1;c294665_g1;c294664_g1;c294670_g1	orf length:243 frame:1 start:916 end:1158 gi|929357099|ref|XP_014087786.1| PREDICTED: peroxiredoxin-5, mitochondrial [Bactrocera oleae];orf length:144 frame:3 start:510 end:653 gi|929357099|ref|XP_014087786.1| PREDICTED: peroxiredoxin-5, mitochondrial [Bac	6	4	3	4	48.1	8.5646	384000000	358480000	266460000	410540000	460870000	244970000	131390000	210280000	228100000	332440000	366200000	328410000
c295103_g1	c295103_g1	orf length:132 frame:2 start:779 end:910 gi|751795042|ref|XP_011207274.1| PREDICTED: cytochrome b5 [Bactrocera dorsalis]	1	1	1	1	36.4	4.8182	246240000	234140000	517700000	349680000	175550000	413330000	407590000	275630000	515560000	352040000	296430000	254540000
c513499_g1	c513499_g1;c506747_g1;c29580_g1;c29579_g1;c509596_g1;c499462_g1	orf length:363 frame:2 start:98 end:460 gi|499012939|ref|XP_004537414.1| PREDICTED: V-type proton ATPase subunit F 1 [Ceratitis capitata] gi|751455552|ref|XP_011182306.1| PREDICTED: V-type proton ATPase subunit F 1 [Bactrocera cucurbitae] gi|751796344|ref|	6	4	4	4	29.8	13.535	220840000	253980000	252480000	110130000	133040000	141980000	155590000	191690000	166340000	110890000	126000000	88125000
c295815_g1	c295815_g1	orf length:363 frame:-3 start:2 end:364 gi|751450197|ref|XP_011179367.1| PREDICTED: attacin-B-like [Bactrocera cucurbitae]	1	2	2	2	35.5	12.386	7484000			10979000	16047000	15675000	687670000	508300000	821100000	635910000	618290000	624910000
c295817_g1	c295817_g1;c295816_g1	orf length:240 frame:-3 start:751 end:990 gi|751793852|ref|XP_011206622.1| PREDICTED: attacin-B-like, partial [Bactrocera dorsalis] gi|751793854|ref|XP_011206623.1| PREDICTED: attacin-B-like, partial [Bactrocera dorsalis];orf length:261 frame:-3 start:220	2	3	2	2	42.5	8.4943			43367000	125430000	73473000	82032000	2001700000	1665800000	1571500000	805030000	968520000	1081700000
c463920_g1	c463920_g1;c296047_g1	orf length:516 frame:2 start:1181 end:1696 gi|751454864|ref|XP_011181926.1| PREDICTED: gelsolin-like [Bactrocera cucurbitae];orf length:552 frame:-1 start:3 end:554 gi|751454864|ref|XP_011181926.1| PREDICTED: gelsolin-like [Bactrocera cucurbitae]	2	5	1	1	45.3	19.627	48470000	47652000	43589000	134140000	184490000	145090000	53287000	38581000	27830000		34210000	22904000
c498659_g1	c498659_g1;c296210_g1;c296220_g1;c296206_g1;c296204_g1	orf length:117 frame:3 start:3 end:119 gi|751461201|ref|XP_011185396.1| PREDICTED: dehydrogenase/reductase SDR family member 11-like [Bactrocera cucurbitae];orf length:138 frame:-3 start:74 end:211 gi|751461201|ref|XP_011185396.1| PREDICTED: dehydrogenase/	5	3	1	3	87.2	4.5213	963890000	1053100000	1199400000	1481400000	1419500000	1414700000	1179400000	1098700000	1236500000	4074900000	4014000000	3667100000
c296212_g1	c296212_g1	orf length:87 frame:2 start:185 end:271 gi|751461197|ref|XP_011185394.1| PREDICTED: dehydrogenase/reductase SDR family member 11-like [Bactrocera cucurbitae]	1	1	1	1	58.6	3.0394
c296217_g1	c296217_g1	orf length:78 frame:-3 start:155 end:232 gi|751781622|ref|XP_011199984.1| PREDICTED: cuticle protein 16.8 [Bactrocera dorsalis]	1	2	2	2	53.8	3.0804	69434000	61503000	143120000	136600000	109520000	165220000	140300000	75891000	73916000	16684000	66982000	34244000
c296218_g1	c296218_g1	orf length:126 frame:-3 start:179 end:304 gi|751461201|ref|XP_011185396.1| PREDICTED: dehydrogenase/reductase SDR family member 11-like [Bactrocera cucurbitae]	1	2	0	1	81	4.45	120250000	41728000	79296000	106660000	113050000	113500000	70612000	40994000	81637000	223040000	175670000	222290000
c296535_g1	c296535_g1	orf length:894 frame:1 start:13 end:906 gi|910313355|ref|XP_013174901.1| PREDICTED: protein argonaute-2-like, partial [Papilio xuthus]	1	2	2	2	6.7	33.632				29826000	30389000	26801000				26575000	24865000	38074000
c296537_g1	c296537_g1	orf length:486 frame:1 start:652 end:1137 gi|910321922|ref|XP_013163936.1| PREDICTED: protein argonaute 5-like [Papilio xuthus] gi|910330482|ref|XP_013168538.1| PREDICTED: protein argonaute 5-like [Papilio xuthus]	1	1	1	1	6.2	18.559				11419000	12231000	12668000				10251000	14157000	13000000
c297679_g1	c297679_g1;c532911_g1;c474091_g1;c477542_g1;c466262_g1;c509268_g1;c475392_g1;c491882_g1	orf length:114 frame:1 start:175 end:288 gi|807038911|ref|XP_012160602.1| PREDICTED: probable phospholipid-transporting ATPase IIA isoform X1 [Ceratitis capitata];orf length:876 frame:-2 start:1019 end:1894 gi|195063100|ref|XP_001996310.1| GH25099 [Drosoph	8	1	1	1	34.2	4.2589	5605500			9307000		11681000	7059800	8782200		7665200	9392600	13053000
c300409_g1	c300409_g1;c495904_g1;c496811_g1;c489967_g1	orf length:147 frame:1 start:514 end:660 gi|807028385|ref|XP_012157211.1| PREDICTED: LOW QUALITY PROTEIN: glucose transporter type 1 [Ceratitis capitata];orf length:567 frame:1 start:1702 end:2268 gi|807028385|ref|XP_012157211.1| PREDICTED: LOW QUALITY PRO	4	1	1	1	26.5	5.5953	35664000	37005000	25521000	19768000	22912000		20135000	21087000	20414000
c300951_g1	c300951_g1	orf length:429 frame:2 start:20 end:448 gi|929379083|ref|XP_014099850.1| PREDICTED: lysozyme P-like [Bactrocera oleae]	1	2	2	2	13.3	16.08				166590000	142700000	181470000				1988900000	1749700000	2017400000
c301033_g1	c301033_g1	orf length:396 frame:3 start:3 end:398 gi|669218804|emb|CDW59849.1| Histone domain containing protein [Trichuris trichiura]	1	2	2	2	12.9	15.307		14893000		54064000	22146000	80553000	35137000	22058000	21860000	50172000	99708000	78314000
c302408_g1	c302408_g1;c302409_g1	orf length:534 frame:3 start:183 end:716 gi|929377594|ref|XP_014099033.1| PREDICTED: deoxyuridine 5&apos;-triphosphate nucleotidohydrolase isoform X1 [Bactrocera oleae];orf length:639 frame:2 start:137 end:775 gi|751794845|ref|XP_011207165.1| PREDICTED: de	2	1	1	1	7.9	19.641			10649000							16098000	11785000
c302598_g1	c302598_g1	orf length:1080 frame:-2 start:580 end:1659 gi|910321848|ref|XP_013163895.1| PREDICTED: developmentally-regulated GTP-binding protein 1-like [Papilio xuthus]	1	1	1	1	3.9	40.559			33392000	52022000	35255000		38041000
c303079_g1	c303079_g1	orf length:201 frame:-1 start:1 end:201 gi|498930838|ref|XP_004518991.1| PREDICTED: laminin subunit gamma-1 [Ceratitis capitata]	1	1	1	1	16.4	7.4113	39730000	77657000	55881000	66995000	44564000	41099000	46190000	39289000	39644000	49641000	58372000	62221000
c303080_g1	c303080_g1;c303085_g1;c303084_g1	orf length:138 frame:1 start:217 end:354 gi|929367979|ref|XP_014093764.1| PREDICTED: laminin subunit gamma-1 [Bactrocera oleae];orf length:204 frame:1 start:280 end:483 gi|929367979|ref|XP_014093764.1| PREDICTED: laminin subunit gamma-1 [Bactrocera oleae];	3	1	1	1	21.7	5.0915	19231000	14192000	29511000	41965000	47736000	38855000	24331000	27423000	23754000	31463000	22727000	30585000
c303081_g1	c303081_g1	orf length:159 frame:-1 start:161 end:319 gi|929367979|ref|XP_014093764.1| PREDICTED: laminin subunit gamma-1 [Bactrocera oleae]	1	2	1	1	34	5.7744	20864000	15503000	18378000	18126000	19972000	27161000		18567000	14968000	20656000	28907000	32659000
c303083_g1	c303083_g1;c303086_g1;c303082_g1	orf length:543 frame:-3 start:3 end:545 gi|751452360|ref|XP_011180546.1| PREDICTED: laminin subunit gamma-1 [Bactrocera cucurbitae] gi|751452362|ref|XP_011180547.1| PREDICTED: laminin subunit gamma-1 [Bactrocera cucurbitae] gi|751452364|ref|XP_011180548.1|	3	5	4	5	28.7	20.292	75087000	68752000	93645000	93222000	84315000	84426000	80666000	78046000	63295000	92232000	104620000	86512000
c305206_g1	c305206_g1;c305209_g1;c305207_g1;c305198_g1;c305203_g1;c305200_g1;c305208_g1	orf length:306 frame:3 start:45 end:350 gi|929352368|ref|XP_014085185.1| PREDICTED: chitinase-like protein Idgf5 [Bactrocera oleae]	7	3	3	3	36.3	11.575	232210000	155680000	169410000	161580000	184740000	292660000	142250000	136050000	130290000	150000000	170650000	147010000
c305995_g1	c305995_g1;c486101_g1;c501192_g1	orf length:684 frame:1 start:643 end:1326 gi|751792960|ref|XP_011206145.1| PREDICTED: nucleosome assembly protein 1-like 1 [Bactrocera dorsalis]	3	5	3	3	24.6	26.934	60686000	65408000	68312000	89364000	98281000	60920000	84669000	68086000	51790000	87420000	85556000	119480000
c306203_g1	c306203_g1	orf length:639 frame:2 start:686 end:1324 gi|910343445|ref|XP_013175491.1| PREDICTED: phosphomannomutase 2-like [Papilio xuthus]	1	3	3	3	15.5	24.849				56309000	62861000	63390000				76218000	65480000	61051000
c306246_g1	c306246_g1;c306242_g1;c524873_g1;c306245_g1;c540615_g1	orf length:141 frame:2 start:92 end:232 gi|195431184|ref|XP_002063628.1| uncharacterized protein Dwil_GK22016 [Drosophila willistoni] gi|194159713|gb|EDW74614.1| uncharacterized protein Dwil_GK22016 [Drosophila willistoni];orf length:141 frame:2 start:92 e	5	1	1	1	21.3	5.6626					66210000				47232000	78749000	58371000	67882000
c309466_g1	c309466_g1;c309470_g1;c309461_g1;c540540_g1	orf length:174 frame:-2 start:96 end:269 gi|751795543|ref|XP_011207548.1| PREDICTED: probable methylthioribulose-1-phosphate dehydratase [Bactrocera dorsalis];orf length:192 frame:-2 start:96 end:287 gi|751795543|ref|XP_011207548.1| PREDICTED: probable met	4	1	1	1	24.1	6.7225											14555000	14613000
c309577_g1	c309577_g1;c309571_g1;c502636_g1	orf length:99 frame:-3 start:1 end:99 gi|498966678|ref|XP_004525874.1| PREDICTED: uncharacterized protein LOC101450896 [Ceratitis capitata];orf length:183 frame:-3 start:1 end:183 gi|751790464|ref|XP_011204784.1| PREDICTED: uncharacterized protein LOC10522	3	1	1	1	39.4	3.613				9670900						37936000	27900000	25776000
c310208_g1	c310208_g1;c310207_g1;c310206_g1;c480832_g1	orf length:174 frame:3 start:3 end:176 gi|751479175|ref|XP_011195154.1| PREDICTED: GMP synthase [glutamine-hydrolyzing] [Bactrocera cucurbitae];orf length:174 frame:3 start:3 end:176 gi|751479175|ref|XP_011195154.1| PREDICTED: GMP synthase [glutamine-hydro	4	1	1	1	27.6	6.5256	48533000			78663000	60648000			55768000		67797000	69344000	65926000
c310416_g1	c310416_g1	orf length:180 frame:1 start:79 end:258 gi|906458808|gb|KNC21949.1| hypothetical protein FF38_12079 [Lucilia cuprina]	1	1	1	1	18.3	6.6289	100010000	62289000		143140000	91463000	122250000	364990000	325880000	353880000	495490000	585420000	386720000
c310890_g1	c310890_g1	orf length:297 frame:3 start:3 end:299 gi|929380141|ref|XP_014100442.1| PREDICTED: CD109 antigen-like, partial [Bactrocera oleae]	1	2	2	2	27.3	10.9	522730000	560690000	547520000	569310000	457670000	422370000	557210000	583390000	599230000	495640000	280210000	501990000
c310898_g1	c310898_g1	orf length:492 frame:2 start:1538 end:2029 gi|929362357|ref|XP_014090671.1| PREDICTED: probable cytochrome P450 304a1 [Bactrocera oleae]	1	3	2	2	17.7	19.749	43766000		85203000	148500000	99871000	93143000	129370000	133150000	138210000	126750000	92571000	137740000
c310900_g1	c310900_g1	orf length:138 frame:-2 start:68 end:205 gi|383844552|gb|AFH54202.1| cytochrome P450, partial [Bactrocera dorsalis]	1	2	2	2	47.8	5.3089	53641000	41299000	78956000	80220000	50163000	71288000	81104000	76691000	65624000	66923000	80552000	84507000
c310910_g1	c310910_g1	orf length:435 frame:2 start:2 end:436 gi|751459889|ref|XP_011184681.1| PREDICTED: probable cytochrome P450 304a1 [Bactrocera cucurbitae]	1	1	1	1	9.7	16.39	62837000	87665000		50888000	112350000	74268000	87215000		98575000	90672000	122410000	110110000
c310911_g1	c310911_g1;c552973_g1;c538608_g1;c512077_g1	orf length:303 frame:-3 start:21 end:323 gi|751459889|ref|XP_011184681.1| PREDICTED: probable cytochrome P450 304a1 [Bactrocera cucurbitae];orf length:1368 frame:1 start:163 end:1530 gi|751800849|ref|XP_011210439.1| PREDICTED: probable cytochrome P450 304a	4	3	2	2	29.7	11.193	86204000		68386000	49842000	90730000	68599000	48961000	78573000	69576000	70290000	61823000	52348000
c311688_g1	c311688_g1;c311686_g1	orf length:573 frame:-3 start:2048 end:2620 gi|751456211|ref|XP_011182662.1| PREDICTED: protein D3-like [Bactrocera cucurbitae];orf length:495 frame:-1 start:2048 end:2542 gi|751456211|ref|XP_011182662.1| PREDICTED: protein D3-like [Bactrocera cucurbitae]	2	2	2	2	11	21.687	27612000	19323000	25697000	16492000			26731000	16592000	19131000			7446700
c312946_g1	c312946_g1;c312950_g1;c312951_g1;c312945_g1;c312947_g1	orf length:822 frame:-2 start:167 end:988 gi|751788227|ref|XP_011203564.1| PREDICTED: carbonic anhydrase 2-like [Bactrocera dorsalis];orf length:483 frame:-2 start:211 end:693 gi|751788227|ref|XP_011203564.1| PREDICTED: carbonic anhydrase 2-like [Bactrocer	5	5	5	5	25.5	30.815				4337800	39940000	49013000			6455200	241040000	269030000	340800000
c313819_g1	c313819_g1;c313818_g1;c313816_g1	orf length:957 frame:3 start:21 end:977 gi|910321392|ref|XP_013163632.1| PREDICTED: fructose-bisphosphate aldolase-like [Papilio xuthus];orf length:957 frame:3 start:21 end:977 gi|910321392|ref|XP_013163632.1| PREDICTED: fructose-bisphosphate aldolase-like	3	1	1	1	4.1	35.614
c314136_g1	c314136_g1	orf length:2175 frame:-1 start:420 end:2594 gi|929345914|ref|XP_014086253.1| PREDICTED: collagen alpha-1(V) chain-like [Bactrocera oleae]	1	1	1	1	2.1	74.838	5313400	5257100	6643200		9883600			5948100
c314836_g1	c314836_g1;c314834_g1;c314833_g1;c314832_g1;c550929_g1;c494709_g1;c477608_g1;c481739_g1	orf length:117 frame:-1 start:1 end:117 gi|751454477|ref|XP_011181713.1| PREDICTED: casein kinase II subunit beta isoform X5 [Bactrocera cucurbitae];orf length:123 frame:-3 start:1 end:123 gi|7453641|gb|AAF62921.1| casein kinase II beta subunit [Drosophila	8	1	1	1	35.9	4.613	30989000		69033000	44020000	41602000					82782000
c315604_g1	c315604_g1	orf length:1860 frame:-3 start:1547 end:3406 gi|751456991|ref|XP_011183091.1| PREDICTED: glucose dehydrogenase [FAD, quinone]-like [Bactrocera cucurbitae]	1	8	8	8	15.3	68.747										429310000	496800000	399140000
c319738_g1	c319738_g1	orf length:495 frame:-2 start:10 end:504 gi|751441585|ref|XP_011195394.1| PREDICTED: larval cuticle protein A2B [Bactrocera cucurbitae]	1	5	5	5	35.8	17.145	251070000	227360000	215040000	115460000	93034000	108880000	149740000	168550000	168250000
c320332_g1	c320332_g1;c320333_g1	orf length:237 frame:1 start:4 end:240 gi|732801942|gb|KHJ81698.1| ADP-ribosylation factor family protein [Oesophagostomum dentatum];orf length:372 frame:1 start:1 end:372 gi|226475858|emb|CAX72019.1| ADP-ribosylation factor 1-like protein [Schistosoma jap	2	1	1	1	15.2	8.8271				21972000	34826000	42229000				22876000	22595000	29751000
c538134_g1	c538134_g1;c497288_g1;c494165_g1;c534391_g1;c320349_g1;c489054_g1;c499300_g1	orf length:102 frame:3 start:198 end:299 gi|25009774|gb|AAN71060.1| AT13329p, partial [Drosophila melanogaster];orf length:126 frame:-2 start:1775 end:1900 gi|221307616|gb|AAN71113.2| AT28563p [Drosophila melanogaster];orf length:138 frame:3 start:114 end:	7	1	1	1	26.5	4.0196	140960000	47115000	108840000	145120000	72643000	97374000	115590000	98339000	91190000	115460000	174930000	70473000
c320363_g1	c320363_g1;c320362_g1	orf length:924 frame:1 start:385 end:1308 gi|929347281|ref|XP_014093697.1| PREDICTED: torsin-like protein [Bactrocera oleae];orf length:1032 frame:1 start:385 end:1416 gi|929347281|ref|XP_014093697.1| PREDICTED: torsin-like protein [Bactrocera oleae]	2	1	1	1	3.2	34.657					9156900					8791700	10607000
c320407_g1	c320407_g1	orf length:363 frame:3 start:3 end:365 gi|20269780|gb|AAM18049.1| ribosomal protein S24 [Marsupenaeus japonicus]	1	1	1	1	9.1	13.333				72715000	73722000					107080000		47197000
c320715_g1	c320715_g1	orf length:420 frame:-3 start:24 end:443 gi|1000733490|ref|XP_015589182.1| PREDICTED: 40S ribosomal protein S15 [Cephus cinctus]	1	2	2	2	20	15.768				40592000	39805000	31341000				25839000	59540000	64694000
c320791_g1	c320791_g1	orf length:126 frame:-2 start:3 end:128 gi|929378041|ref|XP_014099278.1| PREDICTED: voltage-dependent anion-selective channel [Bactrocera oleae] gi|929378043|ref|XP_014099279.1| PREDICTED: voltage-dependent anion-selective channel [Bactrocera oleae] gi|929	1	2	1	1	42.9	4.7324	64796000	119900000	126870000		43878000	82698000	135410000	102030000	65928000	207690000	53487000	105800000
c321334_g1	c321334_g1	orf length:915 frame:2 start:131 end:1045 gi|751776571|ref|XP_011197251.1| PREDICTED: coatomer subunit epsilon [Bactrocera dorsalis]	1	3	3	3	10.2	34.761	60697000	55784000	36611000	44027000	43861000	37045000	60281000	40711000	29313000	56736000	53992000	52642000
c321557_g1	c321557_g1;c537340_g1;c498286_g1	orf length:132 frame:-3 start:3 end:134 gi|929364361|ref|XP_014091776.1| PREDICTED: putative alpha-L-fucosidase [Bactrocera oleae];orf length:1140 frame:2 start:209 end:1348 gi|751798054|ref|XP_011208923.1| PREDICTED: putative alpha-L-fucosidase [Bactrocer	3	1	1	1	25	4.9728												31512000
c322340_g1	c322340_g1;c499626_g1;c451378_g1;c553266_g1	orf length:120 frame:3 start:3 end:122 gi|751450003|ref|XP_011179258.1| PREDICTED: selenium-binding protein 1 [Bactrocera cucurbitae];orf length:1302 frame:2 start:80 end:1381 gi|751450003|ref|XP_011179258.1| PREDICTED: selenium-binding protein 1 [Bactroce	4	2	2	2	47.5	4.7342	39949000	31487000	41725000	24557000	25124000	34946000	40963000	38307000	34267000	28797000	28730000	31625000
c325769_g1	c325769_g1;c478249_g1	orf length:429 frame:-1 start:1 end:429 gi|751437311|ref|XP_011176705.1| PREDICTED: ER membrane protein complex subunit 4 [Bactrocera cucurbitae];orf length:444 frame:2 start:98 end:541 gi|751437311|ref|XP_011176705.1| PREDICTED: ER membrane protein comple	2	1	1	1	16.1	16.002	14767000			14059000
c325839_g1	c325839_g1;c325840_g1	orf length:147 frame:-1 start:78 end:224 gi|751462095|ref|XP_011185884.1| PREDICTED: endocuticle structural glycoprotein SgAbd-9-like [Bactrocera cucurbitae];orf length:369 frame:-1 start:129 end:497 gi|751776738|ref|XP_011197343.1| PREDICTED: endocuticle	2	2	2	2	38.8	5.4782	178670000	142850000	187030000	183420000	227690000	197020000	166450000	183700000	216880000	102740000	157530000	129230000
c327431_g1	c327431_g1	orf length:102 frame:-1 start:4 end:105 gi|751791629|ref|XP_011205421.1| PREDICTED: facilitated trehalose transporter Tret1-2 homolog [Bactrocera dorsalis] gi|751791631|ref|XP_011205422.1| PREDICTED: facilitated trehalose transporter Tret1-2 homolog [Bactr	1	1	1	1	29.4	3.6781	70343000	56834000	51209000	97271000	89846000	99902000	55974000	59054000	42640000	85548000	81386000	72635000
c328164_g1	c328164_g1;c328165_g1	orf length:1863 frame:-1 start:795 end:2657 gi|751464603|ref|XP_011187251.1| PREDICTED: glucose dehydrogenase [FAD, quinone]-like [Bactrocera cucurbitae] gi|751464605|ref|XP_011187252.1| PREDICTED: glucose dehydrogenase [FAD, quinone]-like [Bactrocera cucu	2	3	3	3	7.6	68.765		41225000	30947000	21299000	33651000	22813000	28914000	34535000	58868000	76547000	79076000	64852000
c328731_g1	c328731_g1;c328736_g1;c328734_g1;c328729_g1;c328733_g1;c328728_g1;c547184_g1	orf length:675 frame:-3 start:55 end:729 gi|751803797|ref|XP_011212053.1| PREDICTED: vanin-like protein 1 [Bactrocera dorsalis];orf length:678 frame:-2 start:699 end:1376 gi|751804010|ref|XP_011212169.1| PREDICTED: vanin-like protein 2, partial [Bactrocera	7	2	2	2	15.1	24.742		26859000					27017000		51051000	52650000	93659000	58040000
c329738_g1	c329738_g1	orf length:1641 frame:3 start:276 end:1916 gi|751467813|ref|XP_011189008.1| PREDICTED: 20-hydroxyecdysone protein [Bactrocera cucurbitae]	1	1	1	1	2.7	57.421											20790000
c329988_g1	c329988_g1;c329986_g1;c329985_g1	orf length:318 frame:-3 start:3 end:320 gi|751793451|ref|XP_011206405.1| PREDICTED: L-xylulose reductase [Bactrocera dorsalis];orf length:318 frame:-1 start:3 end:320 gi|751793451|ref|XP_011206405.1| PREDICTED: L-xylulose reductase [Bactrocera dorsalis];or	3	2	2	2	18.9	11.516	174510000	174230000	100160000	123980000	90306000	70936000	137050000	150100000	144600000	127640000	102810000	158860000
c330164_g1	c330164_g1;c330163_g1;c330161_g1;c489957_g1	orf length:159 frame:3 start:105 end:263 gi|498961245|ref|XP_004524771.1| PREDICTED: uncharacterized protein LOC101460306 [Ceratitis capitata];orf length:159 frame:1 start:427 end:585 gi|751477617|ref|XP_011194340.1| PREDICTED: uncharacterized protein LOC1	4	1	1	1	20.8	5.8927										85824000	75656000	91819000
c330411_g1	c330411_g1;c330404_g1	orf length:174 frame:2 start:494 end:667 gi|929363056|ref|XP_014091054.1| PREDICTED: clathrin light chain [Bactrocera oleae];orf length:174 frame:1 start:631 end:804 gi|929363056|ref|XP_014091054.1| PREDICTED: clathrin light chain [Bactrocera oleae]	2	1	1	1	20.7	6.0064	150220000	142540000	130190000		150890000	134270000	126920000	118960000	112450000	130950000	136120000	138160000
c331417_g1	c331417_g1;c331419_g1	orf length:318 frame:2 start:2 end:319 gi|751793158|ref|XP_011206253.1| PREDICTED: membrane-associated progesterone receptor component 1 [Bactrocera dorsalis];orf length:234 frame:2 start:2 end:235 gi|751793158|ref|XP_011206253.1| PREDICTED: membrane-assoc	2	3	2	3	29.2	11.745	121500000	149830000	139920000	109360000	77102000	114350000	123990000	123490000	106510000	162230000	134790000	145520000
c332376_g1	c332376_g1;c546366_g1	orf length:219 frame:1 start:250 end:468 gi|751773754|ref|XP_011213485.1| PREDICTED: renin receptor [Bactrocera dorsalis];orf length:819 frame:1 start:76 end:894 gi|751773754|ref|XP_011213485.1| PREDICTED: renin receptor [Bactrocera dorsalis]	2	1	1	1	20.5	7.7367	85605000	64080000	68948000	35389000	26517000	32415000	55818000	59848000	41353000	37469000	32535000	28206000
c333220_g1	c333220_g1;c333215_g1	orf length:357 frame:-3 start:49 end:405 gi|195037933|ref|XP_001990415.1| GH18252 [Drosophila grimshawi] gi|193894611|gb|EDV93477.1| GH18252 [Drosophila grimshawi];orf length:366 frame:-1 start:49 end:414 gi|195037933|ref|XP_001990415.1| GH18252 [Drosophil	2	3	1	1	24.4	12.921	43799000	32967000	67928000	84809000	48219000	81293000	73108000	37893000	36753000	51347000	63935000	49492000
c335120_g1	c335120_g1	orf length:222 frame:1 start:580 end:801 gi|751476316|ref|XP_011193638.1| PREDICTED: transcription factor SPT20 homolog, partial [Bactrocera cucurbitae]	1	3	3	3	35.1	8.4957	60137000	89027000	55425000				54510000	72847000	88225000		26979000
c339678_g1	c339678_g1;c500980_g1;c537051_g1	orf length:141 frame:-2 start:134 end:274 gi|929358502|ref|XP_014088552.1| PREDICTED: protein late bloomer [Bactrocera oleae];orf length:678 frame:2 start:425 end:1102 gi|929358502|ref|XP_014088552.1| PREDICTED: protein late bloomer [Bactrocera oleae];orf	3	1	1	1	27.7	5.5082												25417000
c339766_g1	c339766_g1	orf length:186 frame:3 start:3 end:188 gi|312285666|gb|ADQ64523.1| hypothetical protein [Bactrocera oleae]	1	5	0	1	62.9	7.1722	618930000	262310000	239300000	519740000	605520000	545070000	583010000	391990000	703900000	175720000	192250000	171250000
c340246_g1	c340246_g1	orf length:483 frame:-2 start:93 end:575 gi|751790239|ref|XP_011204661.1| PREDICTED: pupal cuticle protein Edg-78E-like [Bactrocera dorsalis]	1	1	1	1	6.2	17.884
c340966_g1	c340966_g1;c340967_g1	orf length:375 frame:3 start:51 end:425 gi|751462602|ref|XP_011186158.1| PREDICTED: A-kinase anchor protein 14-like [Bactrocera cucurbitae];orf length:387 frame:3 start:78 end:464 gi|929376325|ref|XP_014098325.1| PREDICTED: A-kinase anchor protein 14-like	2	2	2	2	28	12.918								18544000		92947000	61499000	50188000
c341643_g1	c341643_g1	orf length:366 frame:1 start:46 end:411 gi|910312397|ref|XP_013169712.1| PREDICTED: 40S ribosomal protein S16-like [Papilio xuthus] gi|910316782|ref|XP_013182724.1| PREDICTED: 40S ribosomal protein S16-like [Papilio xuthus] gi|910318088|ref|XP_013161852.1|	1	2	2	2	14.8	14.019				51577000	61403000	59951000				43045000	52842000	50690000
c341652_g1	c341652_g1	orf length:363 frame:1 start:1 end:363 gi|675119102|gb|AIL48446.1| small subunit ribosomal protein 14, partial [Oigolaimella sp. VS-2014]	1	2	1	1	24	12.703				20069000		22541000					16239000
c342288_g1	c342288_g1;c458875_g1;c539035_g1;c511396_g1;c456406_g1	orf length:399 frame:2 start:2 end:400 gi|498924615|ref|XP_004517481.1| PREDICTED: putative inorganic phosphate cotransporter isoform X2 [Ceratitis capitata];orf length:870 frame:3 start:1758 end:2627 gi|498924613|ref|XP_004517480.1| PREDICTED: putative in	5	1	1	1	9.8	15.164		13131000					15657000	16928000	23217000	23016000	28362000	29587000
c342310_g1	c342310_g1	orf length:507 frame:-3 start:19 end:525 gi|910314800|ref|XP_013181631.1| PREDICTED: 60S ribosomal protein L20-A-like [Papilio xuthus]	1	3	3	3	15.4	19.798				50105000	90665000	59372000			20912000	54525000	42319000	77336000
c342327_g1	c342327_g1	orf length:585 frame:-3 start:100 end:684 gi|910314872|ref|XP_013181671.1| PREDICTED: 60S ribosomal protein L15-like [Papilio xuthus] gi|910315066|ref|XP_013181782.1| PREDICTED: 60S ribosomal protein L15-like [Papilio xuthus] gi|326578137|gb|ADZ95712.1| 60	1	3	3	3	19.5	22.828	61258000	57370000	65070000	99033000	142280000	81130000	72836000	72429000	68534000
c342329_g1	c342329_g1	orf length:486 frame:-1 start:51 end:536 gi|241672366|ref|XP_002411471.1| peptidyl-prolyl cis-trans isomerase, putative [Ixodes scapularis] gi|215504125|gb|EEC13619.1| peptidyl-prolyl cis-trans isomerase, putative [Ixodes scapularis]	1	4	4	4	22.8	17.851	20439000		25318000	65849000	80876000	121250000	65510000	43720000	67974000	75531000	86170000	89543000
c343325_g1	c343325_g1	orf length:765 frame:-1 start:40 end:804 gi|929365112|ref|XP_014092184.1| PREDICTED: adult-specific rigid cuticular protein 15.5-like [Bactrocera oleae]	1	4	4	4	25.9	27.601	25529000	35113000	30765000				30319000		19847000	131950000	157650000	160380000
c34707_g1	c34707_g1;c468885_g1;c452802_g1;c531497_g1;c450481_g1;c511455_g1;c475960_g1;c515389_g1;c465343_g1	orf length:279 frame:1 start:1 end:279 gi|751785424|ref|XP_011202048.1| PREDICTED: uncharacterized protein LOC105225342 [Bactrocera dorsalis];orf length:498 frame:3 start:1491 end:1988 gi|751785424|ref|XP_011202048.1| PREDICTED: uncharacterized protein LOC	9	1	1	1	10.8	10.191
c347997_g1	c347997_g1;c547862_g1;c552050_g1	orf length:135 frame:1 start:2254 end:2388 gi|751783509|ref|XP_011201001.1| PREDICTED: vacuolar protein sorting-associated protein 35 isoform X3 [Bactrocera dorsalis];orf length:969 frame:2 start:383 end:1351 gi|499006585|ref|XP_004535859.1| PREDICTED: vac	3	1	1	1	22.2	5.0187	22471000	13420000					7511500			9965000	20410000	17835000
c349135_g1	c349135_g1;c514751_g1	orf length:273 frame:3 start:360 end:632 gi|929360288|ref|XP_014089536.1| PREDICTED: src substrate cortactin [Bactrocera oleae] gi|929360290|ref|XP_014089537.1| PREDICTED: src substrate cortactin [Bactrocera oleae] gi|929360292|ref|XP_014089538.1| PREDICTE	2	1	1	1	15.4	10.23										17506000		17874000
c34956_g1	c34956_g1;c524532_g1	orf length:525 frame:2 start:2 end:526 gi|751474622|ref|XP_011192717.1| PREDICTED: vacuolar protein sorting-associated protein 13A [Bactrocera cucurbitae];orf length:1287 frame:3 start:837 end:2123 gi|751474622|ref|XP_011192717.1| PREDICTED: vacuolar prote	2	1	1	1	5.7	19.266			7392200				8159900	8477500		9048600		12174000
c349770_g1	c349770_g1	orf length:108 frame:-2 start:176 end:283 gi|205716464|sp|P0C866.1|F91A2_HUMAN RecName: Full=Putative uncharacterized protein encoded by LINC00869	1	1	1	1	36.1	3.8374
c349848_g1	c349848_g1;c349851_g1;c349850_g1	orf length:282 frame:3 start:3 end:284 gi|751774920|ref|XP_011214098.1| PREDICTED: trichohyalin [Bactrocera dorsalis];orf length:147 frame:3 start:45 end:191 gi|929374382|ref|XP_014097250.1| PREDICTED: trichohyalin [Bactrocera oleae];orf length:147 frame:3	3	3	3	3	38.3	9.9614										1224600000	1129100000	922260000
c349849_g1	c349849_g1	orf length:1269 frame:2 start:191 end:1459 gi|751774920|ref|XP_011214098.1| PREDICTED: trichohyalin [Bactrocera dorsalis]	1	19	18	19	51.1	47.805			724660			555900	804260	787260		4516900000	4483400000	4429600000
c349852_g1	c349852_g1;c458512_g1	orf length:567 frame:1 start:85 end:651 gi|751774920|ref|XP_011214098.1| PREDICTED: trichohyalin [Bactrocera dorsalis]	2	12	11	11	76.7	21.806				4224900		4659600				1686800000	4210000000	4644600000
c350766_g1	c350766_g1;c350759_g1;c350761_g1;c350762_g1;c492503_g1	orf length:201 frame:1 start:373 end:573 gi|751770519|ref|XP_011199922.1| PREDICTED: zinc finger BED domain-containing protein 1, partial [Bactrocera dorsalis];orf length:255 frame:1 start:373 end:627 gi|929374070|ref|XP_014097079.1| PREDICTED: UPF0430 pro	5	1	1	1	11.9	8.3536	218000000	150870000	132980000	113140000	141380000	179370000	160130000	204540000	202820000	73027000	41061000	53588000
c351178_g1	c351178_g1;c351182_g1;c351192_g1;c467666_g1;c490182_g1;c536395_g1	orf length:231 frame:2 start:2 end:232 gi|929352856|ref|XP_014085457.1| PREDICTED: transforming growth factor-beta-induced protein ig-h3 isoform X2 [Bactrocera oleae];orf length:222 frame:2 start:2 end:223 gi|929352854|ref|XP_014085455.1| PREDICTED: transf	6	4	1	3	48.1	8.9981	137220000	144380000	90357000	207090000	258490000	256880000	142720000	166180000	141850000	584520000	566470000	630440000
c352824_g1	c352824_g1;c352819_g1;c468720_g1;c483428_g1;c475134_g1;c502736_g1;c518237_g1;c482884_g1;c518582_g1;c552314_g1;c463065_g1;c494762_g1	orf length:300 frame:-2 start:1 end:300 gi|751786117|ref|XP_011202424.1| PREDICTED: 1,2-dihydroxy-3-keto-5-methylthiopentene dioxygenase [Bactrocera dorsalis];orf length:300 frame:-3 start:1 end:300 gi|751786117|ref|XP_011202424.1| PREDICTED: 1,2-dihydroxy	12	2	2	2	27	11.68		13659000			33273000	14473000				16856000		22326000
c352827_g1	c352827_g1	orf length:261 frame:1 start:1 end:261 gi|751469916|ref|XP_011190165.1| PREDICTED: glutaredoxin-C4 [Bactrocera cucurbitae]	1	1	1	1	19.5	9.58			202110000				97784000		155060000
c353030_g1	c353030_g1;c553056_g1;c353027_g1;c353024_g1	orf length:198 frame:1 start:79 end:276 gi|751787592|ref|XP_011203219.1| PREDICTED: cytochrome b5 isoform X2 [Bactrocera dorsalis];orf length:345 frame:1 start:106 end:450 gi|751787592|ref|XP_011203219.1| PREDICTED: cytochrome b5 isoform X2 [Bactrocera dor	4	2	2	2	36.4	7.445	42822000	41475000	35381000	58100000	70917000	50475000	51564000	58748000	42671000	61511000	71653000	52856000
c354880_g1	c354880_g1;c354879_g1	orf length:222 frame:1 start:1 end:222 gi|498998035|ref|XP_004533749.1| PREDICTED: ATPase ASNA1 homolog [Ceratitis capitata];orf length:315 frame:1 start:1 end:315 gi|751783668|ref|XP_011201088.1| PREDICTED: ATPase ASNA1 homolog [Bactrocera dorsalis]	2	1	1	1	13.5	8.3428	22122000	19701000	24877000	40142000	30292000	36247000	34123000	30687000	23684000	22145000	27507000	22883000
c355085_g1	c355085_g1;c355084_g1	orf length:198 frame:2 start:2 end:199 gi|928018141|ref|XP_013857060.1| PREDICTED: 40S ribosomal protein S17-like [Austrofundulus limnaeus];orf length:333 frame:2 start:2 end:334 gi|156364520|ref|XP_001626395.1| predicted protein [Nematostella vectensis] g	2	1	1	1	16.7	7.757					21447000					16145000	21069000	21943000
c355107_g1	c355107_g1;c530666_g1	orf length:333 frame:3 start:3 end:335 gi|807035810|ref|XP_012159620.1| PREDICTED: basement membrane-specific heparan sulfate proteoglycan core protein [Ceratitis capitata];orf length:423 frame:2 start:2303 end:2725 gi|929360552|ref|XP_014089685.1| PREDICT	2	1	1	1	12.6	12.135	268310000	427350000	393140000	447130000	607560000	453230000	614630000	498040000	457200000	533100000	755740000	727290000
c355369_g1	c355369_g1	orf length:501 frame:-2 start:83 end:583 gi|195382446|ref|XP_002049941.1| uncharacterized protein Dvir_GJ21865, isoform A [Drosophila virilis] gi|194144738|gb|EDW61134.1| uncharacterized protein Dvir_GJ21865, isoform A [Drosophila virilis]	1	1	1	1	8.4	18.975				54171000	64137000	63239000				40811000
c355543_g1	c355543_g1	orf length:450 frame:1 start:19 end:468 gi|910334085|ref|XP_013170460.1| PREDICTED: 40S ribosomal protein S8-B-like [Papilio xuthus]	1	5	5	5	40	17.099	10972000			194120000	274850000	84608000		43393000		62544000	131030000	116880000
c355796_g1	c355796_g1;c355794_g1;c355795_g1;c355798_g1	orf length:906 frame:2 start:23 end:928 gi|751451702|ref|XP_011180189.1| PREDICTED: attacin-A-like [Bactrocera cucurbitae];orf length:906 frame:2 start:23 end:928 gi|751451702|ref|XP_011180189.1| PREDICTED: attacin-A-like [Bactrocera cucurbitae];orf length	4	16	16	16	75.8	30.885	176400000	169790000	183320000	1070000000	1316600000	1047300000	6826900000	5682500000	6729500000	6876900000	7254400000	7987800000
c355867_g1	c355867_g1	orf length:99 frame:1 start:511 end:609 gi|751465012|ref|XP_011187478.1| PREDICTED: glyoxylate reductase/hydroxypyruvate reductase isoform X2 [Bactrocera cucurbitae]	1	1	1	1	39.4	3.556	89120000	28341000	28698000	44995000		36506000	64481000	60131000	47737000	21288000	40476000	46475000
c356637_g1	c356637_g1;c356636_g1	orf length:1257 frame:3 start:21 end:1277 gi|910335617|ref|XP_013171284.1| PREDICTED: probable kinetochore protein NUF2 [Papilio xuthus];orf length:1233 frame:3 start:21 end:1253 gi|910335617|ref|XP_013171284.1| PREDICTED: probable kinetochore protein NUF2	2	2	2	2	9.1	49.541	186760000	171100000		202960000	267760000	214150000	219940000	132590000	204250000	194910000	204380000	199400000
c359858_g1	c359858_g1;c551852_g1	orf length:180 frame:2 start:77 end:256 gi|751443651|ref|XP_011196530.1| PREDICTED: receptor expression-enhancing protein 6 isoform X1 [Bactrocera cucurbitae]	2	3	1	3	40	6.8306	188780000	198470000	267490000	177870000	178690000	195860000	148210000	62363000	116770000	183070000	214220000	363840000
c360167_g1	c360167_g1	orf length:168 frame:2 start:5 end:172 gi|929375819|ref|XP_014098040.1| PREDICTED: bile salt-activated lipase [Bactrocera oleae]	1	1	1	1	17.9	6.3661					21685000		17539000	14625000	15183000	107160000	105180000	121130000
c360215_g1	c360215_g1;c360211_g1	orf length:204 frame:-2 start:3 end:206 gi|498970418|ref|XP_004526806.1| PREDICTED: 40S ribosomal protein S4 [Ceratitis capitata] gi|751439300|ref|XP_011183473.1| PREDICTED: 40S ribosomal protein S4 [Bactrocera cucurbitae] gi|929347740|ref|XP_014096152.1|	2	3	1	1	41.2	7.6742	154450000	73161000	107930000	93749000	81957000	128120000	154660000	80620000	76623000	99830000	116820000	113280000
c360975_g1	c360975_g1;c506704_g1;c360969_g1	orf length:378 frame:2 start:2 end:379 gi|751799443|ref|XP_011209684.1| PREDICTED: eukaryotic translation initiation factor 3 subunit J [Bactrocera dorsalis];orf length:432 frame:2 start:476 end:907 gi|751799443|ref|XP_011209684.1| PREDICTED: eukaryotic tr	3	2	1	1	16.7	14.516	19489000	26543000	21358000			15802000	21775000			15642000
c361501_g1	c361501_g1;c361505_g1	orf length:723 frame:1 start:403 end:1125 gi|929367106|ref|XP_014093281.1| PREDICTED: probable GDP-L-fucose synthase [Bactrocera oleae];orf length:843 frame:2 start:218 end:1060 gi|751794928|ref|XP_011207209.1| PREDICTED: probable GDP-L-fucose synthase [Ba	2	1	1	1	4.1	27.575	9686600	5388800	12573000	7942400	9009700	10220000		6920700	6020200	8477900
c361571_g1	c361571_g1;c203071_g1;c266059_g1;c203053_g1;c266056_g1;c361572_g1;c266051_g1;c361563_g1	orf length:789 frame:-1 start:93 end:881 gi|557763008|ref|XP_005181217.1| PREDICTED: puromycin-sensitive aminopeptidase [Musca domestica];orf length:225 frame:2 start:2 end:226 gi|662224874|ref|XP_008486803.1| PREDICTED: puromycin-sensitive aminopeptidase-	8	2	2	2	8.7	29.567				14849000	34315000	25292000				30837000	23076000	24371000
c362264_g1	c362264_g1	orf length:1599 frame:2 start:11 end:1609 gi|910335567|ref|XP_013171255.1| PREDICTED: heat shock protein ECU02_0100-like [Papilio xuthus] gi|484852542|gb|EOB11536.1| 78 kDa glucose-regulated protein [Nosema bombycis CQ1]	1	8	8	8	16.3	59.403				204000000	206780000	148340000	64497000		44211000	147810000	240430000	171400000
c363702_g1	c363702_g1	orf length:507 frame:-2 start:130 end:636 gi|950007|gb|AAA88882.1| Tc1-like transposase [Drosophila virilis] gi|1321810|emb|CAA89219.1| Tc1-like transposase [Drosophila virilis]	1	1	1	1	5.9	18.523	37622000	32784000	38602000		23779000	26915000	39841000	32714000	33117000	17131000
c363799_g1	c363799_g1;c493668_g1;c486498_g1;c363802_g1;c452738_g1;c492351_g1	orf length:90 frame:-1 start:151 end:240 gi|195432110|ref|XP_002064069.1| uncharacterized protein Dwil_GK19969 [Drosophila willistoni] gi|194160154|gb|EDW75055.1| uncharacterized protein Dwil_GK19969 [Drosophila willistoni];orf length:117 frame:2 start:182	6	2	2	2	50	3.8576	45740000	38514000	48393000	57986000	42873000	45378000	59405000	67032000	55909000	46069000	57679000	55602000
c364157_g1	c364157_g1;c364153_g1	orf length:585 frame:3 start:1245 end:1829 gi|56754610|gb|AAW25491.1| unknown [Schistosoma japonicum] gi|226473688|emb|CAX71529.1| ribosomal protein L10a [Schistosoma japonicum] gi|226473690|emb|CAX71530.1| ribosomal protein L10a [Schistosoma japonicum] gi	2	1	1	1	4.6	22.354
c364924_g1	c364924_g1	orf length:213 frame:-1 start:46 end:258 gi|75386962|gb|ABA19149.1| elongation factor-1 alpha [Octarthria sp. CB0415]	1	4	1	1	54.9	7.8698							27080000	18965000	28649000
c365317_g1	c365317_g1;c365316_g1	orf length:255 frame:2 start:1241 end:1495 gi|668448444|gb|KFB38106.1| AGAP000986-PA-like protein [Anopheles sinensis];orf length:255 frame:3 start:1296 end:1550 gi|668448444|gb|KFB38106.1| AGAP000986-PA-like protein [Anopheles sinensis]	2	1	1	1	12.9	9.3933	58344000	30375000	29544000	37771000	25802000	27327000	36236000	30858000	32390000	25976000	26185000	23178000
c365383_g1	c365383_g1	orf length:549 frame:3 start:417 end:965 gi|929370217|ref|XP_014094983.1| PREDICTED: uncharacterized protein LOC106620866 isoform X1 [Bactrocera oleae]	1	1	1	1	9.3	19.829
c366475_g1	c366475_g1	orf length:237 frame:1 start:7 end:243 gi|953064413|gb|ALO50103.1| large subunit ribosomal protein 27, partial [Micoletzkya masseyi]	1	3	3	3	27.8	9.0614				77428000	90580000	80747000	23533000	31191000		89885000	65222000	53943000
c366805_g1	c366805_g1;c529638_g1;c474777_g1;c464116_g1;c553688_g1;c455518_g1;c498851_g1	orf length:246 frame:3 start:3 end:248 gi|751440396|ref|XP_011189466.1| PREDICTED: acyl carrier protein, mitochondrial isoform X2 [Bactrocera cucurbitae];orf length:363 frame:1 start:1 end:363 gi|751440398|ref|XP_011189471.1| PREDICTED: acyl carrier protei	7	1	1	1	11	9.0353	120710000	194480000	164830000	78939000	90475000	90638000	118740000	133110000	168970000	108050000	103120000	84052000
c370839_g1	c370839_g1;c370838_g1;c468772_g1;c452705_g1	orf length:174 frame:-3 start:1 end:174 gi|929366060|ref|XP_014092705.1| PREDICTED: 60S ribosomal protein L3 isoform X1 [Bactrocera oleae];orf length:156 frame:-3 start:46 end:201 gi|929366060|ref|XP_014092705.1| PREDICTED: 60S ribosomal protein L3 isoform	4	4	3	4	41.4	6.9843	222220000	314940000	275890000	263290000	373810000	317510000	233830000	263950000	338220000	219530000	288820000	455350000
c372120_g1	c372120_g1	orf length:243 frame:1 start:61 end:303 gi|313229083|emb|CBY18235.1| unnamed protein product [Oikopleura dioica]	1	2	2	2	22.2	8.9795				88159000	67394000	73643000		29346000		60495000	52870000	35252000
c372295_g1	c372295_g1	orf length:1197 frame:2 start:143 end:1339 gi|910353595|ref|XP_013180813.1| PREDICTED: elongation factor 1-alpha-like [Papilio xuthus]	1	12	12	12	32.8	42.56				1127600000	1398500000	1213000000	194960000	246420000	276020000	1680000000	1277300000	1199900000
c373635_g1	c373635_g1	orf length:606 frame:-1 start:5 end:610 gi|1708781|emb|CAA66313.1| LMP7-like protein [Botryllus schlosseri]	1	1	1	1	6.9	22.269				17308000	16120000	19873000				17529000	18417000
c373786_g1	c373786_g1;c373789_g1	orf length:183 frame:-3 start:3 end:185 gi|498972594|ref|XP_004527351.1| PREDICTED: small ubiquitin-related modifier 3 [Ceratitis capitata] gi|751446216|ref|XP_011177187.1| PREDICTED: small ubiquitin-related modifier 3 [Bactrocera cucurbitae] gi|751789727|	2	1	1	1	19.7	7.014	80382000	88614000	66822000	81678000	71435000	80232000	75016000	75908000	103700000	68933000	90817000	144890000
c374130_g1	c374130_g1;c374129_g1	orf length:405 frame:-3 start:697 end:1101 gi|751775385|ref|XP_011214347.1| PREDICTED: endocuticle structural glycoprotein SgAbd-2 [Bactrocera dorsalis];orf length:222 frame:-1 start:697 end:918 gi|929348448|ref|XP_014099749.1| PREDICTED: endocuticle struc	2	2	2	2	22.2	14.681	14566000		9879800	9393200	8642700	9483200		9745900	9296100	210630000	177920000	149950000
c374725_g1	c374725_g1;c374724_g1	orf length:627 frame:-1 start:828 end:1454 gi|910315172|ref|XP_013181843.1| PREDICTED: polysaccharide deacetylase domain-containing protein ECU11_0510-like [Papilio xuthus];orf length:627 frame:-1 start:798 end:1424 gi|910315172|ref|XP_013181843.1| PREDICT	2	3	3	3	18.2	23.49				159110000	87197000	130790000		17333000		95811000	148930000	85224000
c374942_g1	c374942_g1;c374943_g1;c374944_g1;c476071_g1;c502019_g1	orf length:285 frame:3 start:3 end:287 gi|929360764|ref|XP_014089797.1| PREDICTED: LOW QUALITY PROTEIN: ras-related protein Rab-1A [Bactrocera oleae];orf length:357 frame:3 start:3 end:359 gi|929360764|ref|XP_014089797.1| PREDICTED: LOW QUALITY PROTEIN: ra	5	4	1	1	68.4	10.242	151650000	168970000		171390000	162880000	144740000	166330000	112490000	149490000	246050000	143580000	251000000
c375968_g1	c375968_g1;c375967_g1;c375966_g1;c448204_g1;c492808_g1	orf length:204 frame:2 start:170 end:373 gi|929350215|ref|XP_014102692.1| PREDICTED: 40S ribosomal protein S21 isoform X2 [Bactrocera oleae];orf length:204 frame:2 start:257 end:460 gi|929350215|ref|XP_014102692.1| PREDICTED: 40S ribosomal protein S21 isof	5	1	1	1	26.5	7.4494				24097000	16436000	14961000		18205000	13064000	12040000	15234000
c376222_g1	c376222_g1;c376218_g1	orf length:366 frame:-3 start:739 end:1104 gi|751442774|ref|XP_011196049.1| PREDICTED: pupal cuticle protein Edg-78E [Bactrocera cucurbitae];orf length:366 frame:-3 start:779 end:1144 gi|751442774|ref|XP_011196049.1| PREDICTED: pupal cuticle protein Edg-78	2	1	1	1	8.2	13.493										1071800000	1227300000	724970000
c376292_g1	c376292_g1;c376295_g1	orf length:90 frame:-3 start:1509 end:1598 gi|751797583|ref|XP_011208663.1| PREDICTED: vacuolar protein-sorting-associated protein 36 [Bactrocera dorsalis];orf length:981 frame:-1 start:801 end:1781 gi|751797583|ref|XP_011208663.1| PREDICTED: vacuolar prot	2	1	1	1	33.3	3.5439										6961400	5521900	10077000
c376873_g1	c376873_g1	orf length:483 frame:-3 start:86 end:568 gi|910316784|ref|XP_013182725.1| PREDICTED: 60S ribosomal protein L13-like [Papilio xuthus]	1	2	2	2	14.3	18.978				156010000	112850000	118420000				153310000	133720000	139640000
c376933_g1	c376933_g1	orf length:378 frame:-3 start:3 end:380 gi|910316816|ref|XP_013182744.1| PREDICTED: uncharacterized protein LOC106128829 [Papilio xuthus] gi|910317432|ref|XP_013161493.1| PREDICTED: uncharacterized protein LOC106113313 [Papilio xuthus] gi|326566477|gb|ADZ9	1	2	2	2	15.1	14.745				48769000	50069000	71494000		28727000
c377150_g1	c377150_g1	orf length:231 frame:-2 start:1 end:231 gi|751459735|ref|XP_011184596.1| PREDICTED: cofilin/actin-depolymerizing factor homolog [Bactrocera cucurbitae] gi|751792988|ref|XP_011206161.1| PREDICTED: cofilin/actin-depolymerizing factor homolog [Bactrocera dors	1	2	2	2	15.6	8.634	919390000	599900000	712650000	744290000	586110000	549490000	689670000	515310000	790790000	849400000	519310000	715750000
c377160_g1	c377160_g1	orf length:96 frame:-3 start:317 end:412 gi|969485243|ref|XP_001360888.3| uncharacterized protein Dpse_GA18060 [Drosophila pseudoobscura pseudoobscura] gi|950768477|gb|EAL25463.3| uncharacterized protein Dpse_GA18060 [Drosophila pseudoobscura pseudoobscura	1	1	1	1	37.5	3.5919	970610000	814610000	1384600000	799230000	884630000	1129500000	1056300000	1232600000	1207100000	935280000	1309100000	895170000
c377359_g1	c377359_g1;c548185_g1;c377356_g1	orf length:588 frame:2 start:2 end:589 gi|929349368|ref|XP_014102227.1| PREDICTED: attacin-B-like [Bactrocera oleae];orf length:537 frame:3 start:9 end:545 gi|929349368|ref|XP_014102227.1| PREDICTED: attacin-B-like [Bactrocera oleae];orf length:396 frame:3	3	6	5	6	39.8	20.017	158710000	185670000	155410000	99995000	82524000	80024000	1702500000	1620000000	1395800000	894220000	1189400000	950290000
c377535_g1	c377535_g1	orf length:1935 frame:2 start:197 end:2131 gi|751440980|ref|XP_011192569.1| PREDICTED: uncharacterized protein LOC105218577 [Bactrocera cucurbitae]	1	1	1	1	1.2	72.343										48536000	39968000
c377799_g1	c377799_g1;c377809_g1;c377804_g1;c377800_g1;c447870_g1;c377813_g1;c377798_g1;c377806_g1;c377808_g1;c377811_g1;c377807_g1;c377803_g1;c377801_g1;c377797_g1;c377802_g1;c377805_g1;c541113_g1	orf length:213 frame:1 start:1 end:213 gi|751440984|ref|XP_011192595.1| PREDICTED: MD-2-related lipid-recognition protein-like [Bactrocera cucurbitae];orf length:258 frame:1 start:1 end:258 gi|751440984|ref|XP_011192595.1| PREDICTED: MD-2-related lipid-rec	17	3	3	3	47.9	8.0202	1129700000	931220000	958070000	890900000	936800000	882940000	667210000	747640000	721900000	711940000	618440000	504470000
c377848_g1	c377848_g1;c537579_g1;c377863_g1;c377852_g1;c377850_g1	orf length:249 frame:-1 start:67 end:315 gi|929355099|ref|XP_014086689.1| PREDICTED: ATP synthase-coupling factor 6, mitochondrial [Bactrocera oleae];orf length:291 frame:3 start:111 end:401 gi|929355099|ref|XP_014086689.1| PREDICTED: ATP synthase-coupling	5	2	2	2	26.5	9.3377	470980000	516240000	393320000	212640000	251420000	231610000	414250000	319440000	414620000	192850000	213870000	173560000
c377961_g1	c377961_g1;c377959_g1;c460518_g1	orf length:84 frame:2 start:56 end:139 gi|929369059|ref|XP_014094357.1| PREDICTED: MICOS complex subunit MIC10 [Bactrocera oleae];orf length:93 frame:2 start:56 end:148 gi|929369059|ref|XP_014094357.1| PREDICTED: MICOS complex subunit MIC10 [Bactrocera ole	3	2	2	2	39.3	3.2817	47368000	50255000	64438000	40762000	38507000	37950000	60974000	41712000	60842000	47300000	38630000	26716000
c381131_g1	c381131_g1;c381130_g1	orf length:153 frame:3 start:270 end:422 gi|751438472|ref|XP_011178958.1| PREDICTED: putative mediator of RNA polymerase II transcription subunit 12 [Bactrocera cucurbitae];orf length:153 frame:2 start:269 end:421 gi|751438472|ref|XP_011178958.1| PREDICTED	2	2	0	1	54.9	5.8876	101140000	63077000	75320000	75513000	67134000		127020000	144130000	141620000	304400000	326100000	384430000
c381348_g1	c381348_g1;c381344_g1	orf length:213 frame:2 start:149 end:361 gi|751466990|ref|XP_011188555.1| PREDICTED: uncharacterized protein LOC105216007 [Bactrocera cucurbitae];orf length:213 frame:2 start:149 end:361 gi|751466990|ref|XP_011188555.1| PREDICTED: uncharacterized protein L	2	4	4	4	39.4	7.5043										3069000000	3003500000	2360400000
c381437_g1	c381437_g1;c381443_g1	orf length:183 frame:-1 start:20 end:202 gi|929379363|ref|XP_014100002.1| PREDICTED: transcription factor BTF3 homolog 4 [Bactrocera oleae];orf length:162 frame:-1 start:46 end:207 gi|929379363|ref|XP_014100002.1| PREDICTED: transcription factor BTF3 homol	2	3	2	3	45.9	6.6718	264290000	259820000	256890000	261120000	165060000	263300000	181680000	166860000	116190000	181550000	199490000	164850000
c381439_g1	c381439_g1;c381444_g1;c381448_g1;c451144_g1	orf length:288 frame:1 start:1372 end:1659 gi|929374410|ref|XP_014097266.1| PREDICTED: sarcocystatin-A-like [Bactrocera oleae];orf length:138 frame:2 start:1823 end:1960 gi|929374410|ref|XP_014097266.1| PREDICTED: sarcocystatin-A-like [Bactrocera oleae];or	4	3	3	3	35.4	10.315	117450000	129380000	98839000	386160000	360370000	371670000	109330000	139450000	126310000	923250000	930350000	869460000
c3935_g1	c3935_g1	orf length:123 frame:-1 start:90 end:212 gi|751455616|ref|XP_011182341.1| PREDICTED: uncharacterized protein LOC105212188 [Bactrocera cucurbitae]	1	2	2	2	53.7	4.0515	45302000	35514000	38923000	41556000	30779000	33995000	56686000	50852000	50726000	78216000	49243000	60832000
c41264_g1	c41264_g1	orf length:222 frame:2 start:2 end:223 gi|817264105|ref|XP_012294089.1| PREDICTED: galectin-7-like [Aotus nancymaae]	1	1	1	1	14.9	7.9286	19979000	25533000	19514000	14471000	6788300		25563000	23108000	7154100	17842000	9102500
c415155_g1	c415155_g1	orf length:150 frame:-2 start:76 end:225 gi|724840942|ref|XP_010364795.1| PREDICTED: calmodulin-like protein 3 [Rhinopithecus roxellana]	1	1	1	1	40	5.6562											44372000
c422653_g1	c422653_g1	orf length:684 frame:1 start:10 end:693 gi|671413099|emb|CDP94500.1| Bm9583, isoform b [Brugia malayi]	1	5	4	4	21.9	26.176				156740000	239680000	151070000				162290000	187080000	187810000
c432718_g1	c432718_g1	orf length:228 frame:-2 start:1 end:228 gi|170053724|ref|XP_001862807.1| actin [Culex quinquefasciatus] gi|167874116|gb|EDS37499.1| actin [Culex quinquefasciatus]	1	4	1	2	71.1	9.0112	121020000	84720000	79176000	102850000	73339000	81693000	118730000	84534000	91184000	61979000	45358000	61513000
c436790_g1	c436790_g1;c85929_g1;c536031_g1;c492608_g1;c487091_g1;c554945_g1;c510253_g1;c502448_g1;c527888_g1;c469681_g1;c464226_g1;c529033_g1;c501756_g1;c550180_g1;c543124_g1;c461780_g1;c481013_g1	orf length:420 frame:1 start:1 end:420 gi|56199434|gb|AAV84206.1| unknown [Culicoides sonorensis];orf length:285 frame:-1 start:90 end:374 gi|313215765|emb|CBY16339.1| unnamed protein product [Oikopleura dioica];orf length:2043 frame:2 start:851 end:2893 g	17	3	1	1	19.3	15.918				116800000	97663000	76710000				70814000	52827000	63960000
c438512_g1	c438512_g1;c551667_g1;c527842_g1	orf length:270 frame:1 start:1 end:270 gi|751795794|ref|XP_011207686.1| PREDICTED: la protein homolog [Bactrocera dorsalis]	3	3	3	3	34.4	10.211	32244000	43538000	28604000	31122000		29448000	30731000	33571000	25151000	51870000	61250000	32754000
c44082_g1	c44082_g1;c493935_g1	orf length:117 frame:-3 start:96 end:212 gi|662195659|ref|XP_008470830.1| PREDICTED: ribose-phosphate pyrophosphokinase 3-like [Diaphorina citri];orf length:1101 frame:3 start:12 end:1112 gi|498967759|ref|XP_004526145.1| PREDICTED: ribose-phosphate pyropho	2	1	1	1	33.3	4.384	70311000	142660000	147610000	107480000	123100000	94264000	118710000	110760000	124190000	224530000	118920000	69773000
c447168_g1	c447168_g1	orf length:270 frame:2 start:89 end:358 gi|751438468|ref|XP_011178932.1| PREDICTED: uncharacterized protein LOC105209948 [Bactrocera cucurbitae]	1	1	1	1	26.7	9.5868	320840000	342460000	383040000	267660000	418080000	440930000	568740000	380930000	486500000	216470000	261150000	266540000
c447201_g1	c447201_g1;c296398_g1;c296393_g1;c296392_g1;c296396_g1;c296401_g1;c296395_g1;c296402_g1;c548786_g1;c460563_g1;c296394_g1;c476794_g1;c480064_g1;c455740_g1;c543923_g1;c448617_g1	orf length:435 frame:1 start:88 end:522 gi|751780522|ref|XP_011199387.1| PREDICTED: muscle-specific protein 20 [Bactrocera dorsalis]	16	12	0	2	75.9	16.389	1101600000		1478900000	975370000	841460000	885590000	803660000	745090000	829230000	475430000	443840000	625650000
c537851_g1	c537851_g1;c498571_g1;c481031_g1;c484313_g1;c514455_g1;c447903_g1;c447206_g1;c537901_g1;c522509_g1;c521404_g1;c518578_g1;c499915_g1;c489517_g1;c485458_g1;c484515_g1;c484336_g1;c477837_g1;c468315_g1;c460057_g1;c447310_g1;c549086_g1;c506184_g1;c501345_g1;c479341_g1;c489731_g1;c484941_g1;c549551_g1;c550464_g1;c486324_g1;c495766_g1;c484804_g1;c497593_g1;c523433_g1;c515769_g1;c504470_g1;c538209_g1;c52…	orf length:906 frame:1 start:1615 end:2520 gi|751789233|ref|XP_011204113.1| PREDICTED: tropomodulin isoform X8 [Bactrocera dorsalis];orf length:915 frame:1 start:1441 end:2355 gi|751789233|ref|XP_011204113.1| PREDICTED: tropomodulin isoform X8 [Bactrocera	122	3	3	3	10.9	33.857	152430000	109990000	190470000	144670000	118220000	167520000	112850000	150690000	106690000	107210000	97935000	109560000
c447208_g1	c447208_g1	orf length:1479 frame:3 start:177 end:1655 gi|751447790|ref|XP_011178048.1| PREDICTED: putative inorganic phosphate cotransporter [Bactrocera cucurbitae]	1	1	1	1	1.8	54.203	136170000		176660000	89256000	94204000	99549000	122780000	139200000	114090000	55443000	63911000	81985000
c507622_g1	c507622_g1;c480407_g1;c485813_g1;c498535_g1;c481262_g1;c504429_g1;c485233_g1;c447219_g1	orf length:177 frame:1 start:274 end:450 gi|929346447|ref|XP_014089250.1| PREDICTED: tetraspanin-6-like [Bactrocera oleae];orf length:186 frame:2 start:341 end:526 gi|751470043|ref|XP_011190234.1| PREDICTED: tetraspanin-6-like [Bactrocera cucurbitae];orf l	8	1	1	1	22	6.5968	10877000	16272000		40452000	29523000	34555000			16129000	20658000	26233000	19514000
c447234_g1	c447234_g1;c496589_g1;c534923_g1;c295123_g1;c505296_g1;c458700_g1;c473668_g1	orf length:369 frame:1 start:601 end:969 gi|929375975|ref|XP_014098127.1| PREDICTED: ejaculatory bulb-specific protein 3 [Bactrocera oleae];orf length:381 frame:2 start:146 end:526 gi|929375975|ref|XP_014098127.1| PREDICTED: ejaculatory bulb-specific prote	7	3	3	3	26	14.264		15137000								291500000	273630000	238500000
c451515_g1	c451515_g1;c447313_g1;c507203_g1;c534683_g1;c466219_g1	orf length:669 frame:3 start:192 end:860 gi|751447984|ref|XP_011178155.1| PREDICTED: soma ferritin [Bactrocera cucurbitae] gi|751447986|ref|XP_011178156.1| PREDICTED: soma ferritin [Bactrocera cucurbitae] gi|751447988|ref|XP_011178157.1| PREDICTED: soma fe	5	14	14	14	66.4	25.148	14978000000	14339000000	13314000000	12127000000	13188000000	14276000000	13201000000	12744000000	13222000000	12144000000	15464000000	11759000000
c447333_g1	c447333_g1;c522299_g1;c454805_g1;c518364_g1;c551491_g1;c361834_g1;c361841_g1;c361838_g1;c361835_g1;c544887_g1;c536303_g1	orf length:756 frame:2 start:152 end:907 gi|929364177|ref|XP_014091677.1| PREDICTED: dopamine N-acetyltransferase isoform X2 [Bactrocera oleae];orf length:684 frame:2 start:734 end:1417 gi|751785452|ref|XP_011202063.1| PREDICTED: dopamine N-acetyltransfera	11	5	4	5	16.3	28.742	72714000	43584000	47827000	45206000	65885000	56892000	21329000	33075000	44974000	51038000	51933000	61450000
c447334_g1	c447334_g1;c499037_g1;c471630_g1;c538436_g1	orf length:786 frame:2 start:155 end:940 gi|751793082|ref|XP_011206211.1| PREDICTED: proteasome subunit beta type-5-like [Bactrocera dorsalis];orf length:684 frame:-2 start:3509 end:4192 gi|929350187|ref|XP_014102677.1| PREDICTED: proteasome subunit beta t	4	6	5	6	26	28.613	280050000	294860000	221540000	243470000	282080000	348250000	206170000	200280000	224740000	336750000	279280000	281290000
c470903_g1	c470903_g1;c534290_g1;c518348_g1;c513696_g1;c509154_g1;c503104_g1;c495752_g1;c482213_g1;c464610_g1;c447336_g1;c485160_g1;c496226_g1;c540135_g1;c476061_g1	orf length:210 frame:3 start:990 end:1199 gi|498932257|ref|XP_004519346.1| PREDICTED: profilin [Ceratitis capitata] gi|498932261|ref|XP_004519347.1| PREDICTED: profilin [Ceratitis capitata] gi|751769834|ref|XP_011213140.1| PREDICTED: profilin [Bactrocera d	14	3	3	3	60	7.5655	791120000	619410000	637830000	863790000	864530000	795560000	716230000	522530000	628110000	690770000	1328200000	873960000
c447358_g1	c447358_g1;c488314_g1;c293382_g1;c524351_g1;c197733_g1;c469539_g1;c497390_g1;c514531_g1	orf length:768 frame:1 start:607 end:1374 gi|751444965|ref|XP_011176506.1| PREDICTED: 14-3-3 protein epsilon [Bactrocera cucurbitae] gi|751444967|ref|XP_011176507.1| PREDICTED: 14-3-3 protein epsilon [Bactrocera cucurbitae] gi|751796726|ref|XP_011208192.1|	8	9	8	8	41.4	29.157	2035500000	1619000000	1960500000	1919800000	1947300000	2173700000	1849000000	2034700000	1820200000	2792700000	2735800000	2475400000
c447377_g1	c447377_g1;c486236_g1;c450372_g1;c463466_g1;c472481_g1;c537025_g1;c554822_g1;c492502_g1;c522518_g1;c525297_g1;c528983_g1;c529696_g1	orf length:1476 frame:-3 start:564 end:2039 gi|751457815|ref|XP_011183545.1| PREDICTED: non-specific lipid-transfer protein [Bactrocera cucurbitae];orf length:1257 frame:2 start:614 end:1870 gi|751457815|ref|XP_011183545.1| PREDICTED: non-specific lipid-tr	12	10	10	10	22.2	53.542	904190000	890260000	993130000	1003100000	1012000000	763660000	1097000000	919880000	840480000	1501600000	1401300000	1528900000
c539272_g1	c539272_g1;c447384_g1	orf length:1080 frame:1 start:727 end:1806 gi|751782461|ref|XP_011200435.1| PREDICTED: dual specificity mitogen-activated protein kinase kinase dSOR1 isoform X1 [Bactrocera dorsalis];orf length:1191 frame:2 start:56 end:1246 gi|751782461|ref|XP_011200435.1	2	1	1	1	3.1	40.308		14330000			13600000				14294000	11888000	12724000	15560000
c447430_g1	c447430_g1;c504866_g1;c527848_g1	orf length:609 frame:3 start:357 end:965 gi|751453869|ref|XP_011181379.1| PREDICTED: TPPP family protein CG45057 isoform X1 [Bactrocera cucurbitae];orf length:534 frame:1 start:202 end:735 gi|929365096|ref|XP_014092175.1| PREDICTED: TPPP family protein CG4	3	4	4	4	20.7	21.749	126290000	103750000	88346000	67298000	90936000	119980000	94079000	76481000	74590000	83749000	69626000	48750000
c552000_g1	c552000_g1;c447456_g1	orf length:510 frame:1 start:2284 end:2793 gi|929374094|ref|XP_014097093.1| PREDICTED: LOW QUALITY PROTEIN: uncharacterized protein LOC106622441, partial [Bactrocera oleae];orf length:744 frame:2 start:4589 end:5332 gi|929374094|ref|XP_014097093.1| PREDICT	2	1	1	1	11.2	19.065								17554000
c447463_g1	c447463_g1	orf length:738 frame:2 start:53 end:790 gi|751453447|ref|XP_011181143.1| PREDICTED: uncharacterized protein LOC105211434 [Bactrocera cucurbitae]	1	13	13	13	53.7	27.497	2755200000	3158000000	2831500000	2120700000	1946500000	1947400000	3634300000	3135600000	3534100000	2114700000	2211800000	2042200000
c458747_g1	c458747_g1;c503162_g1;c503150_g1;c471190_g1;c447467_g1;c498709_g1;c120858_g1;c120844_g1;c120861_g1;c120859_g1;c120841_g1;c120845_g1;c120862_g1;c120851_g1;c498346_g1;c120854_g1;c120852_g1;c120847_g1;c120848_g1;c456978_g1;c464447_g1	orf length:540 frame:3 start:168 end:707 gi|756398293|ref|NP_001291910.1| ras-related protein Rab-7a [Bactrocera dorsalis] gi|751804791|ref|XP_011212596.1| PREDICTED: ras-related protein Rab-7a [Bactrocera dorsalis] gi|751804795|ref|XP_011212599.1| PREDICT	21	6	6	6	38.3	20.396	112250000	142700000	133220000	146780000	131170000	162930000	98852000	129070000	109740000	193730000	233950000	206930000
c447474_g1	c447474_g1;c491555_g1;c267050_g1;c267048_g1;c267046_g1	orf length:609 frame:1 start:472 end:1080 gi|751784934|ref|XP_011201782.1| PREDICTED: pyridoxal kinase [Bactrocera dorsalis];orf length:912 frame:2 start:638 end:1549 gi|751784934|ref|XP_011201782.1| PREDICTED: pyridoxal kinase [Bactrocera dorsalis]	5	5	5	5	32	22.846	166380000	189270000	223670000	241430000	292310000	258350000	183340000	180710000	142970000	245360000	377120000	401910000
c447475_g1	c447475_g1	orf length:192 frame:3 start:78 end:269 gi|751455330|ref|XP_011182183.1| PREDICTED: H/ACA ribonucleoprotein complex subunit 3 [Bactrocera cucurbitae]	1	1	1	1	21.9	7.5617	32135000	68611000	46800000	48058000	60706000	44144000	48993000	48973000	19530000	20368000	16903000	28989000
c500307_g1	c500307_g1;c447484_g1;c512890_g1;c175487_g1;c526638_g1;c531806_g1;c175488_g1	orf length:1062 frame:1 start:208 end:1269 gi|929371943|ref|XP_014095911.1| PREDICTED: probable isocitrate dehydrogenase [NAD] subunit alpha, mitochondrial isoform X2 [Bactrocera oleae];orf length:1134 frame:2 start:161 end:1294 gi|929371941|ref|XP_0140959	7	13	13	13	43.8	38.562	1584000000	1484700000	1557600000	795540000	803410000	795320000	1583200000	1560500000	1317100000	727750000	719940000	688640000
c447574_g1	c447574_g1;c450412_g1;c483060_g1;c543997_g1;c461395_g1;c503256_g1;c466042_g1	orf length:1260 frame:3 start:279 end:1538 gi|929380041|ref|XP_014100386.1| PREDICTED: uncharacterized protein LOC106625100 [Bactrocera oleae];orf length:693 frame:2 start:1205 end:1897 gi|194756360|ref|XP_001960447.1| uncharacterized protein Dana_GF11504	7	2	2	2	5.5	46.637	24514000	25678000	19276000	19309000	18624000	20031000		19442000		24519000	24677000	26361000
c447589_g1	c447589_g1;c102861_g1;c102862_g1;c102866_g1;c102867_g1;c102868_g1;c102872_g1;c102871_g1;c102865_g1;c102870_g1;c516003_g1;c504147_g1;c102863_g1;c459975_g1;c525405_g1;c480503_g1;c464452_g1;c102873_g1;c451965_g1;c452109_g1;c524268_g1;c537413_g1;c506011_g1	orf length:612 frame:2 start:53 end:664 gi|498932843|ref|XP_004519486.1| PREDICTED: 60S ribosomal protein L15 [Ceratitis capitata];orf length:198 frame:-3 start:161 end:358 gi|557751523|ref|XP_005175516.1| PREDICTED: 60S ribosomal protein L15 [Musca domest	23	6	6	6	27.9	24.218	813810000	691730000	670160000	664880000	567350000	565970000	708030000	598120000	725400000	756440000	733640000	711410000
c447597_g1	c447597_g1;c555300_g1	orf length:291 frame:3 start:144 end:434 gi|751788527|ref|XP_011203729.1| PREDICTED: probable glutamine--tRNA ligase [Bactrocera dorsalis];orf length:540 frame:2 start:185 end:724 gi|929360332|ref|XP_014089560.1| PREDICTED: probable glutamine--tRNA ligase	2	1	1	1	10.3	10.844	7932200		13567000			13443000		15418000	20745000	14206000	20501000
c480222_g1	c480222_g1;c471497_g1;c447604_g1;c455013_g1;c450749_g1;c219405_g1;c219410_g1;c511283_g1;c219411_g1;c503959_g1;c219406_g1;c533218_g1;c483261_g1;c524146_g1;c523309_g1	orf length:603 frame:2 start:143 end:745 gi|929374980|ref|XP_014097580.1| PREDICTED: 60S ribosomal protein L19 [Bactrocera oleae];orf length:615 frame:2 start:83 end:697 gi|929374980|ref|XP_014097580.1| PREDICTED: 60S ribosomal protein L19 [Bactrocera olea	15	6	4	6	31.8	23.931	1022200000	650370000	728270000	922990000	732620000	748100000	930110000	827230000	703210000	751590000	857710000	887090000
c447609_g1	c447609_g1	orf length:723 frame:3 start:66 end:788 gi|751453413|ref|XP_011181126.1| PREDICTED: probable dolichol-phosphate mannosyltransferase [Bactrocera cucurbitae]	1	1	1	1	4.6	27.204				12326000						12671000	10968000
c448465_g1	c448465_g1;c448160_g1;c536271_g1;c482903_g1;c484111_g1;c534319_g1;c483631_g1;c496035_g1;c535011_g1;c486109_g1;c456233_g1;c512618_g1;c488977_g1;c539460_g1;c458402_g1;c534151_g1;c497955_g1;c526569_g1;c543193_g1;c500902_g1;c501178_g1;c508184_g1;c494202_g1;c522514_g1;c450513_g1;c543720_g1;c447627_g1;c543498_g1;c553189_g1;c468039_g1;c511036_g1;c539063_g1;c540950_g1;c486621_g1;c518948_g1;c467779_g1;c50…	orf length:384 frame:3 start:60 end:443 gi|751800092|ref|XP_011210036.1| PREDICTED: ubiquitin-60S ribosomal protein L40 [Bactrocera dorsalis] gi|929351223|ref|XP_014103256.1| PREDICTED: ubiquitin-60S ribosomal protein L40 [Bactrocera oleae] gi|929351225|re	112	3	0	3	21.1	14.697	2284600000	2401300000	1991400000	2190200000	2119500000	2102900000	2377500000	2221600000	2593300000	3115200000	2976000000	2409800000
c447633_g1	c447633_g1;c296219_g1;c296216_g1;c199333_g1;c547755_g1	orf length:477 frame:2 start:371 end:847 gi|929379079|ref|XP_014099848.1| PREDICTED: uncharacterized protein LOC106624619 [Bactrocera oleae];orf length:153 frame:3 start:3 end:155 gi|751461203|ref|XP_011185397.1| PREDICTED: cuticle protein 16.8 [Bactrocera	5	4	4	4	29.6	17.447	253880000	248510000	404680000	780950000	432320000	597420000	470350000	509410000	351670000	286500000	301270000	319360000
c447659_g1	c447659_g1	orf length:1515 frame:3 start:456 end:1970 gi|751777776|ref|XP_011197905.1| PREDICTED: pyruvate carboxylase, mitochondrial isoform X1 [Bactrocera dorsalis] gi|751777778|ref|XP_011197906.1| PREDICTED: pyruvate carboxylase, mitochondrial isoform X1 [Bactroce	1	11	0	1	28.5	56.632	225870000	150140000	242510000	174790000	91914000	192900000	168440000	137910000	240390000	118360000	207400000	210850000
c552219_g1	c552219_g1;c544835_g1;c447660_g1	orf length:174 frame:3 start:837 end:1010 gi|929375256|ref|XP_014097730.1| PREDICTED: uncharacterized protein LOC106622915 [Bactrocera oleae] gi|929375258|ref|XP_014097731.1| PREDICTED: uncharacterized protein LOC106622915 [Bactrocera oleae];orf length:378	3	1	1	1	13.8	6.6284	495540000	479220000	533720000	398200000	269150000	364280000	530500000	402480000	427400000	199980000	207880000	193520000
c490577_g1	c490577_g1;c447680_g1;c197888_g1;c197886_g1;c488751_g1;c458033_g1;c197889_g1;c197885_g1	orf length:1179 frame:2 start:251 end:1429 gi|929346385|ref|XP_014088917.1| PREDICTED: 3-ketoacyl-CoA thiolase, mitochondrial [Bactrocera oleae];orf length:1179 frame:2 start:695 end:1873 gi|929346385|ref|XP_014088917.1| PREDICTED: 3-ketoacyl-CoA thiolase,	8	13	2	13	45.8	41.413	2506200000	2593100000	2948600000	3087800000	3185100000	3443400000	3378800000	3245600000	3439000000	3657700000	3509900000	3245800000
c447705_g1	c447705_g1;c410562_g1;c518735_g1	orf length:1056 frame:1 start:100 end:1155 gi|751795817|ref|XP_011207697.1| PREDICTED: serine/threonine-protein phosphatase 2A activator [Bactrocera dorsalis]	3	3	2	3	11.9	39.328	69791000	93370000	57916000	55780000	74628000	75764000	53447000	63033000	65040000	42890000	21572000	38292000
c447717_g1	c447717_g1;c515055_g1;c286462_g1;c475037_g1;c532397_g1;c507507_g1;c472536_g1;c507000_g1;c463487_g1;c540414_g1;c540404_g1	orf length:1548 frame:-2 start:254 end:1801 gi|929368047|ref|XP_014093803.1| PREDICTED: LOW QUALITY PROTEIN: larval serum protein 1 beta chain-like [Bactrocera oleae]	11	20	1	14	36.2	60.382	50247000000	47974000000	49765000000	44932000000	41133000000	51398000000	40852000000	44272000000	48419000000	43614000000	43137000000	44067000000
c501465_g1	c501465_g1;c471439_g1;c447746_g1;c529532_g1;c526789_g1;c521648_g1;c200774_g1;c200773_g1;c200778_g1;c200772_g1;c540883_g1;c535435_g1	orf length:552 frame:3 start:198 end:749 gi|929377439|ref|XP_014098950.1| PREDICTED: superoxide dismutase [Cu-Zn], chloroplastic isoform X2 [Bactrocera oleae];orf length:552 frame:1 start:250 end:801 gi|929377439|ref|XP_014098950.1| PREDICTED: superoxide d	12	4	4	4	26.1	19.193	888070000	736830000	817390000	989420000	1248300000	1163700000	753680000	825320000	888630000	884660000	978920000	1060300000
c447760_g1	c447760_g1	orf length:1770 frame:1 start:118 end:1887 gi|751476440|ref|XP_011193706.1| PREDICTED: fat-body protein 1-like [Bactrocera cucurbitae]	1	1	1	1	2.2	65.323	14165000	11117000	22448000			76725000		43823000		135130000	147800000	120270000
c447791_g1	c447791_g1;c501070_g1;c459993_g1;c170329_g1	orf length:246 frame:2 start:410 end:655 gi|751476134|ref|XP_011193539.1| PREDICTED: NADH dehydrogenase [ubiquinone] 1 alpha subcomplex subunit 2 [Bactrocera cucurbitae];orf length:285 frame:-1 start:116 end:400 gi|751770497|ref|XP_011199785.1| PREDICTED:	4	2	2	2	31.7	9.3777	72783000	53111000	110320000	36256000	31927000	34320000	75169000	50997000	60333000	28641000	31514000	40831000
c447797_g1	c447797_g1;c166482_g1;c166484_g1;c166487_g1;c166483_g1;c503764_g1	orf length:1323 frame:3 start:459 end:1781 gi|751442568|ref|XP_011195936.1| PREDICTED: protein henna [Bactrocera cucurbitae]	6	5	3	5	16.8	50.578	60794000	68679000	95426000			70568000	120770000	135720000	130540000	65847000	63794000	133970000
c447809_g1	c447809_g1;c544561_g1;c519831_g1	orf length:924 frame:1 start:2686 end:3609 gi|929350913|ref|XP_014103082.1| PREDICTED: mucin-5AC [Bactrocera oleae]	3	7	1	1	31.5	33.243		35019000		20352000					40983000	147480000	123970000	76515000
c449474_g1	c449474_g1;c447812_g1;c104870_g1;c104869_g1;c545826_g1;c392823_g1;c372873_g1;c372872_g1;c546149_g1	orf length:318 frame:-3 start:249 end:566 gi|241669024|gb|ACS68170.1| TA01007p [Drosophila melanogaster];orf length:318 frame:3 start:66 end:383 gi|241669024|gb|ACS68170.1| TA01007p [Drosophila melanogaster];orf length:111 frame:1 start:1 end:111 gi|858575	9	2	2	2	16	12.72	88058000	149250000	131970000	275620000	189710000	265010000	141560000	106500000	139160000	258420000	256270000	240840000
c447818_g1	c447818_g1	orf length:2037 frame:2 start:1643 end:3679 gi|929370075|ref|XP_014094907.1| PREDICTED: fat-body protein 1-like [Bactrocera oleae]	1	3	2	2	8.1	74.625										15189000		40100000
c447864_g1	c447864_g1;c489022_g1;c501065_g1;c516252_g1;c68300_g1;c447576_g1;c510120_g1;c460604_g1;c510514_g1	orf length:2070 frame:2 start:566 end:2635 gi|929372457|ref|XP_014096194.1| PREDICTED: collagen alpha-1(IV) chain [Bactrocera oleae] gi|929372459|ref|XP_014096195.1| PREDICTED: collagen alpha-1(IV) chain [Bactrocera oleae];orf length:1131 frame:3 start:369	9	6	6	6	11.4	67.717	746300000	643390000	564910000	865760000	795490000	802930000	781090000	961600000	829940000	1090900000	1014100000	1114200000
c447898_g1	c447898_g1;c537562_g1	orf length:2979 frame:1 start:2938 end:5916 gi|751476253|ref|XP_011193604.1| PREDICTED: apolipophorins [Bactrocera cucurbitae]	2	11	0	3	10.9	111.53	4318500000	4023500000	3379100000	8171700000	8953700000	7272800000	5192500000	4970600000	5043500000	7319600000	6525500000	7639400000
c447905_g1	c447905_g1;c332043_g1;c332042_g1;c332038_g1	orf length:432 frame:3 start:138 end:569 gi|929356511|ref|XP_014087467.1| PREDICTED: microsomal glutathione S-transferase 1 [Bactrocera oleae];orf length:84 frame:3 start:3132 end:3215 gi|751446984|ref|XP_011177606.1| PREDICTED: microsomal glutathione S-tr	4	4	4	4	15.3	16.288	874280000	951820000	930130000	1010400000	866930000	986620000	981920000	938650000	1166800000	1174400000	954760000	1224100000
c447933_g1	c447933_g1;c554944_g1;c177322_g1;c177321_g1;c464627_g1;c177320_g1;c547637_g1;c538974_g1;c524808_g1	orf length:768 frame:3 start:498 end:1265 gi|929380647|ref|XP_014100724.1| PREDICTED: motile sperm domain-containing protein 2 isoform X3 [Bactrocera oleae];orf length:774 frame:2 start:236 end:1009 gi|929380645|ref|XP_014100723.1| PREDICTED: motile sperm	9	2	2	2	9	28.359	5654800				4194400		8384100		9772400
c447940_g1	c447940_g1;c460064_g1;c519969_g1;c466908_g1;c460803_g1;c462901_g1;c509635_g1;c481028_g1;c449858_g1;c497438_g1;c465222_g1;c459539_g1;c508561_g1;c496314_g1	orf length:1638 frame:2 start:173 end:1810 gi|751794545|ref|XP_011206998.1| PREDICTED: alpha,alpha-trehalose-phosphate synthase [UDP-forming] isoform X2 [Bactrocera dorsalis]	14	13	2	2	24	61.852			23623000	60679000			31991000
c447945_g1	c447945_g1;c550884_g1;c450314_g1;c194263_g1;c534174_g1;c511619_g1;c457321_g1;c461396_g1;c448072_g1;c464012_g1;c540845_g1;c536712_g1;c541428_g1;c468837_g1;c543916_g1;c448625_g1;c462083_g1;c549996_g1	orf length:747 frame:2 start:338 end:1084 gi|751452562|ref|XP_011180656.1| PREDICTED: titin-like, partial [Bactrocera cucurbitae];orf length:324 frame:3 start:318 end:641 gi|807027969|ref|XP_012157083.1| PREDICTED: titin-like [Ceratitis capitata];orf lengt	18	5	0	5	24.5	28.365	592650000	610000000	784920000	876210000	747300000	978090000	672950000	561270000	772200000	131110000	35329000	146770000
c448000_g1	c448000_g1;c246301_g1;c246300_g1;c103115_g1;c125851_g1;c125854_g1;c125852_g1;c134866_g1	orf length:1458 frame:3 start:126 end:1583 gi|929369368|ref|XP_014094525.1| PREDICTED: gram-negative bacteria-binding protein 1 isoform X1 [Bactrocera oleae]	8	7	7	7	16.9	55.376	207220000	181630000	174350000	167510000	133530000	163820000	144670000	137620000	153460000	90668000	110880000	133890000
c448006_g1	c448006_g1;c520596_g1;c506866_g1;c239577_g1;c458484_g1;c494549_g1	orf length:2457 frame:1 start:823 end:3279 gi|751470494|ref|XP_011190477.1| PREDICTED: uncharacterized protein LOC105217257 isoform X2 [Bactrocera cucurbitae]	6	6	1	4	10.3	90.273	34263000	35953000	30751000	20300000	36878000	34318000	52708000	33480000	32548000	11471000
c448032_g1	c448032_g1;c497274_g1;c551180_g1	orf length:3459 frame:3 start:6465 end:9923 gi|751805126|ref|XP_011212779.1| PREDICTED: laminin subunit alpha [Bactrocera dorsalis];orf length:2685 frame:1 start:6616 end:9300 gi|929347615|ref|XP_014095513.1| PREDICTED: laminin subunit alpha [Bactrocera ol	3	6	4	6	6.2	125.77	122130000	143930000	119440000	208270000	157590000	149770000	147550000	121010000	133410000	202020000	177570000	210300000
c479678_g1	c479678_g1;c502680_g1;c492257_g1;c465621_g1;c448035_g1;c452430_g1;c466038_g1	orf length:231 frame:2 start:305 end:535 gi|929347323|ref|XP_014093905.1| PREDICTED: 60S ribosomal protein L22 [Bactrocera oleae];orf length:240 frame:2 start:305 end:544 gi|929347323|ref|XP_014093905.1| PREDICTED: 60S ribosomal protein L22 [Bactrocera ole	7	3	1	3	45.5	9.3938	471590000	477820000	381080000	473300000	433990000	455670000	453350000	450470000	466930000	460230000	438610000	429250000
c448068_g1	c448068_g1	orf length:399 frame:3 start:528 end:926 gi|751786942|ref|XP_011202874.1| PREDICTED: coactosin-like protein [Bactrocera dorsalis]	1	4	1	1	30.1	14.911	14439000	10799000		23118000		10169000		19195000	11391000	14587000	19079000
c448074_g1	c448074_g1;c358963_g1	orf length:360 frame:1 start:106 end:465 gi|751447655|ref|XP_011177974.1| PREDICTED: probable salivary secreted peptide [Bactrocera cucurbitae] gi|751447657|ref|XP_011177975.1| PREDICTED: probable salivary secreted peptide [Bactrocera cucurbitae];orf lengt	2	2	2	2	20.8	13.511	31723000	33263000	29446000	30065000	43836000	44565000		68545000	40623000	58568000	89010000	111020000
c448076_g1	c448076_g1	orf length:2445 frame:1 start:1 end:2445 gi|751457084|ref|XP_011183142.1| PREDICTED: basement membrane-specific heparan sulfate proteoglycan core protein isoform X4 [Bactrocera cucurbitae]	1	15	0	13	22.6	91.276	742340000	863700000	804480000	907710000	787190000	931610000	949800000	1134700000	838380000	1045200000	1117400000	1058100000
c448102_g1	c448102_g1;c510874_g1;c554852_g1	orf length:3960 frame:1 start:1666 end:5625 gi|557782355|ref|XP_005190791.1| PREDICTED: titin isoform X3 [Musca domestica]	3	10	0	1	7.5	146.86	560840000	854650000	664150000	693940000	964910000	721790000	912750000	955650000	959700000	722330000	553980000	468910000
c448104_g1	c448104_g1;c464732_g1;c523939_g1;c532101_g1;c484278_g1;c459449_g1;c495085_g1;c484344_g1;c496031_g1;c551363_g1;c478073_g1;c466934_g1;c527195_g1;c498004_g1;c461953_g1;c462123_g1;c456756_g1;c455832_g1;c501758_g1;c528094_g1;c543687_g1;c525655_g1;c492676_g1;c540004_g1;c544768_g1;c536514_g1;c509668_g1;c488049_g1;c553200_g1;c467169_g1;c511822_g1;c465739_g1;c549761_g1;c532237_g1;c554984_g1;c521675_g1;c53…	orf length:1152 frame:2 start:383 end:1534 gi|751450667|ref|XP_011179625.1| PREDICTED: uncharacterized protein LOC105210401 isoform X4 [Bactrocera cucurbitae];orf length:1245 frame:2 start:14 end:1258 gi|929356048|ref|XP_014087211.1| PREDICTED: uncharacter	63	16	0	16	45.8	42.267	7138900000	6730100000	8158100000	7173200000	6794500000	6327200000	7482900000	7024800000	7396500000	749290000	677510000	683880000
c487656_g1	c487656_g1;c485404_g1;c480186_g1;c477217_g1;c543010_g1;c527229_g1;c512614_g1;c501506_g1;c499269_g1;c497168_g1;c461879_g1;c448112_g1	orf length:252 frame:3 start:570 end:821 gi|954360372|gb|KRY27577.1| Ubiquitin-conjugating enzyme E2 H [Trichinella spiralis];orf length:264 frame:2 start:1016 end:1279 gi|906467128|gb|KNC28414.1| hypothetical protein FF38_02122 [Lucilia cuprina];orf lengt	12	1	1	1	17.9	9.1895	14453000	10141000	12462000				10848000		19699000		15452000
c457615_g1	c457615_g1;c448142_g1;c478377_g1;c542239_g1;c538951_g1	orf length:684 frame:-2 start:1027 end:1710 gi|751771176|ref|XP_011203727.1| PREDICTED: 40S ribosomal protein S6 [Bactrocera dorsalis] gi|929366591|ref|XP_014092996.1| PREDICTED: 40S ribosomal protein S6 [Bactrocera oleae];orf length:684 frame:2 start:71 e	5	7	7	7	28.5	26.077	1983100000	1862400000	1915300000	1568200000	1518700000	2747000000	1736200000	1828900000	2823000000	2129000000	1783200000	1699200000
c554418_g1	c554418_g1;c448148_g1;c452710_g1;c216379_g1;c216382_g1;c216378_g1;c216377_g1;c216381_g1;c486078_g1;c505536_g1	orf length:495 frame:2 start:53 end:547 gi|929361745|ref|XP_014090333.1| PREDICTED: 60S ribosomal protein L12 [Bactrocera oleae];orf length:495 frame:3 start:129 end:623 gi|929361745|ref|XP_014090333.1| PREDICTED: 60S ribosomal protein L12 [Bactrocera olea	10	4	4	4	29.1	17.595	856760000	703280000	860100000	865320000	811620000	754500000	974910000	890830000	930230000	925100000	932150000	1074600000
c448174_g1	c448174_g1;c215345_g1;c215347_g1;c478041_g1	orf length:735 frame:1 start:1666 end:2400 gi|751787214|ref|XP_011203018.1| PREDICTED: malate dehydrogenase, mitochondrial [Bactrocera dorsalis]	4	7	1	1	30.6	25.616										6276900
c448182_g1	c448182_g1;c514118_g1	orf length:573 frame:1 start:1 end:573 gi|751469687|ref|XP_011190039.1| PREDICTED: enolase [Bactrocera cucurbitae];orf length:468 frame:3 start:411 end:878 gi|751469687|ref|XP_011190039.1| PREDICTED: enolase [Bactrocera cucurbitae]	2	4	1	2	24.1	20.243	1503200000	1557100000	1436700000	1552500000	1955600000	1507400000	1617100000	2212500000	2803600000	1852700000	1753900000	1612600000
c448198_g1	c448198_g1;c499569_g1;c508165_g1;c467346_g1;c269023_g1;c269031_g1;c269027_g1;c460855_g1;c269029_g1;c477741_g1	orf length:393 frame:2 start:152 end:544 gi|751468923|ref|XP_011189615.1| PREDICTED: probable fatty acid-binding protein [Bactrocera cucurbitae];orf length:318 frame:1 start:154 end:471 gi|751468923|ref|XP_011189615.1| PREDICTED: probable fatty acid-bindin	10	10	10	10	71.8	14.878	6212200000	6974600000	6071700000	6121600000	6989900000	6559900000	5094400000	4832400000	5320500000	7194900000	7290000000	7607600000
c448235_g1	c448235_g1;c155982_g1;c155986_g1;c155985_g1	orf length:612 frame:2 start:701 end:1312 gi|751441161|ref|XP_011193483.1| PREDICTED: glutathione S-transferase 1-like [Bactrocera cucurbitae]	4	8	8	8	35.8	23.523	2130000000	2237400000	2011100000	1630500000	1675700000	1665600000	3209400000	3460600000	2391300000	1417300000	1498400000	1561000000
c448249_g1	c448249_g1;c519971_g1;c494230_g1	orf length:1470 frame:3 start:792 end:2261 gi|929359762|ref|XP_014089245.1| PREDICTED: heat shock protein 75 kDa, mitochondrial [Bactrocera oleae];orf length:1485 frame:1 start:715 end:2199 gi|751798319|ref|XP_011209069.1| PREDICTED: LOW QUALITY PROTEIN: h	3	1	1	1	2	54.938				5820500	12450000	20265000				7509000
c488338_g1	c488338_g1;c501601_g1;c448267_g1;c532388_g1;c239154_g1;c510994_g1;c485490_g1;c480111_g1;c453399_g1;c542602_g1	orf length:564 frame:3 start:948 end:1511 gi|755892335|ref|XP_005189707.2| PREDICTED: beta-arrestin-1-like [Musca domestica] gi|755893488|ref|XP_005190172.2| PREDICTED: beta-arrestin-1-like [Musca domestica];orf length:828 frame:1 start:763 end:1590 gi|751	10	2	2	2	15.4	20.858	17720000		23578000		25081000	20783000	26722000	24513000	20483000	33452000	17421000	25309000
c448281_g1	c448281_g1	orf length:1164 frame:3 start:231 end:1394 gi|751799884|ref|XP_011209921.1| PREDICTED: 26S protease regulatory subunit 7 [Bactrocera dorsalis]	1	4	2	2	10.1	43.376	60664000	51453000	52956000	71385000	50847000	47577000	49440000	36921000	35573000	69196000	68167000	75004000
c461443_g1	c461443_g1;c448305_g1;c542749_g1;c552713_g1;c503114_g1;c482663_g1	orf length:342 frame:3 start:432 end:773 gi|751465397|ref|XP_011187687.1| PREDICTED: uncharacterized protein LOC105215459 [Bactrocera cucurbitae];orf length:342 frame:2 start:368 end:709 gi|751465397|ref|XP_011187687.1| PREDICTED: uncharacterized protein L	6	4	4	4	36.8	12.652	1122600000	1455500000	1335100000	1560100000	1555700000	1852800000	1292200000	1471200000	1665600000	3503200000	3186600000	2869100000
c528681_g1	c528681_g1;c448307_g1;c454689_g1;c256068_g1;c256066_g1;c256065_g1;c546372_g1;c456465_g1;c489518_g1	orf length:738 frame:3 start:96 end:833 gi|751450784|ref|XP_011179691.1| PREDICTED: pyrimidodiazepine synthase-like [Bactrocera cucurbitae] gi|751450786|ref|XP_011179692.1| PREDICTED: pyrimidodiazepine synthase-like [Bactrocera cucurbitae];orf length:738 f	9	5	4	4	19.5	28.021	47677000	66560000	55003000	78209000	54791000	67644000	54361000	31481000	50615000	80989000	82951000	86320000
c448310_g1	c448310_g1;c487756_g1;c170452_g1	orf length:678 frame:1 start:46 end:723 gi|751454661|ref|XP_011181813.1| PREDICTED: fibrous sheath CABYR-binding protein [Bactrocera cucurbitae] gi|751465062|ref|XP_011187504.1| PREDICTED: fibrous sheath CABYR-binding protein-like [Bactrocera cucurbitae]	3	12	7	12	64.6	23.531	1044200000	1084300000	1303800000	2352500000	2065300000	2009200000	1340100000	1337300000	1052800000	2751600000	2625700000	2857900000
c547893_g1	c547893_g1;c480853_g1;c448371_g1	orf length:1158 frame:1 start:1456 end:2613 gi|751454129|ref|XP_011181521.1| PREDICTED: alpha-N-acetylgalactosaminidase [Bactrocera cucurbitae] gi|751454131|ref|XP_011181522.1| PREDICTED: alpha-N-acetylgalactosaminidase [Bactrocera cucurbitae];orf length:1	3	2	2	2	7.5	44.266	61780000	81404000	77198000	106110000	74567000	87162000	70514000	71021000	92536000	127810000	108850000	115060000
c448389_g1	c448389_g1	orf length:660 frame:3 start:72 end:731 gi|751789839|ref|XP_011204447.1| PREDICTED: uncharacterized protein LOC105226999 [Bactrocera dorsalis]	1	8	8	8	44.1	24.909	7981200000	7970700000	4858900000	451560000	586080000	636210000	3839600000	4412600000	5851600000	581540000	694520000	634940000
c448400_g1	c448400_g1;c265098_g1	orf length:840 frame:3 start:78 end:917 gi|751803561|ref|XP_011211929.1| PREDICTED: eukaryotic translation initiation factor 3 subunit F-1 [Bactrocera dorsalis];orf length:129 frame:-2 start:1 end:129 gi|751445505|ref|XP_011176800.1| PREDICTED: eukaryotic	2	3	3	3	12.1	31.243	54816000	123140000	95498000	65014000	45552000	139460000	89789000	79678000	94088000	64181000	67374000	66631000
c553481_g1	c553481_g1;c448403_g1;c554759_g1;c463909_g1;c522540_g1;c493618_g1;c469505_g1;c500168_g1;c455579_g1;c551611_g1;c545658_g1;c458344_g1;c477652_g1;c475307_g1;c546525_g1;c547733_g1;c464081_g1;c554899_g1;c484491_g1;c530708_g1;c486610_g1;c465703_g1;c459389_g1;c527686_g1;c534448_g1;c118023_g1;c493339_g1;c545709_g1;c499095_g1;c472046_g1;c539348_g1;c493249_g1;c517246_g1;c531566_g1;c508783_g1;c497342_g1;c54…	orf length:1725 frame:1 start:328 end:2052 gi|751473522|ref|XP_011192120.1| PREDICTED: moesin/ezrin/radixin homolog 1 isoform X2 [Bactrocera cucurbitae] gi|751473524|ref|XP_011192121.1| PREDICTED: moesin/ezrin/radixin homolog 1 isoform X2 [Bactrocera cucur	51	19	19	19	27.1	67.946	1135800000	1260900000	1212500000	831200000	970740000	887380000	1062100000	1015600000	988350000	926150000	800070000	807850000
c448412_g1	c448412_g1;c456057_g1;c451748_g1;c513755_g1	orf length:717 frame:1 start:94 end:810 gi|751782373|ref|XP_011200390.1| PREDICTED: uncharacterized protein LOC105224101 [Bactrocera dorsalis];orf length:375 frame:2 start:1151 end:1525 gi|751782373|ref|XP_011200390.1| PREDICTED: uncharacterized protein LO	4	5	5	5	20.9	27.59	506920000	420420000	474580000	2364800000	2462300000	1687200000	432030000	529000000	462140000	2068800000	1711400000	1570400000
c489938_g1	c489938_g1;c484897_g1;c448436_g1;c543742_g1;c490063_g1;c465967_g1	orf length:1176 frame:2 start:1064 end:2239 gi|751775371|ref|XP_011214340.1| PREDICTED: mevalonate kinase [Bactrocera dorsalis];orf length:1176 frame:2 start:1208 end:2383 gi|751775371|ref|XP_011214340.1| PREDICTED: mevalonate kinase [Bactrocera dorsalis];	6	2	2	2	7.9	43.433		15986000	18591000	25800000	27472000	53061000		13419000	22730000	43002000	20385000	17311000
c448442_g1	c448442_g1	orf length:1014 frame:1 start:124 end:1137 gi|929356788|ref|XP_014087618.1| PREDICTED: mitochondrial amidoxime-reducing component 1-like [Bactrocera oleae]	1	2	2	2	6.2	38.496	51286000		29518000		65101000	55330000	52663000			78648000	75294000	69789000
c448461_g1	c448461_g1	orf length:624 frame:3 start:708 end:1331 gi|907633637|ref|XP_013099321.1| PREDICTED: enolase [Stomoxys calcitrans] gi|907633640|ref|XP_013099322.1| PREDICTED: enolase [Stomoxys calcitrans]	1	2	2	2	12	22.491	397880000	260600000	292920000	328950000	260400000	358980000	202520000	218220000	325870000	313240000	366250000	207820000
c448507_g1	c448507_g1;c502540_g1;c500253_g1;c483148_g1	orf length:237 frame:3 start:1413 end:1649 gi|929368432|ref|XP_014094016.1| PREDICTED: 40S ribosomal protein S25 [Bactrocera oleae];orf length:372 frame:3 start:3 end:374 gi|755860531|ref|XP_005178528.2| PREDICTED: 40S ribosomal protein S25 [Musca domestic	4	4	4	4	43	9.1225	445210000	287590000	368860000	436110000	289400000	409550000	288350000	338880000	361100000	385190000	439660000	279740000
c448549_g1	c448549_g1;c467466_g1;c506882_g1;c453865_g1;c302065_g1;c448395_g1;c500768_g1	orf length:777 frame:3 start:84 end:860 gi|751467714|ref|XP_011188953.1| PREDICTED: dehydrogenase/reductase SDR family member 11-like [Bactrocera cucurbitae];orf length:573 frame:3 start:84 end:656 gi|751467714|ref|XP_011188953.1| PREDICTED: dehydrogenase/	7	13	13	13	52.1	29.18	3131400000	3032000000	2918700000	4564200000	4217300000	4280800000	4424400000	4276000000	4218100000	5028900000	4928500000	5216300000
c493291_g1	c493291_g1;c448567_g1;c528035_g1;c496270_g1	orf length:654 frame:3 start:855 end:1508 gi|751798112|ref|XP_011208955.1| PREDICTED: succinyl-CoA:3-ketoacid coenzyme A transferase 1, mitochondrial [Bactrocera dorsalis];orf length:1482 frame:3 start:111 end:1592 gi|929360185|ref|XP_014089477.1| PREDICTE	4	2	1	2	9.2	23.884	31970000	29661000	40635000		29650000	25993000	40588000	28854000	39057000	34698000	36317000	32317000
c448570_g1	c448570_g1;c491290_g1;c480871_g1	orf length:759 frame:1 start:85 end:843 gi|929369007|ref|XP_014094329.1| PREDICTED: peroxiredoxin isoform X1 [Bactrocera oleae];orf length:480 frame:1 start:535 end:1014 gi|929369009|ref|XP_014094330.1| PREDICTED: peroxiredoxin-2 isoform X2 [Bactrocera ole	3	4	4	4	15.4	28.288					14957000					20063000	22824000	49325000
c448602_g1	c448602_g1	orf length:2259 frame:2 start:1514 end:3772 gi|929370075|ref|XP_014094907.1| PREDICTED: fat-body protein 1-like [Bactrocera oleae]	1	3	0	1	6.4	81.319				10268000	24082000	18358000		12453000	15858000	84030000	83875000	60145000
c448607_g1	c448607_g1;c519453_g1;c458924_g1;c198820_g1;c198813_g1;c198814_g1;c198815_g1	orf length:462 frame:1 start:439 end:900 gi|498998690|ref|XP_004533910.1| PREDICTED: 60S ribosomal protein L24 [Ceratitis capitata];orf length:468 frame:2 start:185 end:652 gi|498998690|ref|XP_004533910.1| PREDICTED: 60S ribosomal protein L24 [Ceratitis ca	7	5	5	5	24	17.542	630410000	408710000	682880000	528640000	729790000	706190000	706690000	563220000	594390000	750760000	819850000	1025700000
c454079_g1	c454079_g1;c523079_g1;c448608_g1;c519709_g1;c514878_g1;c462213_g1;c529231_g1;c493793_g1;c532685_g1;c526881_g1;c555649_g1;c540390_g1;c508982_g1;c505291_g1;c554340_g1;c491274_g1	orf length:669 frame:3 start:873 end:1541 gi|751459569|ref|XP_011184504.1| PREDICTED: uncharacterized protein LOC105213405 isoform X14 [Bactrocera cucurbitae];orf length:711 frame:3 start:960 end:1670 gi|751459557|ref|XP_011184497.1| PREDICTED: uncharacter	16	1	1	1	7.2	24.35	27134000	38541000	58694000	33064000	24534000	24731000	53180000	43078000	33668000	14359000	10439000	16963000
c448630_g1	c448630_g1;c480450_g1;c504140_g1;c112596_g1;c482923_g1;c544699_g1;c487990_g1;c525181_g1	orf length:1185 frame:2 start:404 end:1588 gi|751776963|ref|XP_011197466.1| PREDICTED: reticulon-1 isoform X2 [Bactrocera dorsalis]	8	17	0	17	56.7	41.742	2301000000	2125500000	2344700000	2950600000	2721800000	2759800000	1976100000	1956500000	1859500000	2537500000	2121200000	2560500000
c448667_g1	c448667_g1	orf length:1794 frame:1 start:892 end:2685 gi|906457086|gb|KNC20586.1| hypothetical protein FF38_00425 [Lucilia cuprina]	1	3	3	3	6.5	65.783	64865000	56599000	73998000	61408000		59302000	70449000	50561000	45175000	66533000	61168000	66866000
c448701_g1	c448701_g1;c481300_g1;c460471_g1;c533616_g1;c554792_g1;c554724_g1;c540421_g1;c227862_g1;c500021_g1	orf length:1500 frame:2 start:215 end:1714 gi|929379477|ref|XP_014100065.1| PREDICTED: probable cytochrome P450 6a13 [Bactrocera oleae];orf length:1500 frame:1 start:448 end:1947 gi|751476302|ref|XP_011193630.1| PREDICTED: probable cytochrome P450 6a14 [Ba	9	4	3	4	9	58.68	98648000	105860000	109540000	134390000	156160000	177000000	81123000	98389000	98958000	118530000	92546000	95842000
c448719_g1	c448719_g1;c450736_g1	orf length:1032 frame:2 start:86 end:1117 gi|751476440|ref|XP_011193706.1| PREDICTED: fat-body protein 1-like [Bactrocera cucurbitae];orf length:1896 frame:3 start:87 end:1982 gi|929370075|ref|XP_014094907.1| PREDICTED: fat-body protein 1-like [Bactrocera	2	3	1	1	9.3	38.81	49960000	55259000		274350000	233160000	212360000	78316000	54384000	81520000	468470000	540860000	467770000
c527749_g1	c527749_g1;c493929_g1;c491503_g1;c448762_g1;c509598_g1;c519389_g1;c459338_g1;c455302_g1;c506619_g1;c488904_g1;c512572_g1;c465307_g1;c449834_g1;c457759_g1;c461842_g1;c543483_g1;c528601_g1;c469131_g1;c192257_g1;c192259_g1;c192250_g1;c451141_g1;c530860_g1;c450562_g1;c540486_g1;c537844_g1;c535232_g1;c492826_g1;c551417_g1;c514219_g1;c496049_g1;c484149_g1;c485677_g1;c472844_g1;c489870_g1;c456184_g1;c51…	orf length:1197 frame:2 start:269 end:1465 gi|751470745|ref|XP_011190616.1| PREDICTED: zinc-type alcohol dehydrogenase-like protein C1773.06c isoform X2 [Bactrocera cucurbitae];orf length:1197 frame:1 start:265 end:1461 gi|751470745|ref|XP_011190616.1| PRE	40	5	5	5	16.8	43.923	197070000	225570000	219240000	355780000	287060000	400030000	357000000	330260000	294660000	340130000	297510000	346160000
c473938_g1	c473938_g1;c448768_g1;c98695_g1;c98694_g1	orf length:477 frame:2 start:134 end:610 gi|751787138|ref|XP_011202978.1| PREDICTED: NADH dehydrogenase [ubiquinone] iron-sulfur protein 8, mitochondrial [Bactrocera dorsalis];orf length:636 frame:2 start:143 end:778 gi|751787138|ref|XP_011202978.1| PREDIC	4	4	4	4	24.5	17.973	57629000	51686000	65545000		54948000		53209000	50199000	57193000	55064000
c553164_g1	c553164_g1;c542659_g1;c488614_g1;c507636_g1;c485096_g1;c465601_g1;c448781_g1;c494078_g1;c483541_g1;c546055_g1;c534294_g1;c480313_g1;c458842_g1;c484616_g1;c528176_g1;c487119_g1;c523590_g1;c521462_g1;c528695_g1;c503550_g1;c538448_g1;c463158_g1;c482044_g1;c477829_g1;c493102_g1;c526220_g1;c545757_g1;c496996_g1;c518723_g1;c525300_g1;c452455_g1;c471199_g1;c518123_g1;c523126_g1;c493470_g1;c512924_g1;c46…	orf length:534 frame:3 start:177 end:710 gi|751799321|ref|XP_011209618.1| PREDICTED: uncharacterized protein LOC105230525 [Bactrocera dorsalis];orf length:558 frame:2 start:176 end:733 gi|929345681|ref|XP_014103752.1| PREDICTED: uncharacterized protein LOC	268	4	2	4	33.7	19.752	242450000	262570000	210180000	332030000	284010000	253340000	321390000	268100000	303330000	583720000	534150000	553680000
c519008_g1	c519008_g1;c491109_g1;c490165_g1;c510642_g1;c491204_g1;c448802_g1;c463250_g1	orf length:390 frame:2 start:209 end:598 gi|499008596|ref|XP_004536359.1| PREDICTED: serine/threonine-protein phosphatase beta isoform isoform X1 [Ceratitis capitata];orf length:435 frame:1 start:1609 end:2043 gi|929379545|ref|XP_014100104.1| PREDICTED: se	7	1	1	1	10.8	14.631	10599000	9703200		9653900	11271000	12665000		9431600		9862200	11550000	12682000
c448822_g1	c448822_g1	orf length:705 frame:3 start:90 end:794 gi|929373353|ref|XP_014096680.1| PREDICTED: histone H1-like [Bactrocera oleae] gi|929373363|ref|XP_014096686.1| PREDICTED: histone H1-like [Bactrocera oleae] gi|929373365|ref|XP_014096687.1| PREDICTED: histone H1-lik	1	2	2	2	12.3	24.442	48844000	77641000	44026000	54904000	95826000	87718000		111410000	136530000	90356000	90234000	82991000
c448827_g1	c448827_g1;c490708_g1;c502860_g1;c511126_g1;c524828_g1;c506524_g1;c473893_g1;c451361_g1;c548004_g1	orf length:2637 frame:1 start:724 end:3360 gi|751452562|ref|XP_011180656.1| PREDICTED: titin-like, partial [Bactrocera cucurbitae];orf length:867 frame:2 start:677 end:1543 gi|929360971|ref|XP_014089910.1| PREDICTED: LOW QUALITY PROTEIN: titin-like [Bactro	9	6	5	6	8.3	101.54	68404000	61343000	70685000	87448000	65903000	82907000	66127000	53809000	100230000		56090000	55393000
c485633_g1	c485633_g1;c448836_g1;c473198_g1;c88413_g1;c88412_g1	orf length:279 frame:2 start:101 end:379 gi|751451221|ref|XP_011179929.1| PREDICTED: probable nuclear transport factor 2 isoform X2 [Bactrocera cucurbitae];orf length:390 frame:1 start:118 end:507 gi|751451219|ref|XP_011179928.1| PREDICTED: probable nuclea	5	3	3	3	44.1	10.345	41601000	57444000	67608000	75420000	68928000	86341000	59672000	56883000	51774000	95387000	88953000	70137000
c448864_g1	c448864_g1;c461320_g1;c470953_g1;c483988_g1;c538926_g1;c551353_g1;c521381_g1;c489945_g1;c532306_g1;c449049_g1	orf length:1809 frame:3 start:1365 end:3173 gi|751804931|ref|XP_011212674.1| PREDICTED: putative aldehyde dehydrogenase family 7 member A1 homolog [Bactrocera dorsalis];orf length:1383 frame:3 start:969 end:2351 gi|498970454|ref|XP_004526815.1| PREDICTED:	10	9	9	9	17.4	66.095	435990000	350050000	196230000	375520000	411240000	306320000	318950000	295480000	363470000	644530000	725730000	517780000
c448872_g1	c448872_g1;c475705_g1;c252829_g1;c487064_g1	orf length:768 frame:3 start:105 end:872 gi|751478639|ref|XP_011194877.1| PREDICTED: probable aconitate hydratase, mitochondrial [Bactrocera cucurbitae];orf length:789 frame:3 start:168 end:956 gi|646708130|gb|KDR14559.1| Aconitate hydratase, mitochondrial	4	5	1	3	19.9	27.974	825260000	743300000	803010000	359700000	410370000	449800000	817780000	797180000	965700000	388460000	364470000	347730000
c448878_g1	c448878_g1	orf length:585 frame:2 start:245 end:829 gi|751793484|ref|XP_011206422.1| PREDICTED: uncharacterized protein LOC105228324 [Bactrocera dorsalis]	1	1	1	1	4.6	21.829	150900000	72452000	144270000	95082000	109070000	90781000	116910000	87542000	137970000	33725000	36116000	24753000
c448881_g1	c448881_g1	orf length:2316 frame:2 start:3401 end:5716 gi|751456687|ref|XP_011182924.1| PREDICTED: uncharacterized protein LOC105212575 [Bactrocera cucurbitae]	1	1	1	1	0.9	86.09	194580000	140310000	80327000	78300000	114150000	111020000	105880000	66507000	143420000	243690000	165090000	162630000
c452201_g1	c452201_g1;c448918_g1;c534330_g1	orf length:903 frame:3 start:522 end:1424 gi|751474099|ref|XP_011192427.1| PREDICTED: actin-related protein 2/3 complex subunit 2 [Bactrocera cucurbitae];orf length:903 frame:3 start:909 end:1811 gi|751474099|ref|XP_011192427.1| PREDICTED: actin-related pr	3	3	3	3	9.3	34.808	16412000	14558000	11235000	17790000	26235000	23743000	21546000	27964000	13855000	21842000	18893000	25639000
c448925_g1	c448925_g1;c497594_g1;c496101_g1;c549806_g1	orf length:1209 frame:1 start:1537 end:2745 gi|929370075|ref|XP_014094907.1| PREDICTED: fat-body protein 1-like [Bactrocera oleae]	4	6	0	1	15.6	45.529							34521000	29193000	43919000	27460000		11776000
c483921_g1	c483921_g1;c448971_g1	orf length:1266 frame:1 start:238 end:1503 gi|751440511|ref|XP_011190053.1| PREDICTED: kinesin light chain isoform X3 [Bactrocera cucurbitae];orf length:1575 frame:2 start:158 end:1732 gi|751440507|ref|XP_011190040.1| PREDICTED: kinesin light chain isoform	2	1	1	1	2.4	48.152			34215000	48884000	27179000	34764000	31577000	43920000	27010000		21708000
c478964_g1	c478964_g1;c448977_g1;c542490_g1;c528007_g1	orf length:351 frame:1 start:34 end:384 gi|498934549|ref|XP_004519903.1| PREDICTED: CTL-like protein 1 [Ceratitis capitata] gi|498934553|ref|XP_004519904.1| PREDICTED: CTL-like protein 1 [Ceratitis capitata];orf length:471 frame:3 start:360 end:830 gi|9245	4	1	1	1	10.3	13.69	11519000	9227300	13514000				9172000				18246000	25397000
c448981_g1	c448981_g1;c455932_g1;c501655_g1;c507382_g1;c500559_g1;c167240_g1;c332371_g1;c527583_g1;c461039_g1;c529794_g1;c492916_g1;c481636_g1;c332378_g1;c167220_g1;c525138_g1;c544907_g1;c542001_g1;c538726_g1;c332373_g1;c490497_g1;c486568_g1;c463719_g1;c477061_g1;c474640_g1;c367561_g1;c167236_g1;c167237_g1;c332370_g1;c332367_g1;c474181_g1;c472483_g1;c555086_g1;c491660_g1;c448413_g1;c500802_g1;c509195_g1;c44…	orf length:1128 frame:2 start:1490 end:2617 gi|498983105|ref|XP_004530029.1| PREDICTED: actin-3, muscle-specific [Ceratitis capitata] gi|751454870|ref|XP_011181929.1| PREDICTED: actin-3, muscle-specific [Bactrocera cucurbitae] gi|929362283|ref|XP_014090630	156	24	0	1	70.2	41.815	2328600000	2314700000	1964600000	1921800000	2043900000	2307000000	1883500000	1801800000	2456400000	1365300000	1041600000	1072500000
c449038_g1	c449038_g1;c460507_g1;c378926_g1;c454503_g1	orf length:354 frame:2 start:509 end:862 gi|751803114|ref|XP_011211680.1| PREDICTED: transcription elongation factor B polypeptide 2 [Bactrocera dorsalis] gi|929372292|ref|XP_014096103.1| PREDICTED: transcription elongation factor B polypeptide 2 [Bactroce	4	3	3	3	24.6	13.382	141270000	142050000	168920000	126300000	105480000	165870000	112270000	136210000	149600000	114520000	160240000	129690000
c456811_g1	c456811_g1;c449057_g1	orf length:462 frame:3 start:2742 end:3203 gi|499006697|ref|XP_004535887.1| PREDICTED: RNA-binding protein 8A [Ceratitis capitata] gi|751474620|ref|XP_011192716.1| PREDICTED: RNA-binding protein 8A [Bactrocera cucurbitae];orf length:462 frame:1 start:133 e	2	3	3	3	20.8	17.66	10987000	4149900	20552000	7439900	6037300		4458700			7001200	4872400	8629900
c523144_g1	c523144_g1;c449058_g1;c490200_g1;c523356_g1;c534262_g1;c517897_g1;c535681_g1;c462630_g1;c475309_g1;c484763_g1;c505696_g1;c520432_g1;c450043_g1;c515194_g1;c554201_g1;c519834_g1;c498293_g1;c461035_g1;c473503_g1;c540871_g1;c543770_g1;c523111_g1;c553684_g1;c533839_g1;c458506_g1;c520170_g1;c451185_g1	orf length:2124 frame:3 start:222 end:2345 gi|929352519|ref|XP_014085268.1| PREDICTED: long-chain-fatty-acid--CoA ligase 4 isoform X3 [Bactrocera oleae];orf length:2124 frame:2 start:437 end:2560 gi|929352519|ref|XP_014085268.1| PREDICTED: long-chain-fatty	27	10	7	10	16.5	79.491	429440000	389370000	494600000	480340000	457370000	511390000	499010000	494440000	413100000	568730000	543640000	486750000
c449065_g1	c449065_g1;c555563_g1;c553736_g1;c508788_g1;c529863_g1;c483323_g1;c523842_g1;c524306_g1;c448938_g1;c183792_g1;c183791_g1;c183794_g1;c183793_g1;c467997_g1;c483225_g1;c476681_g1;c521212_g1;c507435_g1;c499415_g1;c516691_g1	orf length:648 frame:2 start:716 end:1363 gi|310687269|gb|ADP03052.1| cytochrome c oxidase subunit II [Bactrocera dorsalis];orf length:291 frame:2 start:182 end:472 gi|302632669|ref|YP_003848762.1| cytochrome c oxidase subunit II [Bactrocera minax] gi|3023	20	4	4	4	18.5	23.685	928940000	1010100000	1347100000	543980000	431690000	463930000	826050000	980780000	956070000	441330000	470610000	564730000
c551924_g1	c551924_g1;c449089_g1;c513288_g1	orf length:645 frame:2 start:137 end:781 gi|751441500|ref|XP_011195086.1| PREDICTED: uncharacterized protein LOC105220340 [Bactrocera cucurbitae];orf length:645 frame:2 start:104 end:748 gi|751441500|ref|XP_011195086.1| PREDICTED: uncharacterized protein L	3	8	8	8	42.3	23.421	197050000	227420000	243190000	166590000	177670000	165540000	244990000	178700000	224060000	117330000	154730000	148870000
c449098_g1	c449098_g1;c516698_g1	orf length:1392 frame:2 start:194 end:1585 gi|929373966|ref|XP_014097021.1| PREDICTED: ATP-citrate synthase-like isoform X2 [Bactrocera oleae]	2	5	1	1	12.3	50.989	157780000	229640000	250670000	133960000	177700000	109970000	214630000	271480000	172260000	246340000	122000000	192750000
c449120_g1	c449120_g1;c257806_g1	orf length:435 frame:2 start:1208 end:1642 gi|751465024|ref|XP_011187484.1| PREDICTED: uncharacterized protein LOC105215333 [Bactrocera cucurbitae];orf length:162 frame:1 start:103 end:264 gi|751771853|ref|XP_011207604.1| PREDICTED: uncharacterized protein	2	2	2	2	13.8	15.396	433060000	371380000	553200000	586440000	398520000	481830000	499760000	363610000	257920000	453990000	277810000	326290000
c449137_g1	c449137_g1	orf length:417 frame:3 start:267 end:683 gi|751797058|ref|XP_011208375.1| PREDICTED: myristoylated alanine-rich C-kinase substrate [Bactrocera dorsalis]	1	4	4	4	24.5	14.618	206760000	348950000	139820000	242790000	237240000	244220000	132880000	176420000	114160000	237720000	217990000	209690000
c449180_g1	c449180_g1	orf length:4617 frame:1 start:4024 end:8640 gi|751770597|ref|XP_011200405.1| PREDICTED: apolipophorins [Bactrocera dorsalis]	1	15	0	2	7.5	170.05	343810000	643550000	430590000	804170000	569890000	564020000	441600000	327110000	346460000	533890000	510950000	528350000
c449211_g1	c449211_g1;c475146_g1	orf length:756 frame:2 start:1466 end:2221 gi|751803752|ref|XP_011212030.1| PREDICTED: poly(U)-specific endoribonuclease homolog [Bactrocera dorsalis]	2	3	1	1	15.1	27.712			175920000	51444000	410660000							49343000
c463675_g1	c463675_g1;c449242_g1;c514527_g1;c478326_g1;c474538_g1;c504663_g1;c538814_g1;c506392_g1;c483368_g1;c46596_g1;c534069_g1;c552675_g1;c543796_g1;c532334_g1;c447301_g1;c533269_g1;c549762_g1;c60453_g1;c485658_g1;c477092_g1;c493172_g1;c537891_g1;c520005_g1;c521162_g1;c97558_g1;c526937_g1;c488641_g1;c468266_g1;c461274_g1;c473112_g1;c519396_g1;c458190_g1;c546565_g1;c543136_g1;c470714_g1;c531789_g1;c30080…	orf length:1842 frame:1 start:337 end:2178 gi|751800007|ref|XP_011209989.1| PREDICTED: V-type proton ATPase catalytic subunit A isoform 2 [Bactrocera dorsalis] gi|751800009|ref|XP_011209990.1| PREDICTED: V-type proton ATPase catalytic subunit A isoform 2 [	53	30	22	30	56.7	68.319	9468300000	9453100000	9757400000	6146800000	6055900000	6051400000	8316800000	8621600000	8957200000	5776400000	5158300000	5322000000
c471922_g1	c471922_g1;c449259_g1;c520041_g1;c487235_g1;c467671_g1;c496548_g1	orf length:411 frame:2 start:890 end:1300 gi|929355216|ref|XP_014086754.1| PREDICTED: protein held out wings isoform X2 [Bactrocera oleae];orf length:978 frame:1 start:529 end:1506 gi|751786865|ref|XP_011202832.1| PREDICTED: protein held out wings isoform	6	2	2	2	16.1	15.099	22656000	23756000	19597000		6046000				11642000
c449367_g1	c449367_g1	orf length:561 frame:2 start:71 end:631 gi|751443401|ref|XP_011196393.1| PREDICTED: LDLR chaperone boca [Bactrocera cucurbitae]	1	1	1	1	4.8	21.854	19545000	20896000			15595000			12403000	12247000			28391000
c449437_g1	c449437_g1	orf length:1074 frame:3 start:3789 end:4862 gi|751804243|ref|XP_011212295.1| PREDICTED: tiggrin [Bactrocera dorsalis]	1	5	1	1	23.2	41.545	378450000	332130000		165110000				194480000		153250000	235130000	222470000
c472401_g1	c472401_g1;c449438_g1;c525992_g1;c541722_g1	orf length:1128 frame:3 start:231 end:1358 gi|751799433|ref|XP_011209678.1| PREDICTED: armadillo repeat-containing protein 6 homolog [Bactrocera dorsalis] gi|751799435|ref|XP_011209679.1| PREDICTED: armadillo repeat-containing protein 6 homolog [Bactrocera	4	2	2	2	6.1	41.793	38674000	37273000	30051000	27470000	28934000	31613000	29704000	27512000	34416000	33788000	59358000	46779000
c514399_g1	c514399_g1;c449492_g1;c545488_g1;c493438_g1;c261141_g1;c261163_g1;c261161_g1;c261157_g1;c465048_g1;c529319_g1;c526455_g1;c261164_g1;c261151_g1;c484547_g1;c261140_g1;c261158_g1;c261149_g1;c261159_g1;c261153_g1;c480669_g1;c495101_g1;c261156_g1;c261166_g1;c261143_g1;c261147_g1;c261150_g1;c261167_g1;c543698_g1;c537517_g1;c472206_g1;c551935_g1;c516584_g1;c502997_g1;c492767_g1;c508365_g1;c261148_g1;c26…	orf length:1455 frame:3 start:90 end:1544 gi|751469153|ref|XP_011189745.1| PREDICTED: aldehyde dehydrogenase, mitochondrial [Bactrocera cucurbitae];orf length:1455 frame:3 start:225 end:1679 gi|751469153|ref|XP_011189745.1| PREDICTED: aldehyde dehydrogenas	62	27	7	27	57.5	52.647	41125000000	47649000000	45713000000	66553000000	69542000000	59471000000	46458000000	46634000000	46346000000	74847000000	81818000000	84539000000
c449567_g1	c449567_g1	orf length:1254 frame:3 start:1602 end:2855 gi|751804919|ref|XP_011212667.1| PREDICTED: bifunctional glutamate/proline--tRNA ligase isoform X2 [Bactrocera dorsalis]	1	2	1	1	9.3	47.997	31786000	37904000	30596000	45069000	55754000	38410000	30497000		22638000	45533000	50549000
c449568_g1	c449568_g1;c453439_g1;c465568_g1;c526823_g1;c479545_g1;c552272_g1	orf length:1380 frame:2 start:785 end:2164 gi|751464136|ref|XP_011187000.1| PREDICTED: hypoxia up-regulated protein 1 [Bactrocera cucurbitae];orf length:621 frame:1 start:1045 end:1665 gi|751464136|ref|XP_011187000.1| PREDICTED: hypoxia up-regulated protei	6	10	10	10	23.9	51.324	341670000	273200000	307090000	324690000	341390000	337470000	281230000	294410000	304050000	458180000	415860000	412680000
c449581_g1	c449581_g1	orf length:1902 frame:1 start:211 end:2112 gi|929379110|ref|XP_014099865.1| PREDICTED: larval serum protein 2 [Bactrocera oleae]	1	3	1	1	6.9	71.256
c449594_g1	c449594_g1;c468036_g1;c491568_g1;c530178_g1	orf length:2658 frame:3 start:264 end:2921 gi|751779913|ref|XP_011199060.1| PREDICTED: putative acyl-activating enzyme 19 [Bactrocera dorsalis];orf length:1071 frame:3 start:726 end:1796 gi|929360655|ref|XP_014089742.1| PREDICTED: mycosubtilin synthase sub	4	2	2	2	2.7	100.2		14588000							50693000
c449629_g1	c449629_g1;c491698_g1;c484765_g1;c517303_g1;c522283_g1	orf length:174 frame:1 start:322 end:495 gi|929368333|ref|XP_014093961.1| PREDICTED: mitochondrial 2-oxodicarboxylate carrier [Bactrocera oleae];orf length:177 frame:3 start:303 end:479 gi|929368333|ref|XP_014093961.1| PREDICTED: mitochondrial 2-oxodicarbo	5	2	2	2	29.3	6.3664	38588000	32577000	34589000	29218000	24930000	36954000	30467000	33687000	19842000	31828000	37397000	36471000
c470075_g1	c470075_g1;c449654_g1;c545462_g1;c493052_g1;c523870_g1;c514303_g1;c457460_g1;c519160_g1;c548961_g1;c513558_g1;c464933_g1;c500917_g1;c480548_g1;c514480_g1;c475544_g1;c528024_g1;c466209_g1;c489171_g1;c535349_g1;c458343_g1;c529151_g1;c467992_g1;c457826_g1;c553329_g1	orf length:2328 frame:1 start:445 end:2772 gi|807035389|ref|XP_012159480.1| PREDICTED: V-type proton ATPase 116 kDa subunit a isoform 1 isoform X5 [Ceratitis capitata];orf length:2328 frame:1 start:1501 end:3828 gi|751791298|ref|XP_011205239.1| PREDICTED:	24	4	4	4	5.9	87.077	49461000	71085000	63157000	73678000	81863000	74570000	72403000	84756000	71450000	71507000	95734000	119000000
c449660_g1	c449660_g1	orf length:1128 frame:2 start:128 end:1255 gi|751457336|ref|XP_011183279.1| PREDICTED: actin-5, muscle-specific [Bactrocera cucurbitae] gi|751457338|ref|XP_011183280.1| PREDICTED: actin-5, muscle-specific [Bactrocera cucurbitae] gi|751793138|ref|XP_0112062	1	21	1	1	59.6	41.77						46424000				12469000		117450000
c546891_g1	c546891_g1;c449683_g1;c490970_g1;c454600_g1	orf length:159 frame:1 start:85 end:243 gi|929369049|ref|XP_014094351.1| PREDICTED: protein lin-7 homolog C [Bactrocera oleae];orf length:258 frame:2 start:164 end:421 gi|751771518|ref|XP_011205703.1| PREDICTED: protein lin-7 homolog C-like [Bactrocera dor	4	1	1	1	20.8	5.9597	6677300		10821000	8249800	7827000	7811600				6178700	7268700
c449784_g1	c449784_g1	orf length:489 frame:2 start:566 end:1054 gi|929370799|ref|XP_014095289.1| PREDICTED: protein phosphatase 1 regulatory subunit 7 [Bactrocera oleae]	1	2	2	2	13.5	19.019		13946000	23724000	25829000	30020000	19630000		21564000	30433000	29085000	31771000	20697000
c449785_g1	c449785_g1;c532490_g1;c550287_g1;c53855_g1;c474272_g1;c522640_g1;c510762_g1;c472942_g1;c505596_g1;c528465_g1;c492545_g1;c514447_g1;c478479_g1;c471047_g1;c470998_g1;c547631_g1;c517754_g1;c448805_g1;c514074_g1;c489601_g1;c552807_g1;c508882_g1;c525293_g1	orf length:1404 frame:1 start:1807 end:3210 gi|751774635|ref|XP_011213946.1| PREDICTED: ubiquitin-like modifier-activating enzyme 1 [Bactrocera dorsalis] gi|751774637|ref|XP_011213947.1| PREDICTED: ubiquitin-like modifier-activating enzyme 1 [Bactrocera do	23	8	1	8	19.7	52.739	370620000	419690000	513240000	443150000	464280000	461930000	419920000	387790000	381070000	651780000	523950000	547410000
c452607_g1	c452607_g1;c449837_g1;c506723_g1	orf length:1449 frame:3 start:291 end:1739 gi|929364269|ref|XP_014091726.1| PREDICTED: probable chitinase 2 [Bactrocera oleae];orf length:1449 frame:2 start:149 end:1597 gi|929364269|ref|XP_014091726.1| PREDICTED: probable chitinase 2 [Bactrocera oleae];or	3	2	2	2	4.3	54.41
c449839_g1	c449839_g1	orf length:2277 frame:3 start:5289 end:7565 gi|929347615|ref|XP_014095513.1| PREDICTED: laminin subunit alpha [Bactrocera oleae]	1	3	1	1	3.8	82.023	15680000	15182000	17128000	41707000	36401000	31858000	33447000	21095000	22010000	32321000	36900000	35504000
c452682_g1	c452682_g1;c449860_g1;c549327_g1	orf length:468 frame:1 start:175 end:642 gi|751478452|ref|XP_011194777.1| PREDICTED: ubiquitin-40S ribosomal protein S27a [Bactrocera cucurbitae] gi|751478454|ref|XP_011194778.1| PREDICTED: ubiquitin-40S ribosomal protein S27a [Bactrocera cucurbitae] gi|92	3	3	1	1	21.8	17.947	128160000	92526000	117120000	56454000	88989000	70321000	87196000	101760000	99757000
c449871_g1	c449871_g1;c486123_g1;c525584_g1;c447607_g1;c532174_g1	orf length:1014 frame:2 start:89 end:1102 gi|751798260|ref|XP_011209037.1| PREDICTED: LOW QUALITY PROTEIN: titin-like [Bactrocera dorsalis];orf length:477 frame:2 start:521 end:997 gi|751798260|ref|XP_011209037.1| PREDICTED: LOW QUALITY PROTEIN: titin-like	5	5	4	5	15.1	39.05	61489000	54881000	66168000	96867000	57899000	56153000	64514000	69038000	75652000	20453000	30611000	24305000
c522305_g1	c522305_g1;c553430_g1;c523570_g1;c449877_g1;c451098_g1;c217797_g1;c217795_g1;c217796_g1;c550672_g1	orf length:390 frame:2 start:500 end:889 gi|751456413|ref|XP_011182774.1| PREDICTED: 60S ribosomal protein L23a [Bactrocera cucurbitae];orf length:453 frame:-2 start:285 end:737 gi|751783107|ref|XP_011200790.1| PREDICTED: 60S ribosomal protein L23a [Bactro	9	4	4	4	34.6	15.079	825570000	767230000	722830000	892770000	740930000	816620000	775730000	817600000	929420000	629340000	830970000	815380000
c449904_g1	c449904_g1;c541225_g1;c467549_g1;c474733_g1;c488456_g1;c365273_g1;c365272_g1;c365269_g1;c492362_g1;c461065_g1;c462892_g1;c469697_g1;c467999_g1;c483621_g1;c515809_g1;c502004_g1;c530604_g1;c512628_g1	orf length:1014 frame:-3 start:1095 end:2108 gi|929375893|ref|XP_014098081.1| PREDICTED: uncharacterized protein LOC106623186, partial [Bactrocera oleae];orf length:984 frame:3 start:339 end:1322 gi|929375893|ref|XP_014098081.1| PREDICTED: uncharacterized	18	14	13	14	45.6	38.398	1882000000	1864400000	1992800000	1524800000	1493400000	1872200000	1865800000	1635800000	1854600000	777090000	697080000	850710000
c463281_g1	c463281_g1;c449906_g1;c461350_g1;c512970_g1;c466081_g1;c449591_g1;c508568_g1;c532480_g1;c522088_g1;c469587_g1;c527535_g1;c471464_g1;c517697_g1;c462059_g1;c505934_g1;c472162_g1;c478067_g1;c507043_g1;c486937_g1;c519408_g1;c505878_g1;c478358_g1;c518778_g1	orf length:1956 frame:2 start:1028 end:2983 gi|751791166|ref|XP_011205168.1| PREDICTED: LOW QUALITY PROTEIN: AMP deaminase 2 [Bactrocera dorsalis];orf length:2049 frame:2 start:791 end:2839 gi|751451133|ref|XP_011179880.1| PREDICTED: AMP deaminase 2 isofor	23	3	2	3	5.4	75.328	39452000	34401000	40144000	51189000	48937000	42922000	31691000	42721000	24901000	49709000	31901000	46556000
c449910_g1	c449910_g1	orf length:1242 frame:1 start:85 end:1326 gi|929375895|ref|XP_014098083.1| PREDICTED: uncharacterized protein LOC106623187 [Bactrocera oleae]	1	1	1	1	2.7	48.683
c449925_g1	c449925_g1;c450511_g1;c515036_g1;c455814_g1;c43034_g1;c551018_g1;c450993_g1;c552559_g1;c477664_g1;c470742_g1;c456282_g1;c532121_g1	orf length:1362 frame:1 start:727 end:2088 gi|929363693|ref|XP_014091410.1| PREDICTED: dihydropyrimidinase isoform X1 [Bactrocera oleae];orf length:1773 frame:2 start:701 end:2473 gi|929363699|ref|XP_014091413.1| PREDICTED: dihydropyrimidinase isoform X4 [	12	3	3	3	8.1	50.538	25117000	21732000	39770000	35078000	28798000	36126000	40513000	45410000	35660000	33120000	20992000	25172000
c449926_g1	c449926_g1;c461577_g1;c474621_g1;c451804_g1;c493487_g1;c490110_g1;c9368_g1;c459762_g1;c550636_g1;c478476_g1;c459999_g1;c480067_g1;c541003_g1;c481346_g1;c539800_g1;c518011_g1;c547265_g1;c517751_g1;c471512_g1	orf length:2697 frame:3 start:129 end:2825 gi|751774220|ref|XP_011213730.1| PREDICTED: metal transporter CNNM4 [Bactrocera dorsalis];orf length:1317 frame:1 start:1564 end:2880 gi|751774220|ref|XP_011213730.1| PREDICTED: metal transporter CNNM4 [Bactrocera	19	7	7	7	10.6	99.842	456900000	382680000	368010000	260950000	294810000	239200000	316740000	305140000	309120000	161880000	217510000	196640000
c449932_g1	c449932_g1	orf length:420 frame:2 start:89 end:508 gi|929377615|ref|XP_014099045.1| PREDICTED: uncharacterized protein LOC106623933 [Bactrocera oleae]	1	2	2	2	17.9	14.939	516410000	683830000	523030000	528150000	648280000	367710000	358070000	829610000	734920000	710860000	478620000	650980000
c449956_g1	c449956_g1;c194020_g1;c554895_g1;c469523_g1;c502892_g1	orf length:2652 frame:3 start:1263 end:3914 gi|751793936|ref|XP_011206668.1| PREDICTED: uncharacterized protein LOC105228511 [Bactrocera dorsalis]	5	3	3	3	3.8	99.819	31569000	58797000	53876000	107650000	79673000	84595000	51495000	42097000	63523000	38565000	63693000	61210000
c449958_g1	c449958_g1	orf length:1701 frame:1 start:2551 end:4251 gi|929352535|ref|XP_014085277.1| PREDICTED: proteasome-associated protein ECM29 homolog isoform X1 [Bactrocera oleae]	1	1	1	1	2.6	62.99	19801000	13215000	24288000	19091000	15911000	17012000		17259000		17859000	15959000
c449961_g1	c449961_g1;c451540_g1;c514867_g1	orf length:369 frame:3 start:66 end:434 gi|751771645|ref|XP_011206481.1| PREDICTED: sm-like protein LSM4 [Bactrocera dorsalis];orf length:408 frame:3 start:81 end:488 gi|751771645|ref|XP_011206481.1| PREDICTED: sm-like protein LSM4 [Bactrocera dorsalis];or	3	1	1	1	8.9	14.02	14083000	15266000	11862000	23516000	6101800	17500000	15616000	13995000		10117000	9473900	11428000
c449985_g1	c449985_g1;c510135_g1;c469649_g1	orf length:933 frame:3 start:309 end:1241 gi|929372384|ref|XP_014096154.1| PREDICTED: eukaryotic translation initiation factor 3 subunit H [Bactrocera oleae];orf length:966 frame:-3 start:611 end:1576 gi|751464918|ref|XP_011187427.1| PREDICTED: eukaryotic	3	5	5	5	15.8	35.544	88671000	79286000	83624000	72871000	80108000	113500000	98342000	98806000	93322000	125090000	74506000	93563000
c449999_g1	c449999_g1	orf length:708 frame:2 start:416 end:1123 gi|751782286|ref|XP_011200342.1| PREDICTED: SHC SH2 domain-binding protein 1 [Bactrocera dorsalis]	1	1	1	1	5.5	28.374
c450011_g1	c450011_g1	orf length:705 frame:1 start:1126 end:1830 gi|751458887|ref|XP_011184129.1| PREDICTED: beta-galactosidase [Bactrocera cucurbitae] gi|751458889|ref|XP_011184130.1| PREDICTED: beta-galactosidase [Bactrocera cucurbitae] gi|751458891|ref|XP_011184131.1| PREDIC	1	1	1	1	6.4	26.581							22121000			39084000	74529000	79048000
c450035_g1	c450035_g1	orf length:3561 frame:2 start:200 end:3760 gi|929370075|ref|XP_014094907.1| PREDICTED: fat-body protein 1-like [Bactrocera oleae]	1	2	1	1	2.8	132.94	1678100000		520500000	6271100000	26449000	1181000000		2737000000	899840000	5934800000	469780000	3093200000
c450074_g1	c450074_g1;c295137_g1;c533927_g1;c460918_g1	orf length:531 frame:1 start:661 end:1191 gi|751797634|ref|XP_011208692.1| PREDICTED: GILT-like protein C02D5.2 [Bactrocera dorsalis];orf length:177 frame:3 start:3 end:179 gi|929362255|ref|XP_014090614.1| PREDICTED: GILT-like protein C02D5.2 [Bactrocera o	4	2	2	2	10.7	19.771	114460000	88937000	109150000	89823000	71606000	97996000	116290000	108230000	69528000	78697000	89831000	64216000
c450078_g1	c450078_g1	orf length:2106 frame:2 start:899 end:3004 gi|751781028|ref|XP_011199663.1| PREDICTED: paramyosin, long form isoform X3 [Bactrocera dorsalis]	1	7	1	1	8.5	77.847	101820000	106370000	85802000	91688000	95226000	87725000	106740000	142430000	147070000
c450094_g1	c450094_g1	orf length:1419 frame:2 start:341 end:1759 gi|929377085|ref|XP_014098751.1| PREDICTED: phosphoglucomutase isoform X1 [Bactrocera oleae]	1	4	1	1	9.7	51.134	153950000	226550000	108300000	129120000	172780000	179570000	116020000	125650000	165740000	123900000	132860000	207040000
c450106_g1	c450106_g1	orf length:990 frame:2 start:98 end:1087 gi|751473149|ref|XP_011191917.1| PREDICTED: endoplasmic reticulum lectin 1 [Bactrocera cucurbitae]	1	1	1	1	4.2	38.317			10665000	10882000				9390700	12530000	12060000
c450142_g1	c450142_g1	orf length:285 frame:2 start:833 end:1117 gi|906459510|gb|KNC22483.1| hypothetical protein FF38_07227 [Lucilia cuprina]	1	2	2	2	28.4	10.492	313550000	181170000	147720000	142960000	135300000	146310000	133420000	156900000	140790000	189480000	191150000	249560000
c482438_g1	c482438_g1;c450158_g1;c528728_g1;c529107_g1;c505987_g1;c454708_g1;c149114_g1;c490550_g1;c540710_g1;c481665_g1;c497980_g1;c474722_g1;c460662_g1;c547871_g1;c462429_g1;c493494_g1	orf length:1344 frame:1 start:40 end:1383 gi|929369041|ref|XP_014094347.1| PREDICTED: eukaryotic translation initiation factor 4B isoform X1 [Bactrocera oleae];orf length:1359 frame:1 start:253 end:1611 gi|929369041|ref|XP_014094347.1| PREDICTED: eukaryoti	16	11	11	11	26.6	51.698	223260000	252400000	186740000	162100000	191330000	192930000	237340000	210170000	219900000	202020000	219870000	234070000
c450200_g1	c450200_g1;c460096_g1;c485197_g1;c482087_g1;c202575_g1;c202576_g1;c508521_g1	orf length:2346 frame:1 start:6688 end:9033 gi|751770597|ref|XP_011200405.1| PREDICTED: apolipophorins [Bactrocera dorsalis]	7	14	0	7	16.6	86.903	5937200000	5286500000	6625200000	8290500000	7568700000	8281500000	8748900000	6092000000	6813600000	7828400000	7026600000	9237200000
c501717_g1	c501717_g1;c450242_g1;c529953_g1;c477347_g1	orf length:645 frame:2 start:209 end:853 gi|751791937|ref|XP_011205587.1| PREDICTED: 23 kDa integral membrane protein [Bactrocera dorsalis];orf length:645 frame:3 start:273 end:917 gi|751791937|ref|XP_011205587.1| PREDICTED: 23 kDa integral membrane protei	4	2	2	2	9.8	23.571	518230000	489930000	493890000	436350000	385300000	475270000	393630000	464460000	460760000	832210000	823500000	773280000
c450263_g1	c450263_g1;c470745_g1	orf length:5538 frame:1 start:4273 end:9810 gi|751476253|ref|XP_011193604.1| PREDICTED: apolipophorins [Bactrocera cucurbitae]	2	16	0	10	8.5	202.31	6120300000	6828600000	6986100000	9682600000	11005000000	10020000000	7605500000	7062500000	7582800000	8191100000	9372400000	8166900000
c450327_g1	c450327_g1	orf length:504 frame:1 start:85 end:588 gi|751449059|ref|XP_011178745.1| PREDICTED: glutathione S-transferase D7-like [Bactrocera cucurbitae] gi|751449061|ref|XP_011178746.1| PREDICTED: glutathione S-transferase D7-like [Bactrocera cucurbitae]	1	1	1	1	6.5	19.209
c450330_g1	c450330_g1;c463075_g1;c546297_g1;c551578_g1;c535501_g1;c465691_g1;c504129_g1;c471338_g1;c480728_g1	orf length:210 frame:3 start:201 end:410 gi|751778689|ref|XP_011198397.1| PREDICTED: guanine nucleotide-binding protein subunit gamma-1 [Bactrocera dorsalis] gi|751778691|ref|XP_011198398.1| PREDICTED: guanine nucleotide-binding protein subunit gamma-1 [Ba	9	3	3	3	54.3	8.0781	215130000	234410000	108490000	404050000	200380000	232830000	67587000		211400000	451560000	258100000	402470000
c489685_g1	c489685_g1;c461186_g1;c483753_g1;c472035_g1;c450336_g1;c518509_g1;c496214_g1;c481067_g1;c194451_g1;c448695_g1;c450003_g1;c530007_g1;c524296_g1;c550140_g1	orf length:861 frame:2 start:2 end:862 gi|751470876|ref|XP_011190689.1| PREDICTED: heterogeneous nuclear ribonucleoprotein 27C [Bactrocera cucurbitae] gi|751470878|ref|XP_011190690.1| PREDICTED: heterogeneous nuclear ribonucleoprotein 27C [Bactrocera cucur	14	3	1	3	17.1	29.841	60670000	58208000	98001000	101990000	64024000	91042000	81236000	79394000	61387000	62072000	83609000	90086000
c450341_g1	c450341_g1;c466953_g1;c465868_g1;c484739_g1;c528037_g1;c552492_g1;c498505_g1;c530466_g1;c484032_g1;c451786_g1;c482321_g1;c510382_g1;c130436_g1;c511034_g1;c516727_g1;c482463_g1;c493812_g1;c526934_g1;c473071_g1;c448287_g1;c491019_g1;c534235_g1;c528759_g1;c539334_g1;c531897_g1;c485456_g1;c510068_g1;c477450_g1;c472963_g1;c533361_g1;c550990_g1;c476859_g1;c527985_g1;c555189_g1;c487887_g1;c534611_g1;c50…	orf length:456 frame:1 start:544 end:999 gi|929359248|ref|XP_014088960.1| PREDICTED: leucine-rich repeat-containing protein 20 isoform X1 [Bactrocera oleae];orf length:498 frame:1 start:544 end:1041 gi|929359248|ref|XP_014088960.1| PREDICTED: leucine-rich	41	2	2	2	23	16.983	46821000	36746000	47336000		34643000		57137000	45355000	51594000
c450346_g1	c450346_g1;c360993_g1;c488540_g1	orf length:501 frame:3 start:924 end:1424 gi|751443585|ref|XP_011196494.1| PREDICTED: eukaryotic translation initiation factor 3 subunit J [Bactrocera cucurbitae];orf length:387 frame:-3 start:3 end:389 gi|751799443|ref|XP_011209684.1| PREDICTED: eukaryoti	3	3	2	3	16.8	18.881	26971000	33548000	24953000		22263000	23023000	26090000	17330000	18740000	20700000	20084000	19193000
c450444_g1	c450444_g1	orf length:3207 frame:3 start:1776 end:4982 gi|751781949|ref|XP_011200161.1| PREDICTED: spectrin alpha chain isoform X3 [Bactrocera dorsalis]	1	11	2	3	16.1	116.68	313160000	241730000	235680000	191460000	188270000	212830000	233500000	187520000	255160000	175250000	150310000	196990000
c450492_g1	c450492_g1;c505653_g1;c453798_g1	orf length:795 frame:3 start:72 end:866 gi|751447576|ref|XP_011177932.1| PREDICTED: regucalcin-like [Bactrocera cucurbitae];orf length:534 frame:2 start:191 end:724 gi|751798021|ref|XP_011208904.1| PREDICTED: regucalcin-like, partial [Bactrocera dorsalis]	3	3	3	3	14.3	29.939	184280000	254900000	200810000		145130000	189830000	119570000	215150000	189060000	98568000
c521804_g1	c521804_g1;c450516_g1;c471887_g1;c482816_g1;c260585_g1;c260580_g1;c260570_g1;c551537_g1;c463619_g1;c260584_g1;c260569_g1;c464059_g1;c548418_g1;c260586_g1;c539137_g1;c520689_g1;c513505_g1;c260579_g1;c545381_g1;c551202_g1;c515342_g1;c542841_g1;c554845_g1;c447451_g1;c480110_g1	orf length:744 frame:-1 start:498 end:1241 gi|751461177|ref|XP_011185382.1| PREDICTED: dehydrogenase/reductase SDR family member 11-like [Bactrocera cucurbitae];orf length:744 frame:3 start:42 end:785 gi|751461177|ref|XP_011185382.1| PREDICTED: dehydrogena	25	8	7	8	41.1	27.227	1157800000	1236700000	1319700000	2155000000	2361100000	2391200000	1876100000	1488100000	1590900000	5028800000	4865600000	4746800000
c450534_g1	c450534_g1	orf length:1128 frame:2 start:665 end:1792 gi|929374108|ref|XP_014097101.1| PREDICTED: DNA-binding protein modulo [Bactrocera oleae]	1	1	1	1	2.4	41.514	48377000	45380000	51098000	34699000	40317000	44663000	45914000	46955000	58594000	45225000	44485000	57707000
c450536_g1	c450536_g1;c82633_g1;c82634_g1	orf length:795 frame:1 start:121 end:915 gi|498947766|ref|XP_004522587.1| PREDICTED: NSFL1 cofactor p47 [Ceratitis capitata]	3	5	2	5	36.2	29.116	80639000	57187000	46670000	58643000	72987000	54312000	51223000	81419000	28680000	64632000	55637000	56726000
c506650_g1	c506650_g1;c450549_g1;c531645_g1;c485682_g1	orf length:897 frame:2 start:2723 end:3619 gi|751449176|ref|XP_011178807.1| PREDICTED: serine--pyruvate aminotransferase, mitochondrial [Bactrocera cucurbitae];orf length:1143 frame:2 start:371 end:1513 gi|751449176|ref|XP_011178807.1| PREDICTED: serine--p	4	4	4	4	18.1	33.642	170180000	157030000	174480000	211670000	246260000	227550000	179380000	207270000	154870000	373550000	386080000	427670000
c487900_g1	c487900_g1;c507288_g1;c455636_g1;c450558_g1;c199452_g1;c488120_g1	orf length:609 frame:2 start:626 end:1234 gi|929372857|ref|XP_014096411.1| PREDICTED: glyoxalase domain-containing protein 4 isoform X2 [Bactrocera oleae];orf length:975 frame:-1 start:117 end:1091 gi|929372855|ref|XP_014096410.1| PREDICTED: glyoxalase dom	6	6	6	6	50.7	22.663	1125200000	1075600000	1241600000	986480000	784600000	774220000	1327500000	1125400000	1136900000	1182200000	879890000	902270000
c490891_g1	c490891_g1;c450574_g1;c136067_g1;c136064_g1	orf length:306 frame:3 start:105 end:410 gi|751777285|ref|XP_011197643.1| PREDICTED: 40S ribosomal protein S20 [Bactrocera dorsalis];orf length:336 frame:3 start:84 end:419 gi|751777285|ref|XP_011197643.1| PREDICTED: 40S ribosomal protein S20 [Bactrocera d	4	2	2	2	26.5	11.63	447920000	362410000	396820000	668990000	407630000	965610000	454810000	562800000	704830000	794940000	602750000	532550000
c501251_g1	c501251_g1;c450660_g1;c555247_g1;c459919_g1;c494553_g1;c506634_g1	orf length:1260 frame:3 start:474 end:1733 gi|751801979|ref|XP_011211058.1| PREDICTED: large proline-rich protein BAG6 isoform X2 [Bactrocera dorsalis];orf length:1278 frame:1 start:3316 end:4593 gi|751801979|ref|XP_011211058.1| PREDICTED: large proline-ri	6	2	2	2	5	46.74	4013900					12493000					13733000
c450680_g1	c450680_g1	orf length:8049 frame:2 start:3092 end:11140 gi|815797348|ref|XP_012219361.1| PREDICTED: titin-like [Linepithema humile]	1	19	1	12	8	300.17	1378300000	1229400000	1296100000	1434900000	1142900000	1276400000	1429200000	1307500000	1554900000	842250000	881270000	1008300000
c450720_g1	c450720_g1;c546505_g1;c462137_g1;c522818_g1;c512264_g1;c485077_g1;c519171_g1;c493874_g1;c512508_g1;c468454_g1;c552293_g1;c502142_g1;c490627_g1;c532670_g1;c501202_g1;c548096_g1;c483978_g1;c459505_g1;c469289_g1;c553115_g1;c546821_g1;c455228_g1;c496833_g1;c515181_g1	orf length:732 frame:2 start:1880 end:2611 gi|929370075|ref|XP_014094907.1| PREDICTED: fat-body protein 1-like [Bactrocera oleae]	24	9	1	1	54.9	28.795	22477000	22069000	19096000	46777000	78186000	53000000	27382000	20704000	24532000	114590000	63769000	105160000
c450726_g1	c450726_g1;c456452_g1;c451173_g1;c497671_g1;c516789_g1	orf length:735 frame:2 start:2 end:736 gi|929378857|ref|XP_014099729.1| PREDICTED: prolyl endopeptidase-like [Bactrocera oleae];orf length:999 frame:1 start:7 end:1005 gi|751478110|ref|XP_011194596.1| PREDICTED: prolyl endopeptidase [Bactrocera cucurbitae]	5	2	2	2	9.8	28.539	34032000	24396000	38923000	30769000	40363000	31437000	25667000	28882000	36659000	37441000	25624000	40070000
c450728_g1	c450728_g1;c268236_g1;c451525_g1	orf length:822 frame:2 start:137 end:958 gi|751773071|ref|XP_011213119.1| PREDICTED: Krueppel homolog 2 isoform X2 [Bactrocera dorsalis];orf length:222 frame:-3 start:2 end:223 gi|751773073|ref|XP_011213120.1| PREDICTED: Krueppel homolog 2 isoform X3 [Bact	3	4	4	4	16.4	30.824	139640000	115290000	97870000	83453000	100840000	56898000	110050000	112210000	89642000	85308000	89242000	89197000
c513117_g1	c513117_g1;c535126_g1;c545644_g1;c469424_g1;c535416_g1;c552765_g1;c496095_g1;c516379_g1;c500686_g1;c450772_g1;c485322_g1;c488893_g1;c516566_g1;c478122_g1;c475212_g1;c546948_g1;c461573_g1	orf length:198 frame:-3 start:1183 end:1380 gi|156550753|ref|XP_001600237.1| PREDICTED: V-type proton ATPase 16 kDa proteolipid subunit [Nasonia vitripennis];orf length:225 frame:2 start:452 end:676 gi|929359740|ref|XP_014089233.1| PREDICTED: V-type proton	17	1	1	1	27.3	6.8031	448720000	617460000	533910000	263080000	336070000	347050000	391540000	407970000	394650000	213210000	245930000	181810000
c478493_g1	c478493_g1;c450789_g1	orf length:1338 frame:1 start:1063 end:2400 gi|751471140|ref|XP_011190831.1| PREDICTED: uncharacterized protein LOC105217498 [Bactrocera cucurbitae];orf length:1605 frame:3 start:660 end:2264 gi|751785666|ref|XP_011202177.1| PREDICTED: uncharacterized prot	2	1	1	1	2.2	48.988
c450800_g1	c450800_g1;c503718_g1;c462948_g1;c494060_g1;c485139_g1;c472090_g1;c455354_g1;c486277_g1;c514152_g1;c538374_g1;c540473_g1	orf length:2112 frame:2 start:509 end:2620 gi|751458151|ref|XP_011183729.1| PREDICTED: unc-112-related protein-like [Bactrocera cucurbitae] gi|751458153|ref|XP_011183731.1| PREDICTED: unc-112-related protein-like [Bactrocera cucurbitae] gi|751458155|ref|XP	11	6	6	6	8.5	80.243	69407000	55396000	86292000	69871000	75083000	68592000	83223000	64169000	55602000	57947000	56203000	53717000
c450806_g1	c450806_g1;c202567_g1;c202568_g1;c202571_g1;c516765_g1;c548341_g1;c542539_g1;c494953_g1;c478027_g1;c509400_g1;c536387_g1;c553359_g1;c475158_g1;c542692_g1	orf length:2013 frame:1 start:3778 end:5790 gi|751476253|ref|XP_011193604.1| PREDICTED: apolipophorins [Bactrocera cucurbitae]	14	25	0	13	36.8	74.524	8722700000	7363900000	7845700000	11742000000	9637500000	10034000000	7524300000	7620500000	8725200000	8535400000	9290500000	9743200000
c450809_g1	c450809_g1;c514065_g1	orf length:951 frame:1 start:241 end:1191 gi|929369142|ref|XP_014094401.1| PREDICTED: caprin homolog [Bactrocera oleae];orf length:1029 frame:2 start:2633 end:3661 gi|929369142|ref|XP_014094401.1| PREDICTED: caprin homolog [Bactrocera oleae]	2	1	1	1	5	31.984						6350800	4555100		5032200	15701000
c450863_g1	c450863_g1;c487676_g1	orf length:513 frame:-2 start:959 end:1471 gi|751479102|ref|XP_011195118.1| PREDICTED: protein arginine N-methyltransferase 1 [Bactrocera cucurbitae];orf length:891 frame:1 start:217 end:1107 gi|751479102|ref|XP_011195118.1| PREDICTED: protein arginine N-m	2	2	2	2	10.5	20.184	24018000	22206000	23661000		30964000	25177000	26218000	29017000	24504000	20220000	34728000	25916000
c450930_g1	c450930_g1;c289312_g1	orf length:942 frame:2 start:56 end:997 gi|751793658|ref|XP_011206517.1| PREDICTED: lambda-crystallin [Bactrocera dorsalis] gi|751793660|ref|XP_011206518.1| PREDICTED: lambda-crystallin [Bactrocera dorsalis]	2	4	4	4	13.7	35.345	26802000	13286000		37556000	49382000	53225000	40450000	32058000	23616000	29126000	25053000	29134000
c450938_g1	c450938_g1;c457303_g1;c523380_g1;c451522_g1;c500882_g1;c465015_g1;c510056_g1;c478309_g1;c455012_g1;c471462_g1;c498941_g1;c496152_g1;c535982_g1;c547427_g1;c494750_g1;c473271_g1;c517505_g1;c463156_g1;c459751_g1;c529961_g1	orf length:2328 frame:1 start:1114 end:3441 gi|929355540|ref|XP_014086932.1| PREDICTED: CD109 antigen isoform X2 [Bactrocera oleae]	20	20	0	20	26.3	87.845	2747700000	3238000000	3055300000	3187900000	3476200000	3229000000	3241100000	3587100000	3349000000	2956900000	2628400000	2756200000
c450954_g1	c450954_g1	orf length:504 frame:3 start:717 end:1220 gi|677901|gb|AAA62350.1| actin [Aedes aegypti]	1	3	1	1	30.4	18.685	49999000	74332000	20712000	24343000	100470000	63625000	84676000	133830000	171400000	41507000	58416000	47553000
c451019_g1	c451019_g1	orf length:1191 frame:2 start:4268 end:5458 gi|968077901|ref|XP_002067769.2| uncharacterized protein Dwil_GK12605 [Drosophila willistoni] gi|946583594|gb|EDW78755.2| uncharacterized protein Dwil_GK12605 [Drosophila willistoni]	1	12	3	6	37.5	44.325	685800000	639910000	593030000	649510000	775560000	838990000	686930000	835440000	700810000	518160000	502930000	660560000
c451039_g1	c451039_g1;c533063_g1;c480449_g1;c521802_g1;c508346_g1;c535485_g1	orf length:1968 frame:1 start:502 end:2469 gi|751461265|ref|XP_011185431.1| PREDICTED: multidrug resistance protein 1A [Bactrocera cucurbitae];orf length:1323 frame:2 start:863 end:2185 gi|751461265|ref|XP_011185431.1| PREDICTED: multidrug resistance prote	6	5	2	5	6.9	72.965	47302000	72939000	67786000	52976000	43368000	35166000	32029000	56741000	46696000	68269000	63480000	56271000
c451046_g1	c451046_g1;c221029_g1;c221034_g1;c221033_g1;c221032_g1	orf length:822 frame:2 start:71 end:892 gi|751772196|ref|XP_011209333.1| PREDICTED: ATP-dependent RNA helicase dbp4-like [Bactrocera dorsalis] gi|751772198|ref|XP_011209341.1| PREDICTED: ATP-dependent RNA helicase dbp4-like [Bactrocera dorsalis] gi|7517722	5	13	13	13	54.4	31.124	1376600000	1254800000	1299000000	633840000	613500000	602210000	1328100000	1137200000	1038900000	469570000	540790000	479100000
c502894_g1	c502894_g1;c543898_g1;c538469_g1;c519690_g1;c472714_g1;c472276_g1;c456665_g1;c451051_g1;c524788_g1;c524155_g1;c502069_g1;c545578_g1;c467938_g1;c459994_g1;c550209_g1;c519189_g1;c525947_g1;c521929_g1;c543567_g1;c518915_g1;c521079_g1;c551357_g1;c482025_g1;c484157_g1;c462380_g1;c463935_g1;c539338_g1;c516561_g1;c512188_g1;c489147_g1;c477438_g1;c478900_g1	orf length:519 frame:2 start:596 end:1114 gi|498972281|ref|XP_004527273.1| PREDICTED: protein tyrosine phosphatase type IVA 1 isoform X2 [Ceratitis capitata] gi|751445282|ref|XP_011176678.1| PREDICTED: protein tyrosine phosphatase type IVA 1 isoform X2 [Ba	32	5	5	5	32.4	19.624	369730000	297600000	450060000	264350000	291580000	161280000	298610000	240510000	309210000	156890000	155610000	258490000
c451073_g1	c451073_g1;c539745_g1;c536730_g1	orf length:1656 frame:3 start:63 end:1718 gi|929371838|ref|XP_014095856.1| PREDICTED: angiotensin-converting enzyme-like [Bactrocera oleae]	3	6	6	6	13	65.206	837480000	757520000	837570000	466450000	479970000	428430000	511790000	595200000	582910000	334500000	315500000	265030000
c504104_g1	c504104_g1;c550839_g1;c451080_g1;c499619_g1;c465553_g1;c509706_g1;c185582_g1;c515718_g1;c547085_g1	orf length:1269 frame:1 start:799 end:2067 gi|929351155|ref|XP_014103217.1| PREDICTED: LOW QUALITY PROTEIN: ATP-binding cassette sub-family G member 1-like [Bactrocera oleae];orf length:1437 frame:2 start:1277 end:2713 gi|751458463|ref|XP_011183900.1| PRED	9	3	1	3	9.5	46.579			16360000	40741000	35308000	16248000	26363000	34796000	31961000	59883000	55871000	48328000
c451121_g1	c451121_g1;c464234_g1;c482949_g1;c506075_g1	orf length:765 frame:3 start:36 end:800 gi|929348794|ref|XP_014101307.1| PREDICTED: uncharacterized oxidoreductase TM_0325-like [Bactrocera oleae];orf length:438 frame:3 start:2148 end:2585 gi|929348794|ref|XP_014101307.1| PREDICTED: uncharacterized oxidor	4	4	2	2	17.6	27.057	39956000	46151000	31613000		16607000		49397000	55373000	24470000	17448000
c455603_g1	c455603_g1;c451154_g1;c537922_g1;c485223_g1;c522200_g1;c527561_g1;c351816_g1;c487277_g1	orf length:300 frame:1 start:55 end:354 gi|429074|emb|CAA53629.1| troponin-C [Drosophila melanogaster] gi|1091560|prf||2021248C troponin C;orf length:453 frame:1 start:190 end:642 gi|498937139|ref|XP_004520580.1| PREDICTED: troponin C, isoform 2 isoform X1	8	7	3	7	58	11.644	11799000000	12360000000	11558000000	12061000000	13911000000	10168000000	10972000000	10483000000	10411000000	7289300000	7003500000	7517700000
c451193_g1	c451193_g1;c539251_g1;c552566_g1;c453228_g1;c295529_g1;c492561_g1;c511175_g1;c471208_g1;c295532_g1;c471959_g1;c505236_g1;c529647_g1;c484093_g1;c451169_g1;c495253_g1;c554499_g1;c532826_g1;c551632_g1;c480523_g1;c295530_g1;c483171_g1;c521998_g1;c479051_g1;c526578_g1;c465647_g1	orf length:1908 frame:3 start:429 end:2336 gi|751476855|ref|XP_011193927.1| PREDICTED: phosphoenolpyruvate carboxykinase [GTP] [Bactrocera cucurbitae];orf length:1779 frame:2 start:356 end:2134 gi|751772674|ref|XP_011212124.1| PREDICTED: phosphoenolpyruvat	25	14	6	14	31.1	70.603	404850000	523640000	427420000	1714000000	1594600000	1718900000	540240000	635890000	608430000	1805200000	1765600000	1704500000
c451196_g1	c451196_g1;c483470_g1;c464266_g1	orf length:5346 frame:1 start:295 end:5640 gi|929352535|ref|XP_014085277.1| PREDICTED: proteasome-associated protein ECM29 homolog isoform X1 [Bactrocera oleae];orf length:2565 frame:2 start:1442 end:4006 gi|929352535|ref|XP_014085277.1| PREDICTED: proteas	3	2	1	2	1.3	197.22			8241200		10581000	11986000		9397600
c451296_g1	c451296_g1	orf length:663 frame:3 start:75 end:737 gi|929370301|ref|XP_014095028.1| PREDICTED: glutathione S-transferase 1-like [Bactrocera oleae]	1	3	2	3	11.8	24.921	179170000	102410000	95063000	77801000	120980000	84119000	133370000	156700000	85877000	17986000	19276000	16791000
c451302_g1	c451302_g1;c475132_g1;c485860_g1;c476185_g1;c544381_g1;c499391_g1	orf length:1140 frame:1 start:598 end:1737 gi|751777428|ref|XP_011197719.1| PREDICTED: 6-phosphofructo-2-kinase/fructose-2,6-bisphosphatase 1 isoform X1 [Bactrocera dorsalis] gi|751777430|ref|XP_011197720.1| PREDICTED: 6-phosphofructo-2-kinase/fructose-2,6	6	3	3	3	8.2	43.231	35360000	42916000	37260000	26026000	25820000	47325000	43914000	33501000	29352000	26262000		13374000
c459823_g1	c459823_g1;c555061_g1;c545546_g1;c451309_g1;c452855_g1;c251802_g1;c484047_g1;c479296_g1	orf length:303 frame:-2 start:716 end:1018 gi|751804873|ref|XP_011212641.1| PREDICTED: probable glucosamine 6-phosphate N-acetyltransferase isoform X1 [Bactrocera dorsalis];orf length:444 frame:-2 start:875 end:1318 gi|751804875|ref|XP_011212642.1| PREDICT	8	2	2	2	19.8	11.316	33509000	33855000	70849000	49075000	33938000	57670000	30729000	27244000	52198000	46645000	36962000	28782000
c451320_g1	c451320_g1	orf length:1251 frame:1 start:238 end:1488 gi|751476440|ref|XP_011193706.1| PREDICTED: fat-body protein 1-like [Bactrocera cucurbitae]	1	4	1	1	9.1	47.166			47429000	98703000	97031000	104130000	81928000			189200000	156810000	258520000
c451342_g1	c451342_g1;c532240_g1;c71252_g1;c494102_g1;c479817_g1	orf length:1434 frame:3 start:600 end:2033 gi|751794772|ref|XP_011207124.1| PREDICTED: protein FAM188A homolog isoform X2 [Bactrocera dorsalis];orf length:1449 frame:2 start:542 end:1990 gi|751794770|ref|XP_011207123.1| PREDICTED: protein FAM188A homolog i	5	3	3	3	7.9	53.648	15485000	17370000	23871000	25742000	26294000	25403000	24431000	28175000	17043000	20215000	20067000	25717000
c451391_g1	c451391_g1;c500375_g1;c498038_g1;c484581_g1;c517598_g1	orf length:606 frame:2 start:809 end:1414 gi|929365647|ref|XP_014092479.1| PREDICTED: uncharacterized protein LOC106619041 [Bactrocera oleae];orf length:429 frame:3 start:1353 end:1781 gi|929365647|ref|XP_014092479.1| PREDICTED: uncharacterized protein LOC	5	4	4	4	24.3	22.024	88425000	87285000	103090000	90784000	88952000	83433000	129430000	95021000	152460000	139450000	153170000	135280000
c451393_g1	c451393_g1;c482738_g1;c209389_g1;c209391_g1;c532859_g1;c486822_g1;c541961_g1;c548175_g1	orf length:1539 frame:1 start:67 end:1605 gi|751789942|ref|XP_011204501.1| PREDICTED: tenascin-R-like [Bactrocera dorsalis];orf length:621 frame:2 start:818 end:1438 gi|751468969|ref|XP_011189641.1| PREDICTED: ficolin-1-like [Bactrocera cucurbitae]	8	3	3	3	5.7	56.137	81127000	59538000	115780000	146890000	132980000	156060000	278870000	273630000	268650000	283460000	244630000	214380000
c451443_g1	c451443_g1;c491297_g1	orf length:324 frame:1 start:109 end:432 gi|24644103|ref|NP_524230.2| ubiquitin conjugating enzyme 6, isoform A [Drosophila melanogaster] gi|386765106|ref|NP_001246916.1| ubiquitin conjugating enzyme 6, isoform C [Drosophila melanogaster] gi|125776860|ref|	2	1	1	1	15.7	12.259	16576000	22281000	35187000	12040000	12147000	8666500	7486900
c451449_g1	c451449_g1;c541656_g1;c309052_g1	orf length:609 frame:3 start:198 end:806 gi|751465373|ref|XP_011187674.1| PREDICTED: surfeit locus protein 4 homolog [Bactrocera cucurbitae];orf length:810 frame:1 start:391 end:1200 gi|751465373|ref|XP_011187674.1| PREDICTED: surfeit locus protein 4 homol	3	4	4	4	20.7	22.919	254790000	198540000	206400000	310890000	247270000	225710000	260330000	228620000	209970000	256680000	339350000	276970000
c531146_g1	c531146_g1;c512308_g1;c529354_g1;c501822_g1;c451465_g1;c470869_g1;c524861_g1;c467563_g1;c553698_g1;c478110_g1;c506240_g1;c455310_g1;c461375_g1;c513815_g1	orf length:1077 frame:1 start:313 end:1389 gi|751477050|ref|XP_011194033.1| PREDICTED: putative adenosylhomocysteinase 2 isoform X1 [Bactrocera cucurbitae] gi|751477052|ref|XP_011194034.1| PREDICTED: putative adenosylhomocysteinase 2 isoform X1 [Bactrocera	14	2	2	2	5.8	39.623	54631000	69707000	58613000		42967000				42733000		29905000	7864100
c451550_g1	c451550_g1;c526423_g1	orf length:2343 frame:1 start:4687 end:7029 gi|751453383|ref|XP_011181108.1| PREDICTED: tiggrin [Bactrocera cucurbitae]	2	14	0	4	23.3	89.37	504970000	507590000	381550000	377400000	392100000	403140000	503790000	266330000	449370000	267360000	228370000	175310000
c451560_g1	c451560_g1	orf length:615 frame:1 start:64 end:678 gi|751441774|ref|XP_011195496.1| PREDICTED: uncharacterized protein LOC105220730 [Bactrocera cucurbitae]	1	4	4	4	24.4	23.575	203670000	188010000	273870000	125390000	152730000	141340000	158710000	157160000	216230000	178420000	180270000	139890000
c451569_g1	c451569_g1;c465057_g1;c458619_g1	orf length:873 frame:1 start:778 end:1650 gi|751796057|ref|XP_011207827.1| PREDICTED: sialin [Bactrocera dorsalis];orf length:1140 frame:3 start:528 end:1667 gi|751796057|ref|XP_011207827.1| PREDICTED: sialin [Bactrocera dorsalis];orf length:1473 frame:3 s	3	2	2	2	10.7	32.661				23385000	21962000	18391000				33470000	28107000	13931000
c451601_g1	c451601_g1;c514753_g1;c551258_g1;c534428_g1;c265942_g1;c500475_g1	orf length:849 frame:1 start:2533 end:3381 gi|751444769|ref|XP_011197140.1| PREDICTED: nucleolar transcription factor 1 isoform X4 [Bactrocera cucurbitae];orf length:1092 frame:1 start:823 end:1914 gi|751444765|ref|XP_011197137.1| PREDICTED: DNA ligase 1 i	6	2	2	2	7.4	32	55260000	39850000	42856000	29742000	35138000	48899000	55699000	65629000	31429000			22021000
c451620_g1	c451620_g1	orf length:2442 frame:3 start:150 end:2591 gi|751447909|ref|XP_011178113.1| PREDICTED: eukaryotic translation initiation factor 3 subunit A isoform X2 [Bactrocera cucurbitae]	1	3	0	2	4.3	93.912	37425000	41936000	45706000	39806000	42527000	43537000	36681000	53624000	44191000	29462000	88143000	38322000
c519599_g1	c519599_g1;c530895_g1;c451638_g1;c540991_g1;c454365_g1;c471740_g1;c547741_g1;c534240_g1;c209685_g1;c526576_g1;c504441_g1	orf length:816 frame:1 start:541 end:1356 gi|929360971|ref|XP_014089910.1| PREDICTED: LOW QUALITY PROTEIN: titin-like [Bactrocera oleae];orf length:819 frame:1 start:214 end:1032 gi|929360971|ref|XP_014089910.1| PREDICTED: LOW QUALITY PROTEIN: titin-like [	11	5	0	5	21.7	31.471	135980000	103000000	117500000	100280000	92046000	104010000	134560000	134040000	84733000	35761000	45103000	53962000
c451639_g1	c451639_g1;c478339_g1;c465295_g1	orf length:963 frame:2 start:107 end:1069 gi|929356931|ref|XP_014087693.1| PREDICTED: IST1 homolog isoform X4 [Bactrocera oleae];orf length:1149 frame:2 start:83 end:1231 gi|929356927|ref|XP_014087691.1| PREDICTED: IST1 homolog isoform X2 [Bactrocera oleae	3	1	1	1	4	35.516
c451667_g1	c451667_g1	orf length:366 frame:1 start:337 end:702 gi|906467025|gb|KNC28338.1| hypothetical protein FF38_06290 [Lucilia cuprina]	1	1	1	1	9.8	13.892	105300000	90499000	82639000	41509000	56798000	58659000	61447000	70904000	91491000	62458000	108770000	110930000
c451668_g1	c451668_g1	orf length:816 frame:1 start:427 end:1242 gi|906461989|gb|KNC24375.1| hypothetical protein FF38_04635 [Lucilia cuprina]	1	2	2	2	7.4	30.875	53649000	46507000	75063000	43478000	21085000	23875000	64403000	47862000	56517000	30253000	39380000	36080000
c482208_g1	c482208_g1;c451681_g1;c492087_g1;c554193_g1;c482377_g1;c537745_g1;c523198_g1;c548165_g1;c452391_g1;c493578_g1;c484215_g1;c490374_g1;c456019_g1;c517745_g1;c527865_g1;c540742_g1;c495478_g1;c478185_g1;c469069_g1;c489500_g1;c472943_g1	orf length:1785 frame:3 start:795 end:2579 gi|751444476|ref|XP_011196984.1| PREDICTED: neprilysin isoform X5 [Bactrocera cucurbitae];orf length:2337 frame:2 start:233 end:2569 gi|751444468|ref|XP_011196979.1| PREDICTED: neprilysin isoform X1 [Bactrocera cu	21	9	0	9	19	68.776	795010000	801360000	843910000	623620000	579360000	597910000	989420000	1087800000	1028100000	903740000	843220000	872090000
c451695_g1	c451695_g1	orf length:705 frame:3 start:372 end:1076 gi|751781358|ref|XP_011199842.1| PREDICTED: interferon-inducible double-stranded RNA-dependent protein kinase activator A homolog isoform X2 [Bactrocera dorsalis]	1	1	1	1	3	25.706
c533578_g1	c533578_g1;c451699_g1;c528144_g1	orf length:462 frame:1 start:439 end:900 gi|499007426|ref|XP_004536069.1| PREDICTED: vesicular integral-membrane protein VIP36 [Ceratitis capitata];orf length:759 frame:2 start:263 end:1021 gi|751797455|ref|XP_011208591.1| PREDICTED: vesicular integral-mem	3	1	1	1	7.1	17.181	12369000	7757000		8897200			7198900		10833000		8422200
c451711_g1	c451711_g1;c496187_g1;c527926_g1;c504849_g1;c493878_g1;c493167_g1;c503223_g1;c488681_g1	orf length:1350 frame:2 start:149 end:1498 gi|751800296|ref|XP_011210146.1| PREDICTED: succinyl-CoA ligase [ADP-forming] subunit beta, mitochondrial isoform X1 [Bactrocera dorsalis]	8	11	11	11	31.3	48.899	1914100000	1797800000	1872500000	1381600000	1495300000	1209900000	1968100000	2053800000	1568700000	1189300000	1288500000	1174000000
c451714_g1	c451714_g1;c448077_g1	orf length:471 frame:3 start:1233 end:1703 gi|442622753|ref|NP_001260775.1| aldehyde dehydrogenase type III, isoform U [Drosophila melanogaster] gi|440214168|gb|AGB93308.1| aldehyde dehydrogenase type III, isoform U [Drosophila melanogaster];orf length:537	2	5	2	3	37.6	17.242	32375000	34368000	30852000	53559000	62415000	42028000	31493000	34866000	43799000	73215000	71378000	83828000
c451746_g1	c451746_g1;c455370_g1;c468711_g1;c547358_g1;c455973_g1	orf length:2523 frame:1 start:7180 end:9702 gi|751772314|ref|XP_011210051.1| PREDICTED: twitchin [Bactrocera dorsalis];orf length:1551 frame:3 start:378 end:1928 gi|751473363|ref|XP_011192033.1| PREDICTED: twitchin isoform X9 [Bactrocera cucurbitae]	5	20	0	6	24.7	95.971	706660000	834160000	709740000	587390000	525190000	466660000	639330000	784110000	640520000	396980000	447540000	408820000
c522784_g1	c522784_g1;c451892_g1;c214136_g1;c64365_g1;c214141_g1;c468120_g1;c458489_g1;c482600_g1	orf length:522 frame:2 start:5039 end:5560 gi|751464230|ref|XP_011187052.1| PREDICTED: myosin regulatory light chain sqh [Bactrocera cucurbitae] gi|751777394|ref|XP_011197701.1| PREDICTED: myosin regulatory light chain sqh [Bactrocera dorsalis] gi|92937823	8	2	2	2	12.1	20.002	64477000	68880000	90845000	88906000	93930000	106350000	85924000	71302000	61976000	100370000	154090000	132520000
c452007_g1	c452007_g1	orf length:1179 frame:2 start:371 end:1549 gi|751468890|ref|XP_011189599.1| PREDICTED: probable serine/threonine-protein kinase samkC [Bactrocera cucurbitae]	1	5	5	5	14	44.065										93500000	102150000	93053000
c525209_g1	c525209_g1;c466830_g1;c460925_g1;c493293_g1;c452038_g1;c544237_g1;c539181_g1;c553424_g1;c456979_g1;c461228_g1;c521900_g1	orf length:639 frame:2 start:1304 end:1942 gi|751467470|ref|XP_011188821.1| PREDICTED: alpha-tocopherol transfer protein-like [Bactrocera cucurbitae];orf length:756 frame:2 start:392 end:1147 gi|751467470|ref|XP_011188821.1| PREDICTED: alpha-tocopherol tra	11	3	3	3	13.1	24.879	31880000	29584000	37976000	55052000	53967000	48183000	22898000			30564000	70295000	55034000
c452050_g1	c452050_g1;c480227_g1;c495482_g1;c497884_g1;c511549_g1	orf length:1116 frame:2 start:161 end:1276 gi|929347403|ref|XP_014094365.1| PREDICTED: aspartate aminotransferase, cytoplasmic [Bactrocera oleae] gi|929347405|ref|XP_014094372.1| PREDICTED: aspartate aminotransferase, cytoplasmic [Bactrocera oleae]	5	18	18	18	62.6	41.792	3750900000	4076200000	4425700000	3860900000	3759200000	4315700000	3716400000	3696100000	3964600000	2747100000	3416400000	3339800000
c452097_g1	c452097_g1;c502311_g1	orf length:1305 frame:3 start:315 end:1619 gi|751471293|ref|XP_011190915.1| PREDICTED: CDK5RAP3-like protein [Bactrocera cucurbitae];orf length:1356 frame:3 start:609 end:1964 gi|751471293|ref|XP_011190915.1| PREDICTED: CDK5RAP3-like protein [Bactrocera cu	2	1	1	1	3.4	49.438	47869000		31213000	45871000	37519000		50057000	47585000
c452156_g1	c452156_g1	orf length:582 frame:1 start:103 end:684 gi|751468955|ref|XP_011189633.1| PREDICTED: uncharacterized protein LOC105216708 [Bactrocera cucurbitae]	1	1	1	1	7.2	21.656	17355000		16936000		20899000		22711000	15587000	13869000
c452200_g1	c452200_g1	orf length:630 frame:3 start:879 end:1508 gi|929362832|ref|XP_014090932.1| PREDICTED: Y-box factor homolog isoform X2 [Bactrocera oleae]	1	5	1	1	24.8	22.879	14278000	16451000	17394000	21396000		19275000	17602000			21346000	22773000	18997000
c499154_g1	c499154_g1;c452205_g1;c294826_g1;c294829_g1	orf length:393 frame:2 start:2 end:394 gi|751449373|ref|XP_011178915.1| PREDICTED: cytochrome b-c1 complex subunit 7 [Bactrocera cucurbitae];orf length:435 frame:1 start:7 end:441 gi|751449373|ref|XP_011178915.1| PREDICTED: cytochrome b-c1 complex subunit	4	3	3	3	19.8	15.655	108770000	85315000	65409000	64884000	42806000	52184000	89652000	92887000	71976000	52998000	54139000	42829000
c452270_g1	c452270_g1;c498332_g1;c359326_g1;c469602_g1	orf length:987 frame:2 start:1121 end:2107 gi|929361131|ref|XP_014089998.1| PREDICTED: putative aminopeptidase W07G4.4 isoform X1 [Bactrocera oleae];orf length:774 frame:3 start:96 end:869 gi|929361131|ref|XP_014089998.1| PREDICTED: putative aminopeptidase	4	9	1	4	44.4	35.355	242250000	200090000	438470000	499200000	705550000	675910000	318310000	328450000	323430000	210530000	219250000	187790000
c452281_g1	c452281_g1;c495187_g1	orf length:2715 frame:3 start:5691 end:8405 gi|751804289|ref|XP_011212320.1| PREDICTED: probable chitinase 3 [Bactrocera dorsalis];orf length:2934 frame:3 start:2055 end:4988 gi|751804289|ref|XP_011212320.1| PREDICTED: probable chitinase 3 [Bactrocera dors	2	2	2	2	2.1	98.572					5852500	4537200			6470500	85190000	120080000	112690000
c537722_g1	c537722_g1;c473292_g1;c452319_g1	orf length:651 frame:1 start:988 end:1638 gi|751782752|ref|XP_011200594.1| PREDICTED: adenosine kinase isoform X1 [Bactrocera dorsalis];orf length:1017 frame:3 start:360 end:1376 gi|929362748|ref|XP_014090887.1| PREDICTED: adenosine kinase [Bactrocera olea	3	2	2	2	6.5	24.241					23821000	13670000	24839000	14932000		28984000	25999000
c520576_g1	c520576_g1;c456848_g1;c452325_g1;c371149_g1;c371151_g1;c371152_g1;c371150_g1	orf length:366 frame:3 start:78 end:443 gi|751472168|ref|XP_011191387.1| PREDICTED: putative sulfiredoxin [Bactrocera cucurbitae];orf length:450 frame:1 start:4 end:453 gi|751472168|ref|XP_011191387.1| PREDICTED: putative sulfiredoxin [Bactrocera cucurbita	7	4	4	4	45.1	13.837	291350000	314910000	386710000	390970000	343990000	350110000	292980000	291940000	210600000	392910000	436310000	265990000
c452328_g1	c452328_g1;c480439_g1;c484002_g1;c534434_g1;c522371_g1;c508188_g1	orf length:1248 frame:2 start:695 end:1942 gi|751773131|ref|XP_011213152.1| PREDICTED: long-chain fatty acid transport protein 4-like isoform X2 [Bactrocera dorsalis]	6	4	0	4	10.8	44.355	36148000	26779000	25831000	35703000	29479000	38723000	36544000	28995000	37113000	46336000	70009000	63137000
c452373_g1	c452373_g1	orf length:888 frame:2 start:137 end:1024 gi|929356858|ref|XP_014087656.1| PREDICTED: palmitoyl-protein thioesterase 1 [Bactrocera oleae]	1	1	1	1	4.1	33.737				43114000	27243000	22966000				35621000	36591000	31705000
c452393_g1	c452393_g1	orf length:5052 frame:3 start:738 end:5789 gi|751474195|ref|XP_011192480.1| PREDICTED: myosin heavy chain, muscle isoform X15 [Bactrocera cucurbitae]	1	7	1	1	3.3	185.66							405540000	882570000	619380000
c452399_g1	c452399_g1;c456791_g1	orf length:2229 frame:-3 start:54 end:2282 gi|751473371|ref|XP_011192038.1| PREDICTED: twitchin isoform X13 [Bactrocera cucurbitae]	2	10	0	3	16.3	81.614	223930000	161520000	185390000	207390000	145460000	157360000	234410000	183950000	192770000	106660000	103120000	132600000
c452417_g1	c452417_g1;c180152_g1;c489667_g1;c514829_g1;c505801_g1;c463633_g1	orf length:1032 frame:2 start:170 end:1201 gi|751794462|ref|XP_011206954.1| PREDICTED: chitinase-like protein Idgf2 isoform X2 [Bactrocera dorsalis]	6	4	1	1	12.5	37.906	51694000	47161000	59177000	50807000	37254000	46799000	80125000	51465000	59538000	42995000	49208000	38195000
c452434_g1	c452434_g1;c507264_g1;c553828_g1	orf length:1944 frame:3 start:513 end:2456 gi|751443663|ref|XP_011196537.1| PREDICTED: vigilin isoform X2 [Bactrocera cucurbitae]	3	9	1	9	14.2	70.233	250340000	277910000	222800000	197260000	167830000	217630000	216620000	236880000	235270000	263070000	224600000	273280000
c486933_g1	c486933_g1;c452462_g1;c468307_g1;c183265_g1	orf length:411 frame:1 start:43 end:453 gi|22024141|ref|NP_610939.2| ribosomal protein S23, isoform A [Drosophila melanogaster] gi|665400850|ref|NP_001286410.1| ribosomal protein S23, isoform B [Drosophila melanogaster] gi|125811142|ref|XP_001361764.1| unc	4	4	4	4	29.2	15.39	323240000	253960000	541210000	337630000	410780000	413870000	345860000	342080000	352870000	592690000	466740000	455720000
c452526_g1	c452526_g1;c498475_g1;c549330_g1;c447562_g1;c508460_g1;c548974_g1	orf length:765 frame:3 start:36 end:800 gi|751782915|ref|XP_011200682.1| PREDICTED: dehydrogenase/reductase SDR family member 4-like [Bactrocera dorsalis]	6	5	2	2	22	26.838	59402000	39404000	43543000	18617000	21470000	23833000	33267000	39655000	55723000	21767000	37385000	16047000
c452544_g1	c452544_g1	orf length:828 frame:2 start:176 end:1003 gi|751782094|ref|XP_011200238.1| PREDICTED: fat-body protein 1-like [Bactrocera dorsalis]	1	1	1	1	3.6	31.263												155550000
c452567_g1	c452567_g1;c528873_g1;c527161_g1;c483762_g1;c456281_g1;c449827_g1;c525910_g1;c455853_g1;c546730_g1;c267998_g1;c267991_g1;c149516_g1;c267997_g1;c489948_g1;c267996_g1;c523620_g1;c453159_g1;c456821_g1;c493854_g1;c526961_g1;c475441_g1;c544848_g1	orf length:666 frame:2 start:671 end:1336 gi|929369930|ref|XP_014094830.1| PREDICTED: transcriptional activator protein Pur-alpha isoform X2 [Bactrocera oleae];orf length:774 frame:1 start:793 end:1566 gi|751770825|ref|XP_011201666.1| PREDICTED: transcript	22	4	4	4	21.2	25.118	58069000	105210000	71245000	46648000	41513000	58183000	74590000	43401000	83009000	75179000	74754000	69843000
c541998_g1	c541998_g1;c452629_g1	orf length:1044 frame:-2 start:251 end:1294 gi|751448945|ref|XP_011178680.1| PREDICTED: coiled-coil domain-containing protein 47 [Bactrocera cucurbitae] gi|751448947|ref|XP_011178681.1| PREDICTED: coiled-coil domain-containing protein 47 [Bactrocera cucurb	2	1	1	1	2.6	40.142				4505600						11047000	3494200
c529264_g1	c529264_g1;c452634_g1;c520617_g1	orf length:327 frame:1 start:580 end:906 gi|751772861|ref|XP_011213010.1| PREDICTED: protein CTLA-2-alpha [Bactrocera dorsalis];orf length:327 frame:1 start:22 end:348 gi|751772861|ref|XP_011213010.1| PREDICTED: protein CTLA-2-alpha [Bactrocera dorsalis];o	3	3	3	3	23.9	13.209	1048400000	742780000	1033300000	988670000	820990000	883090000	887960000	773110000	838320000	1002600000	916810000	792560000
c452690_g1	c452690_g1;c471688_g1;c458507_g1;c513092_g1;c529381_g1;c496543_g1;c465493_g1	orf length:936 frame:1 start:580 end:1515 gi|929360971|ref|XP_014089910.1| PREDICTED: LOW QUALITY PROTEIN: titin-like [Bactrocera oleae]	7	7	0	3	28.5	36.001	79734000	83636000	66568000	77273000	89837000	90343000	72803000	52392000	72012000		36123000	41607000
c452704_g1	c452704_g1	orf length:3264 frame:2 start:830 end:4093 gi|751798260|ref|XP_011209037.1| PREDICTED: LOW QUALITY PROTEIN: titin-like [Bactrocera dorsalis]	1	1	1	1	0.9	120.01	18586000	12841000	22698000	27894000	12538000	18584000		22883000	20448000	10423000	18068000	8561300
c452761_g1	c452761_g1	orf length:2361 frame:3 start:228 end:2588 gi|751462433|ref|XP_011186065.1| PREDICTED: endoplasmin [Bactrocera cucurbitae]	1	3	1	2	3.9	88.067	183440000	156570000	252070000	170070000	168850000	166720000	233080000	208220000	214830000	179120000	207270000	244260000
c452767_g1	c452767_g1	orf length:1545 frame:2 start:2639 end:4183 gi|751453393|ref|XP_011181115.1| PREDICTED: alpha-1-inhibitor 3-like isoform X2 [Bactrocera cucurbitae]	1	4	1	2	8.3	57.921	74838000	134580000	58314000	79996000	83890000	105690000	47500000	61093000	64620000	52520000	48644000	76599000
c543372_g1	c543372_g1;c452798_g1;c486719_g1;c456288_g1;c512292_g1;c512137_g1;c476961_g1;c528625_g1;c480895_g1;c507780_g1;c502767_g1;c505371_g1;c538078_g1;c460592_g1;c457504_g1;c484718_g1;c460938_g1;c506047_g1;c467094_g1;c216217_g1;c216216_g1;c551506_g1;c451197_g1;c489250_g1;c548296_g1;c483129_g1;c543177_g1	orf length:972 frame:1 start:160 end:1131 gi|751802175|ref|XP_011211167.1| PREDICTED: annexin B9 isoform X1 [Bactrocera dorsalis];orf length:972 frame:3 start:291 end:1262 gi|751802175|ref|XP_011211167.1| PREDICTED: annexin B9 isoform X1 [Bactrocera dorsal	27	12	10	12	34	36.075	2113700000	2284300000	2050600000	2497600000	3045100000	2566300000	2169400000	2515800000	2430900000	2774200000	2544500000	3147900000
c452804_g1	c452804_g1	orf length:3738 frame:1 start:3268 end:7005 gi|751771747|ref|XP_011207048.1| PREDICTED: muscle M-line assembly protein unc-89-like [Bactrocera dorsalis]	1	4	0	1	3	139.55	27716000	43144000	37539000	32761000	47788000	25759000	35658000	38435000	25229000		20417000
c468699_g1	c468699_g1;c498991_g1;c452806_g1;c462864_g1;c474465_g1	orf length:474 frame:3 start:2499 end:2972 gi|929371304|ref|XP_014095562.1| PREDICTED: lissencephaly-1 homolog [Bactrocera oleae] gi|929371306|ref|XP_014095564.1| PREDICTED: lissencephaly-1 homolog [Bactrocera oleae];orf length:573 frame:3 start:567 end:11	5	1	1	1	10.1	17.828
c494665_g1	c494665_g1;c471696_g1;c504907_g1;c452814_g1;c478727_g1;c524263_g1;c475947_g1;c448707_g1;c499153_g1;c120501_g1;c491802_g1;c120497_g1;c120490_g1	orf length:240 frame:1 start:190 end:429 gi|929355664|ref|XP_014086999.1| PREDICTED: synaptobrevin isoform X2 [Bactrocera oleae];orf length:240 frame:3 start:267 end:506 gi|929355664|ref|XP_014086999.1| PREDICTED: synaptobrevin isoform X2 [Bactrocera oleae	13	3	3	3	41.2	8.9819	230300000	174420000	193310000	161550000	204320000	164870000	232730000	195730000	184790000	305290000	339140000	379480000
c452840_g1	c452840_g1;c467043_g1;c511548_g1	orf length:243 frame:1 start:3676 end:3918 gi|751461955|ref|XP_011185806.1| PREDICTED: uncharacterized protein LOC105214212 [Bactrocera cucurbitae];orf length:672 frame:1 start:2989 end:3660 gi|929374094|ref|XP_014097093.1| PREDICTED: LOW QUALITY PROTEIN:	3	1	1	1	13.6	9.1834	18174000		9652200							9315000	6932200
c452850_g1	c452850_g1;c477951_g1	orf length:1284 frame:1 start:358 end:1641 gi|929375180|ref|XP_014097689.1| PREDICTED: saccharopine dehydrogenase-like oxidoreductase [Bactrocera oleae]	2	3	1	2	7	47.898	47812000	43734000	50604000	59107000	61153000	76564000	42765000	70585000	66547000	69867000	53861000	72203000
c513165_g1	c513165_g1;c452869_g1;c132644_g1;c461660_g1;c132648_g1;c132647_g1;c132651_g1;c132646_g1;c132649_g1	orf length:507 frame:3 start:18 end:524 gi|929368120|ref|XP_014093841.1| PREDICTED: protein CREG1-like [Bactrocera oleae];orf length:612 frame:2 start:23 end:634 gi|929368120|ref|XP_014093841.1| PREDICTED: protein CREG1-like [Bactrocera oleae];orf length:1	9	5	5	5	33.7	18.676	573520000	710480000	598960000	128400000	115350000	128130000	1320800000	981730000	1204800000	2328800000	2373100000	2724500000
c473244_g1	c473244_g1;c526279_g1;c452870_g1;c494867_g1;c459007_g1;c544564_g1;c527854_g1;c488620_g1;c527616_g1;c104899_g1;c457268_g1;c522539_g1;c464972_g1;c521539_g1;c448193_g1;c536806_g1;c454296_g1;c536059_g1;c449782_g1;c510241_g1;c540828_g1;c490028_g1;c486862_g1;c482439_g1;c519141_g1	orf length:957 frame:1 start:241 end:1197 gi|929360905|ref|XP_014089874.1| PREDICTED: signal transducer and transcription activator-like [Bactrocera oleae];orf length:1047 frame:1 start:1045 end:2091 gi|929360905|ref|XP_014089874.1| PREDICTED: signal trans	25	2	2	2	5.6	35.902												26675000
c452935_g1	c452935_g1;c515897_g1;c541192_g1;c363505_g1;c363504_g1;c363503_g1;c450892_g1;c464747_g1;c473808_g1;c519410_g1;c462160_g1;c539831_g1;c502657_g1;c498761_g1;c363496_g1;c505740_g1;c480949_g1;c470853_g1;c485345_g1;c516295_g1;c486979_g1;c542606_g1	orf length:1131 frame:-1 start:267 end:1397 gi|751796548|ref|XP_011208094.1| PREDICTED: protein disulfide-isomerase [Bactrocera dorsalis]	22	17	1	17	44.8	43.04	9942400000	10108000000	9156100000	10254000000	9712000000	9824500000	10011000000	10086000000	10991000000	17620000000	18882000000	17364000000
c453031_g1	c453031_g1;c489197_g1;c530918_g1	orf length:648 frame:2 start:62 end:709 gi|498982837|ref|XP_004529962.1| PREDICTED: proteasome subunit beta type-6 [Ceratitis capitata]	3	3	3	3	16.2	23.026	162680000	161480000	243680000	409960000	289800000	405580000	242890000	249190000	264900000	345270000	314350000	315190000
c453057_g1	c453057_g1	orf length:942 frame:3 start:411 end:1352 gi|751441059|ref|XP_011192989.1| PREDICTED: eukaryotic translation initiation factor 3 subunit D-1 [Bactrocera cucurbitae]	1	2	1	1	8.6	35.442										13383000		15824000
c543470_g1	c543470_g1;c453860_g1;c453075_g1	orf length:921 frame:2 start:1238 end:2158 gi|929376575|ref|XP_014098465.1| PREDICTED: protein GPR107 [Bactrocera oleae] gi|929376577|ref|XP_014098466.1| PREDICTED: protein GPR107 [Bactrocera oleae];orf length:1332 frame:3 start:900 end:2231 gi|929376575|r	3	1	1	1	3.6	35.973	4271200		5160400	5482800	4173100	5037300	5644000	3409200	6266100	7786000	5334200	11432000
c453088_g1	c453088_g1	orf length:897 frame:3 start:546 end:1442 gi|929374104|ref|XP_014097098.1| PREDICTED: flocculation protein FLO11-like, partial [Bactrocera oleae]	1	3	0	2	9.4	31.775	55530000	67118000	55814000	107800000	96701000	132910000	77349000	83938000	120530000	123310000	97635000	147490000
c453096_g1	c453096_g1;c546084_g1;c547503_g1	orf length:1860 frame:1 start:2473 end:4332 gi|751452360|ref|XP_011180546.1| PREDICTED: laminin subunit gamma-1 [Bactrocera cucurbitae] gi|751452362|ref|XP_011180547.1| PREDICTED: laminin subunit gamma-1 [Bactrocera cucurbitae] gi|751452364|ref|XP_01118054	3	5	4	5	9.7	66.931	100750000	157540000	109700000	152520000	202790000	141110000	208240000	474600000	185390000	192990000	240930000	217140000
c453098_g1	c453098_g1	orf length:744 frame:1 start:2116 end:2859 gi|751474217|ref|XP_011192492.1| PREDICTED: myosin heavy chain, muscle isoform X25 [Bactrocera cucurbitae]	1	11	1	1	27	29.057	9325400		6952100					11212000	12009000
c453109_g1	c453109_g1	orf length:1056 frame:3 start:3 end:1058 gi|751785666|ref|XP_011202177.1| PREDICTED: uncharacterized protein LOC105225424 [Bactrocera dorsalis]	1	3	3	3	10.2	39.249	15412000	15397000	12778000		8434700	11352000	10198000	17534000	10782000
c500805_g1	c500805_g1;c453142_g1;c481046_g1;c481758_g1;c495884_g1;c490168_g1;c496311_g1;c486390_g1	orf length:1203 frame:3 start:1002 end:2204 gi|929352547|ref|XP_014085283.1| PREDICTED: protein 4.1 homolog isoform X1 [Bactrocera oleae];orf length:1203 frame:1 start:346 end:1548 gi|929352547|ref|XP_014085283.1| PREDICTED: protein 4.1 homolog isoform X1	8	2	2	2	6	45.779	16435000	14351000	11707000		13044000	13077000	19124000	24921000	18439000	10629000
c453166_g1	c453166_g1;c481624_g1;c507687_g1;c458967_g1;c533569_g1	orf length:675 frame:1 start:1105 end:1779 gi|929358124|ref|XP_014088352.1| PREDICTED: tyrosine-protein phosphatase non-receptor type 61F isoform X2 [Bactrocera oleae];orf length:678 frame:1 start:859 end:1536 gi|751775040|ref|XP_011214164.1| PREDICTED: ty	5	1	1	1	4.4	25.112											9963500	6704900
c543342_g1	c543342_g1;c530555_g1;c466263_g1;c453169_g1;c453673_g1;c495792_g1;c517388_g1;c473572_g1;c499379_g1;c549025_g1;c496132_g1;c476266_g1;c305054_g1;c305043_g1;c305049_g1;c305045_g1;c499150_g1;c501987_g1;c488609_g1;c452504_g1;c463587_g1;c459932_g1	orf length:1140 frame:3 start:456 end:1595 gi|751799589|ref|XP_011209763.1| PREDICTED: cAMP-dependent protein kinase type II regulatory subunit isoform X2 [Bactrocera dorsalis];orf length:1152 frame:1 start:1033 end:2184 gi|751799589|ref|XP_011209763.1| PR	22	4	4	4	10.8	43.421	22867000	26584000	22078000	24240000	22264000	24000000	26991000	29483000		22400000	21802000	23699000
c485636_g1	c485636_g1;c453191_g1;c524287_g1;c529956_g1;c451587_g1	orf length:1236 frame:2 start:212 end:1447 gi|751771982|ref|XP_011208235.1| PREDICTED: cytochrome b5-related protein [Bactrocera dorsalis];orf length:1296 frame:2 start:212 end:1507 gi|751771982|ref|XP_011208235.1| PREDICTED: cytochrome b5-related protein	5	3	3	3	9.2	48.373	187030000	148670000	178300000	232600000	208610000	216830000	207980000	130300000	205470000	225790000	218740000	262260000
c453213_g1	c453213_g1	orf length:1797 frame:1 start:181 end:1977 gi|498961101|ref|XP_004524747.1| PREDICTED: myosin heavy chain, muscle isoform X19 [Ceratitis capitata]	1	6	1	1	16.4	66.416												62538000
c453223_g1	c453223_g1	orf length:1908 frame:3 start:1701 end:3608 gi|929360973|ref|XP_014089911.1| PREDICTED: titin isoform X1 [Bactrocera oleae]	1	12	2	10	21.5	70.9	1649200000	1526400000	1287200000	1323800000	1345600000	1454600000	1283400000	1141700000	1614900000	863450000	883780000	910570000
c554844_g1	c554844_g1;c535078_g1;c453257_g1;c525791_g1;c474188_g1;c550179_g1;c218314_g1;c218313_g1;c218311_g1	orf length:582 frame:3 start:114 end:695 gi|929376585|ref|XP_014098470.1| PREDICTED: peroxiredoxin 1 [Bactrocera oleae];orf length:582 frame:1 start:256 end:837 gi|929376585|ref|XP_014098470.1| PREDICTED: peroxiredoxin 1 [Bactrocera oleae];orf length:582 f	9	7	7	7	33.5	21.832	1306600000	1204700000	1307000000	1925600000	1764600000	1871900000	1550000000	1408800000	1332000000	1591400000	1510100000	1633600000
c453270_g1	c453270_g1	orf length:2190 frame:1 start:514 end:2703 gi|751463473|ref|XP_011186637.1| PREDICTED: glycogen phosphorylase [Bactrocera cucurbitae]	1	5	0	1	7.5	82.253	91372000	90676000	90339000	109580000	97227000	111200000	82016000	52919000	85648000	76558000	79706000	61254000
c453304_g1	c453304_g1;c551268_g1;c545225_g1;c495759_g1;c520550_g1;c544646_g1;c474186_g1	orf length:429 frame:1 start:1741 end:2169 gi|291866|gb|AAA35578.1| ATPase [Homo sapiens];orf length:1722 frame:1 start:187 end:1908 gi|751800007|ref|XP_011209989.1| PREDICTED: V-type proton ATPase catalytic subunit A isoform 2 [Bactrocera dorsalis] gi|751	7	4	1	1	31.5	16.226	27009000		10985000		18262000	10863000	18743000		8264300
c453331_g1	c453331_g1;c525579_g1;c471986_g1	orf length:756 frame:2 start:1001 end:1756 gi|751803047|ref|XP_011211643.1| PREDICTED: fragile X mental retardation syndrome-related protein 1 isoform X2 [Bactrocera dorsalis];orf length:966 frame:3 start:618 end:1583 gi|499009632|ref|XP_004536613.1| PREDI	3	1	1	1	5.2	28.931	12669000		13358000			12363000	18994000	16729000	6965600	18671000	11061000
c453441_g1	c453441_g1;c484691_g1;c364530_g1;c364528_g1;c364529_g1;c509025_g1;c482557_g1;c487248_g1;c547212_g1;c533187_g1;c525060_g1;c543274_g1	orf length:792 frame:2 start:1475 end:2266 gi|751476403|ref|XP_011193684.1| PREDICTED: calcium/calmodulin-dependent protein kinase type II alpha chain isoform X7 [Bactrocera cucurbitae];orf length:846 frame:2 start:1484 end:2329 gi|751476399|ref|XP_0111936	12	2	0	1	12.1	29.634	22568000	18781000	16838000	23525000	30857000	17504000	23365000	31492000	19267000	11337000	21375000	22747000
c453498_g1	c453498_g1;c499826_g1;c503123_g1;c551918_g1;c461507_g1;c527857_g1;c164528_g1;c478844_g1;c474821_g1;c525187_g1;c480506_g1	orf length:1131 frame:3 start:678 end:1808 gi|929374074|ref|XP_014097081.1| PREDICTED: GMP synthase [glutamine-hydrolyzing] isoform X1 [Bactrocera oleae];orf length:1158 frame:2 start:395 end:1552 gi|929374076|ref|XP_014097082.1| PREDICTED: GMP synthase [g	11	8	1	8	24.4	42.545	195480000	228480000	160910000	190540000	187790000	162270000	150310000	202270000	164330000	318730000	300250000	233180000
c453553_g1	c453553_g1;c468119_g1	orf length:1428 frame:1 start:586 end:2013 gi|751467836|ref|XP_011189020.1| PREDICTED: eukaryotic translation initiation factor 3 subunit L [Bactrocera cucurbitae];orf length:981 frame:2 start:494 end:1474 gi|907682503|ref|XP_013106577.1| PREDICTED: eukary	2	2	2	2	4.6	55.878	38543000	48527000	26303000	35869000	49755000	32193000	33466000	40782000		40705000	48249000	42195000
c453587_g1	c453587_g1;c472777_g1;c515820_g1;c525277_g1	orf length:1968 frame:2 start:164 end:2131 gi|751802957|ref|XP_011211596.1| PREDICTED: phosphate-regulating neutral endopeptidase-like [Bactrocera dorsalis];orf length:1155 frame:2 start:1058 end:2212 gi|751802957|ref|XP_011211596.1| PREDICTED: phosphate-r	4	4	4	4	7.9	76.787	67023000		97499000	56002000
c453612_g1	c453612_g1;c455273_g1;c475465_g1;c469756_g1;c491657_g1;c530141_g1;c219928_g1;c555233_g1;c535576_g1;c452732_g1;c504207_g1;c451937_g1;c510117_g1	orf length:1059 frame:2 start:1088 end:2146 gi|751770974|ref|XP_011202541.1| PREDICTED: glycerol-3-phosphate dehydrogenase, mitochondrial [Bactrocera dorsalis];orf length:1539 frame:1 start:460 end:1998 gi|751770974|ref|XP_011202541.1| PREDICTED: glycerol-	13	5	1	1	18.7	39.88	44661000		47293000	24762000	34976000	29230000	41223000	29271000	46667000	27385000	31872000	27009000
c453624_g1	c453624_g1;c503109_g1	orf length:3600 frame:1 start:2215 end:5814 gi|751805137|ref|XP_011212785.1| PREDICTED: dynein heavy chain, cytoplasmic [Bactrocera dorsalis];orf length:2517 frame:-3 start:1652 end:4168 gi|751805137|ref|XP_011212785.1| PREDICTED: dynein heavy chain, cytop	2	2	2	2	1.7	134.58		25792000	17614000		24410000	24304000	30937000	28604000	21491000
c453661_g1	c453661_g1;c88790_g1;c484556_g1	orf length:1374 frame:3 start:183 end:1556 gi|929366572|ref|XP_014092985.1| PREDICTED: uncharacterized protein LOC106619428 [Bactrocera oleae];orf length:120 frame:-3 start:442 end:561 gi|751461814|ref|XP_011185729.1| PREDICTED: uncharacterized protein LOC	3	2	2	2	4.4	51.755	4906100									7988200
c453679_g1	c453679_g1;c483625_g1;c484114_g1;c487862_g1;c542093_g1;c551547_g1	orf length:435 frame:-2 start:4847 end:5281 gi|499002507|ref|XP_004534855.1| PREDICTED: cytochrome P450 6a9-like [Ceratitis capitata];orf length:549 frame:-3 start:1052 end:1600 gi|929368689|ref|XP_014094157.1| PREDICTED: cytochrome P450 6a9-like [Bactroce	6	2	0	2	13.1	16.689	104450000	141400000	135770000	113350000	152580000	152210000	139550000	163080000	140460000	109730000	122410000	128770000
c453751_g1	c453751_g1	orf length:8439 frame:-3 start:9894 end:18332 gi|755898923|ref|XP_011295515.1| PREDICTED: titin isoform X1 [Musca domestica]	1	8	2	3	3.1	309.74	230110000	190180000	70687000	118340000	112550000	125560000	117200000	114030000	107800000	73978000	86871000	98287000
c453766_g1	c453766_g1;c534830_g1;c510552_g1	orf length:1716 frame:2 start:377 end:2092 gi|929369883|ref|XP_014094805.1| PREDICTED: carnitine O-palmitoyltransferase 2, mitochondrial [Bactrocera oleae]	3	4	3	4	8.4	64.526	48512000	46548000	42079000	44106000	37517000		49926000	62960000	51802000	40734000	48342000	36592000
c453768_g1	c453768_g1;c449077_g1;c485482_g1	orf length:1404 frame:1 start:2602 end:4005 gi|929372433|ref|XP_014096181.1| PREDICTED: collagen alpha-1(IV) chain [Bactrocera oleae]	3	5	1	2	9.2	46.261	72378000	102710000	132740000	138060000	167610000	163320000	118080000	173330000	169410000	184890000	187120000	221000000
c542858_g1	c542858_g1;c453840_g1;c485855_g1;c536351_g1	orf length:1101 frame:3 start:186 end:1286 gi|929374624|ref|XP_014097385.1| PREDICTED: tenascin [Bactrocera oleae];orf length:2073 frame:3 start:186 end:2258 gi|929374624|ref|XP_014097385.1| PREDICTED: tenascin [Bactrocera oleae];orf length:2253 frame:1 st	4	1	1	1	1.9	40.069					11291000		15192000	37345000		62153000	64309000	82422000
c453950_g1	c453950_g1;c546635_g1;c497261_g1;c543015_g1;c486674_g1;c550246_g1;c541185_g1;c467803_g1;c533125_g1;c132340_g1;c347552_g1;c132332_g1;c347555_g1;c524877_g1;c545201_g1;c506909_g1;c490980_g1;c530000_g1;c545431_g1;c528704_g1;c547746_g1;c347565_g1;c347564_g1;c347562_g1;c347561_g1;c347557_g1;c347551_g1;c94751_g1;c132335_g1;c490471_g1;c453726_g1;c501155_g1;c456758_g1;c481928_g1;c536086_g1;c535142_g1;c461…	orf length:1287 frame:1 start:3307 end:4593 gi|751773638|ref|XP_011213425.1| PREDICTED: chitinase-like protein Idgf4 [Bactrocera dorsalis];orf length:840 frame:1 start:340 end:1179 gi|751773638|ref|XP_011213425.1| PREDICTED: chitinase-like protein Idgf4 [B	40	17	15	17	46.2	47.621	5877100000	5855900000	7450200000	7804400000	7734400000	6741500000	5887800000	5974800000	5486800000	5347600000	4808700000	4886700000
c453951_g1	c453951_g1;c217471_g1;c534536_g1;c554667_g1;c511645_g1;c477674_g1;c531009_g1	orf length:765 frame:1 start:418 end:1182 gi|751781324|ref|XP_011199823.1| PREDICTED: guanine nucleotide-binding protein subunit alpha homolog [Bactrocera dorsalis] gi|751781326|ref|XP_011199824.1| PREDICTED: guanine nucleotide-binding protein subunit alph	7	2	2	2	7.5	30.13	24560000	26476000	25160000	32969000	23778000	38976000	25863000	26799000	26405000	28002000	33826000	31691000
c453979_g1	c453979_g1	orf length:561 frame:3 start:591 end:1151 gi|751789992|ref|XP_011204528.1| PREDICTED: putative tricarboxylate transport protein, mitochondrial [Bactrocera dorsalis]	1	5	3	5	23.5	20.633	174340000	149080000	140940000	125200000	132320000	106500000	202180000	211420000	202460000	111490000	115620000	124110000
c453982_g1	c453982_g1;c502956_g1	orf length:543 frame:1 start:379 end:921 gi|751769902|ref|XP_011213617.1| PREDICTED: voltage-dependent anion-selective channel [Bactrocera dorsalis]	2	6	0	6	40.3	19.169	2086400000	2049300000	2399300000	1359900000	1416500000	1172000000	2212000000	1909100000	1796800000	1560600000	1499800000	1269800000
c459799_g1	c459799_g1;c454046_g1;c532550_g1;c495883_g1;c496790_g1;c527135_g1;c542256_g1	orf length:171 frame:1 start:421 end:591 gi|929374280|ref|XP_014097194.1| PREDICTED: syndecan [Bactrocera oleae];orf length:189 frame:3 start:2991 end:3179 gi|751795591|ref|XP_011207575.1| PREDICTED: syndecan isoform X4 [Bactrocera dorsalis];orf length:453	7	1	1	1	29.8	6.2483										13190000		24990000
c454106_g1	c454106_g1;c506687_g1;c545499_g1;c515348_g1;c547426_g1;c520909_g1;c488011_g1;c519769_g1;c552298_g1;c530550_g1;c550628_g1;c545354_g1;c528072_g1;c516790_g1;c515402_g1;c483251_g1;c481235_g1;c460800_g1;c456399_g1;c539069_g1;c453600_g1;c530622_g1;c488618_g1;c503085_g1;c524325_g1;c515454_g1;c505618_g1;c527383_g1;c532122_g1;c451057_g1;c491041_g1;c511318_g1;c506790_g1;c550539_g1;c548328_g1;c468023_g1;c54…	orf length:891 frame:3 start:225 end:1115 gi|968121099|ref|XP_015031722.1| uncharacterized protein Dvir_GJ26527 [Drosophila virilis] gi|946568594|gb|KRF84570.1| uncharacterized protein Dvir_GJ26527 [Drosophila virilis];orf length:756 frame:-3 start:578 end	55	4	1	1	15.8	33.277	53308000	73127000	48893000	64444000	45504000	64830000	61056000	61750000	58926000	15747000	23870000	21118000
c489762_g1	c489762_g1;c454119_g1;c462424_g1;c454900_g1;c508075_g1	orf length:1026 frame:2 start:716 end:1741 gi|751449829|ref|XP_011179163.1| PREDICTED: 26S proteasome non-ATPase regulatory subunit 12 [Bactrocera cucurbitae] gi|751449831|ref|XP_011179164.1| PREDICTED: 26S proteasome non-ATPase regulatory subunit 12 [Bact	5	7	7	7	21.1	39.508	137660000	47965000	113170000	127710000	187060000	186960000	81464000	111990000	95570000	233660000	168800000	98583000
c454137_g1	c454137_g1;c515258_g1;c484260_g1	orf length:1275 frame:1 start:1 end:1275 gi|751805035|ref|XP_011212731.1| PREDICTED: uncharacterized protein LOC105232655 [Bactrocera dorsalis]	3	4	4	4	12.9	47.348	60568000	37284000	88807000	127120000	152810000	83684000	49205000	40923000	65831000	41928000	31785000	21874000
c454140_g1	c454140_g1	orf length:399 frame:1 start:202 end:600 gi|751476257|ref|XP_011193606.1| PREDICTED: PRA1 family protein 3 [Bactrocera cucurbitae]	1	1	1	1	9	15.325		10540000	18588000	19573000	23247000		30367000	18656000			20422000	24226000
c454148_g1	c454148_g1	orf length:3699 frame:2 start:614 end:4312 gi|906470690|gb|KNC31164.1| hypothetical protein FF38_01116 [Lucilia cuprina]	1	3	0	1	2.6	135.76				14829000		24283000	31241000			9670400	11352000	13176000
c507407_g1	c507407_g1;c454154_g1;c352802_g1;c352800_g1;c352797_g1;c352796_g1;c352791_g1;c352789_g1;c352787_g1;c352784_g1;c352781_g1	orf length:354 frame:2 start:278 end:631 gi|929370691|ref|XP_014095231.1| PREDICTED: alpha-endosulfine [Bactrocera oleae] gi|929370693|ref|XP_014095233.1| PREDICTED: alpha-endosulfine [Bactrocera oleae];orf length:354 frame:1 start:367 end:720 gi|929370691	11	2	2	2	34.7	12.724								14238000			20630000
c454157_g1	c454157_g1;c462752_g1;c533827_g1;c512717_g1;c528488_g1;c258123_g1;c258125_g1;c258124_g1;c483983_g1;c469301_g1;c467583_g1;c467129_g1	orf length:2208 frame:2 start:3581 end:5788 gi|751783784|ref|XP_011201152.1| PREDICTED: LOW QUALITY PROTEIN: protein 4.1 homolog [Bactrocera dorsalis]	12	12	6	12	25	80.369	233560000	206760000	204470000	210570000	185220000	228280000	183590000	161880000	155400000	140970000	123850000	166520000
c527796_g1	c527796_g1;c454164_g1	orf length:579 frame:2 start:44 end:622 gi|751792520|ref|XP_011205907.1| PREDICTED: protein phosphatase 1 regulatory subunit 7 [Bactrocera dorsalis];orf length:852 frame:2 start:188 end:1039 gi|807025757|ref|XP_012156400.1| PREDICTED: protein phosphatase 1	2	1	1	1	5.7	20.502						7248400				13332000	14053000	23319000
c516788_g1	c516788_g1;c454256_g1;c271069_g1	orf length:591 frame:2 start:56 end:646 gi|751793168|ref|XP_011206258.1| PREDICTED: NADH-ubiquinone oxidoreductase 20 kDa subunit [Bactrocera dorsalis] gi|751793170|ref|XP_011206259.1| PREDICTED: NADH-ubiquinone oxidoreductase 20 kDa subunit [Bactrocera do	3	4	4	4	16.2	22.178	126840000	109140000	81496000				102600000	62144000	77400000
c501838_g1	c501838_g1;c495879_g1;c491482_g1;c462568_g1;c543850_g1;c467550_g1;c490670_g1;c454261_g1;c533457_g1;c535482_g1;c515792_g1;c554498_g1;c516814_g1;c544821_g1;c524803_g1;c546785_g1;c447663_g1;c462088_g1;c530546_g1;c532725_g1;c448370_g1;c487434_g1;c521088_g1;c503724_g1;c491047_g1;c481316_g1;c469616_g1;c531068_g1;c474517_g1;c525822_g1;c501305_g1;c522708_g1;c550667_g1;c487299_g1;c457768_g1;c537150_g1;c47…	orf length:816 frame:3 start:1071 end:1886 gi|498936453|ref|XP_004520392.1| PREDICTED: protein kinase shaggy isoform X1 [Ceratitis capitata] gi|498936455|ref|XP_004520393.1| PREDICTED: protein kinase shaggy isoform X1 [Ceratitis capitata] gi|498936457|ref|	42	2	2	2	8.5	30.557	17934000	20747000	19157000	22934000	22245000	22385000	20253000	23281000	21527000	25396000	30294000	32642000
c516631_g1	c516631_g1;c501487_g1;c493675_g1;c514258_g1;c454281_g1	orf length:273 frame:2 start:476 end:748 gi|906468216|gb|KNC29266.1| PTB domain-containing adapter protein ced-6 [Lucilia cuprina];orf length:411 frame:3 start:3015 end:3425 gi|557768587|ref|XP_005183971.1| PREDICTED: PTB domain-containing adapter protein	5	1	1	1	12.1	10.151								19266000		16329000	16838000	18439000
c500018_g1	c500018_g1;c481383_g1;c454285_g1	orf length:342 frame:2 start:1964 end:2305 gi|929352934|ref|XP_014085500.1| PREDICTED: helix-loop-helix protein delilah [Bactrocera oleae];orf length:1038 frame:1 start:700 end:1737 gi|751779587|ref|XP_011198884.1| PREDICTED: helix-loop-helix protein delil	3	1	1	1	8.8	12.436	102380000	89094000	93747000	263070000	298030000	284800000	137750000	119600000	130930000	1006900000	1137600000	1000000000
c454295_g1	c454295_g1;c516701_g1	orf length:1008 frame:-3 start:186 end:1193 gi|751454252|ref|XP_011181590.1| PREDICTED: D-aspartate oxidase [Bactrocera cucurbitae]	2	5	5	5	19	37.447	37195000	54564000	39099000	45045000	51102000	41423000	51943000	43886000	50084000	80723000	60635000	58135000
c454299_g1	c454299_g1;c499373_g1;c464112_g1	orf length:111 frame:2 start:497 end:607 gi|929379749|ref|XP_014100220.1| PREDICTED: putative inorganic phosphate cotransporter [Bactrocera oleae];orf length:1251 frame:1 start:985 end:2235 gi|751789010|ref|XP_011203991.1| PREDICTED: putative inorganic pho	3	2	2	2	62.2	4.3979										26411000	17016000
c489547_g1	c489547_g1;c474844_g1;c454383_g1;c491599_g1	orf length:732 frame:1 start:1810 end:2541 gi|751793580|ref|XP_011206474.1| PREDICTED: alpha-tocopherol transfer protein-like isoform X1 [Bactrocera dorsalis] gi|751793582|ref|XP_011206475.1| PREDICTED: alpha-tocopherol transfer protein-like isoform X1 [Ba	4	2	2	2	9	28.031			27427000	43395000	53040000		23135000
c510864_g1	c510864_g1;c471120_g1;c454393_g1	orf length:1170 frame:2 start:1007 end:2176 gi|751442679|ref|XP_011195996.1| PREDICTED: melanotransferrin [Bactrocera cucurbitae] gi|751442681|ref|XP_011195998.1| PREDICTED: melanotransferrin [Bactrocera cucurbitae];orf length:1650 frame:1 start:1030 end:2	3	1	1	1	3.6	44.196					7734000					18288000	9754900
c541925_g1	c541925_g1;c454397_g1;c480078_g1	orf length:444 frame:2 start:323 end:766 gi|1036056037|ref|XP_016931014.1| PREDICTED: tricarboxylate transport protein, mitochondrial [Drosophila suzukii];orf length:717 frame:3 start:432 end:1148 gi|751468912|ref|XP_011189610.1| PREDICTED: putative tricar	3	1	1	1	5.4	15.9	116420000	144040000	97456000	111310000	106810000	70181000	108170000	138810000	113510000	60778000	79023000	64777000
c454447_g1	c454447_g1;c521604_g1	orf length:249 frame:2 start:527 end:775 gi|751440867|ref|XP_011192002.1| PREDICTED: 26S proteasome non-ATPase regulatory subunit 1 [Bactrocera cucurbitae];orf length:210 frame:3 start:627 end:836 gi|751789294|ref|XP_011204147.1| PREDICTED: 26S proteasome	2	2	2	2	36.1	9.1952	36276000	31809000	36298000	37928000	39463000	40288000	32516000	50553000	29466000	33848000	49582000	41507000
c454456_g1	c454456_g1;c464689_g1;c519412_g1;c458438_g1	orf length:2427 frame:2 start:1313 end:3739 gi|751782094|ref|XP_011200238.1| PREDICTED: fat-body protein 1-like [Bactrocera dorsalis]	4	11	0	3	17.6	91.643	103780000	79716000	91974000	73536000	107190000	90785000	87602000	89825000	90669000	229280000	226980000	222660000
c454483_g1	c454483_g1;c128281_g1;c128279_g1	orf length:474 frame:3 start:63 end:536 gi|751468753|ref|XP_011189523.1| PREDICTED: microfibril-associated glycoprotein 4-like [Bactrocera cucurbitae];orf length:144 frame:2 start:2 end:145 gi|751468753|ref|XP_011189523.1| PREDICTED: microfibril-associated	3	2	2	2	15.2	16.866	14668000	14528000	17317000	22607000	28372000	43938000	12030000	20041000		17609000	24267000	16460000
c454512_g1	c454512_g1;c536423_g1;c550190_g1;c373687_g1;c373686_g1;c484252_g1;c480633_g1;c549453_g1;c478086_g1;c537489_g1;c523373_g1	orf length:1839 frame:3 start:360 end:2198 gi|751472358|ref|XP_011191488.1| PREDICTED: uncharacterized protein LOC105217928 isoform X3 [Bactrocera cucurbitae];orf length:1275 frame:1 start:898 end:2172 gi|751472356|ref|XP_011191487.1| PREDICTED: uncharacte	11	3	3	3	6.7	65.593	27131000	33213000	31977000	20778000	32094000	26926000	40833000	30009000	30862000	43892000	24408000	30926000
c454515_g1	c454515_g1;c532561_g1;c145265_g1;c145264_g1;c145263_g1;c145260_g1;c145259_g1;c145255_g1;c544262_g1;c475695_g1;c526435_g1	orf length:1239 frame:2 start:218 end:1456 gi|751781444|ref|XP_011199891.1| PREDICTED: serine protease 27-like [Bactrocera dorsalis] gi|751781446|ref|XP_011199892.1| PREDICTED: serine protease 27-like [Bactrocera dorsalis]	11	9	6	8	20.8	45.405	777700000	936330000	871460000	774570000	663810000	708800000	803550000	908090000	843920000	669610000	605370000	722280000
c507917_g1	c507917_g1;c490851_g1;c454635_g1	orf length:507 frame:2 start:587 end:1093 gi|751472587|ref|XP_011191614.1| PREDICTED: sentrin-specific protease 8 [Bactrocera cucurbitae];orf length:645 frame:1 start:391 end:1035 gi|751472587|ref|XP_011191614.1| PREDICTED: sentrin-specific protease 8 [Bac	3	1	1	1	10.7	19.128			16797000		29098000					42731000		30299000
c481630_g1	c481630_g1;c454653_g1	orf length:1023 frame:3 start:2919 end:3941 gi|929362491|ref|XP_014090746.1| PREDICTED: nucleoprotein TPR [Bactrocera oleae];orf length:2106 frame:2 start:1109 end:3214 gi|929362491|ref|XP_014090746.1| PREDICTED: nucleoprotein TPR [Bactrocera oleae]	2	1	1	1	3.5	39.007
c77859_g1	c77859_g1;c502592_g1;c537578_g1;c454717_g1;c522269_g1;c487883_g1;c506926_g1;c471711_g1;c464995_g1;c470832_g1;c495296_g1;c467959_g1	orf length:288 frame:1 start:49 end:336 gi|929360651|ref|XP_014089740.1| PREDICTED: fasciclin-1 isoform X3 [Bactrocera oleae];orf length:501 frame:3 start:4065 end:4565 gi|929360651|ref|XP_014089740.1| PREDICTED: fasciclin-1 isoform X3 [Bactrocera oleae];o	12	1	1	1	11.5	11.255												12285000
c454718_g1	c454718_g1	orf length:1131 frame:3 start:750 end:1880 gi|751782110|ref|XP_011200246.1| PREDICTED: fat-body protein 1-like [Bactrocera dorsalis]	1	10	1	1	22.3	41.115					13544000					22473000	18449000	18463000
c454735_g1	c454735_g1	orf length:1008 frame:2 start:86 end:1093 gi|751788767|ref|XP_011203859.1| PREDICTED: UPF0160 protein MYG1, mitochondrial isoform X2 [Bactrocera dorsalis]	1	1	1	1	4.2	37.787	12352000	15980000
c454741_g1	c454741_g1	orf length:504 frame:1 start:145 end:648 gi|498972224|ref|XP_004527259.1| PREDICTED: actin-related protein 2/3 complex subunit 4 [Ceratitis capitata] gi|751445245|ref|XP_011176659.1| PREDICTED: actin-related protein 2/3 complex subunit 4 [Bactrocera cucurb	1	3	3	3	17.9	19.578	30275000	32922000	53578000	50409000	43009000	41366000	31416000	36114000	28179000	55910000	84613000	51677000
c454746_g1	c454746_g1;c549946_g1;c492935_g1	orf length:1104 frame:3 start:372 end:1475 gi|929373074|ref|XP_014096529.1| PREDICTED: eukaryotic translation initiation factor 3 subunit D-1 [Bactrocera oleae];orf length:1692 frame:3 start:147 end:1838 gi|929373074|ref|XP_014096529.1| PREDICTED: eukaryot	3	2	1	2	6	39.416	50727000	53389000	54146000	63356000	58167000	49349000	80803000	43877000	58283000	89753000	62852000	74773000
c550161_g1	c550161_g1;c454779_g1;c492815_g1;c257423_g1;c257426_g1;c257425_g1;c492290_g1	orf length:813 frame:3 start:426 end:1238 gi|751470961|ref|XP_011190735.1| PREDICTED: carbonic anhydrase [Bactrocera cucurbitae] gi|751470963|ref|XP_011190736.1| PREDICTED: carbonic anhydrase [Bactrocera cucurbitae] gi|751470965|ref|XP_011190737.1| PREDICT	7	4	4	4	15.9	30.071	70538000	62228000	212820000	19445000	31124000	30619000	107900000	91042000	56666000	21177000	23456000
c519246_g1	c519246_g1;c454828_g1	orf length:321 frame:1 start:2947 end:3267 gi|751459937|ref|XP_011184708.1| PREDICTED: pterin-4-alpha-carbinolamine dehydratase isoform X1 [Bactrocera cucurbitae];orf length:495 frame:2 start:2 end:496 gi|751459937|ref|XP_011184708.1| PREDICTED: pterin-4-a	2	1	1	1	12.1	12.34							39513000	39973000	49383000	33235000	42916000	51369000
c454886_g1	c454886_g1	orf length:2526 frame:3 start:324 end:2849 gi|1013900675|ref|XP_016023087.1| uncharacterized protein Dsimw501_GD23132 [Drosophila simulans] gi|900884889|gb|KMY87582.1| uncharacterized protein Dsimw501_GD23132 [Drosophila simulans]	1	9	0	2	10.2	94.664	676540000	571720000	481980000	433530000	683650000	464710000	423200000	437660000	534970000	38982000	371970000	452740000
c454888_g1	c454888_g1;c534219_g1;c482218_g1;c538924_g1;c499179_g1;c381133_g1;c531148_g1;c478579_g1;c540408_g1;c527061_g1;c458479_g1;c549632_g1;c478404_g1;c491998_g1;c476138_g1;c450370_g1	orf length:627 frame:2 start:626 end:1252 gi|751438472|ref|XP_011178958.1| PREDICTED: putative mediator of RNA polymerase II transcription subunit 12 [Bactrocera cucurbitae];orf length:489 frame:1 start:499 end:987 gi|751438472|ref|XP_011178958.1| PREDICTE	16	8	1	8	47.8	23.707	385120000	380350000	262790000	293470000	424800000	372700000	457050000	486910000	471270000	1337800000	948300000	975830000
c518415_g1	c518415_g1;c465114_g1;c505056_g1;c480850_g1;c454892_g1;c528722_g1	orf length:1365 frame:1 start:2407 end:3771 gi|751798777|ref|XP_011209319.1| PREDICTED: esterase B1 [Bactrocera dorsalis];orf length:1401 frame:2 start:803 end:2203 gi|751798777|ref|XP_011209319.1| PREDICTED: esterase B1 [Bactrocera dorsalis];orf length:14	6	1	1	1	1.8	51.658	15026000	12650000	9736900	7755900		14713000	11291000	16337000	11408000			8893300
c454949_g1	c454949_g1;c542518_g1;c156803_g1;c525251_g1;c448785_g1;c467449_g1	orf length:1089 frame:3 start:804 end:1892 gi|751789106|ref|XP_011204045.1| PREDICTED: T-complex protein 1 subunit alpha [Bactrocera dorsalis]	6	7	5	7	25.3	38.912	336720000	307320000	340250000	337750000	364970000	387080000	356350000	469870000	362630000	488250000	570830000	507890000
c454952_g1	c454952_g1;c470738_g1;c518482_g1;c513045_g1	orf length:2298 frame:3 start:981 end:3278 gi|929349621|ref|XP_014102367.1| PREDICTED: titin isoform X1 [Bactrocera oleae];orf length:951 frame:2 start:1070 end:2020 gi|929349621|ref|XP_014102367.1| PREDICTED: titin isoform X1 [Bactrocera oleae];orf length	4	2	1	1	3.3	85.96		14441000							12123000
c524981_g1	c524981_g1;c509371_g1;c549782_g1;c533301_g1;c454983_g1;c545958_g1;c447399_g1;c507648_g1;c498122_g1;c550685_g1;c500315_g1;c462167_g1;c447222_g1;c518903_g1;c499459_g1;c538440_g1;c473063_g1;c555070_g1;c544845_g1;c511966_g1;c110254_g1;c526351_g1;c110255_g1;c459876_g1;c555386_g1;c462612_g1;c480257_g1;c110256_g1;c475573_g1;c551689_g1;c536619_g1;c478277_g1;c451516_g1;c458115_g1;c548404_g1;c518622_g1;c52…	orf length:1059 frame:3 start:213 end:1271 gi|751776003|ref|XP_011214678.1| PREDICTED: uncharacterized protein LOC105234111 isoform X3 [Bactrocera dorsalis];orf length:1062 frame:3 start:222 end:1283 gi|751775997|ref|XP_011214675.1| PREDICTED: uncharacteri	82	21	0	21	59.2	40.9	11745000000	12541000000	13453000000	8211800000	8291000000	7945800000	11661000000	12410000000	10438000000	5077000000	5242600000	5157200000
c455000_g1	c455000_g1;c481228_g1;c507803_g1	orf length:981 frame:3 start:63 end:1043 gi|751772006|ref|XP_011208370.1| PREDICTED: glucose dehydrogenase [FAD, quinone] [Bactrocera dorsalis]	3	5	3	5	12.8	35.905	148490000	185500000	175550000	176570000	248180000	238540000	234470000	262440000	242240000	274630000	361520000	220540000
c455018_g1	c455018_g1	orf length:2646 frame:3 start:804 end:3449 gi|751473371|ref|XP_011192038.1| PREDICTED: twitchin isoform X13 [Bactrocera cucurbitae]	1	6	1	2	8.5	96.572	439690000	421940000	393980000	307290000	366290000	302490000	408590000	381310000	391210000	329050000	289270000	295210000
c455025_g1	c455025_g1;c535014_g1;c524553_g1;c546633_g1;c546613_g1;c503277_g1;c501061_g1;c498133_g1;c489925_g1;c504382_g1;c453970_g1;c519461_g1;c488788_g1;c487924_g1;c527961_g1;c504179_g1;c483453_g1;c540184_g1;c550006_g1	orf length:663 frame:2 start:545 end:1207 gi|807025850|ref|XP_012156425.1| PREDICTED: titin isoform X7 [Ceratitis capitata];orf length:612 frame:2 start:701 end:1312 gi|929349623|ref|XP_014102368.1| PREDICTED: smoothelin-like protein 1 isoform X2 [Bactroce	19	4	3	3	15.8	24.706	35536000	27333000	34407000	54594000	41073000	47309000	34453000	22526000	30488000	32727000	27540000	25048000
c455033_g1	c455033_g1;c529333_g1	orf length:768 frame:3 start:36 end:803 gi|929358273|ref|XP_014088429.1| PREDICTED: uncharacterized protein LOC106616339 [Bactrocera oleae];orf length:1266 frame:1 start:397 end:1662 gi|929358273|ref|XP_014088429.1| PREDICTED: uncharacterized protein LOC10	2	1	1	1	5.1	28.351			44971000	212480000	144190000	205430000	116440000	101580000	111100000	626170000	636630000	475610000
c484992_g1	c484992_g1;c516538_g1;c497842_g1;c460913_g1;c486855_g1;c455106_g1;c471554_g1	orf length:327 frame:3 start:534 end:860 gi|969481121|ref|XP_015038845.1| uncharacterized protein Dpse_GA26930, isoform N [Drosophila pseudoobscura pseudoobscura] gi|950764302|gb|KRS99521.1| uncharacterized protein Dpse_GA26930, isoform N [Drosophila pseud	7	1	1	1	12.8	12.285			87187000					67025000				60393000
c455143_g1	c455143_g1;c519635_g1;c534728_g1;c483886_g1;c540493_g1;c485753_g1;c474348_g1;c539997_g1;c512323_g1;c488846_g1;c472040_g1;c464454_g1;c466448_g1;c454670_g1;c509733_g1;c182102_g1;c526334_g1;c530879_g1;c529633_g1;c483377_g1;c478287_g1	orf length:498 frame:2 start:638 end:1135 gi|751772815|ref|XP_011212894.1| PREDICTED: RNA-binding protein squid isoform X1 [Bactrocera dorsalis] gi|929354161|ref|XP_014086178.1| PREDICTED: RNA-binding protein squid isoform X1 [Bactrocera oleae];orf length:	21	5	5	5	41.6	18.753	492770000	283510000	516600000	512280000	415220000	402570000	553130000	280350000	534130000	460560000	545760000	420370000
c455176_g1	c455176_g1;c482568_g1	orf length:414 frame:-3 start:1 end:414 gi|929364530|ref|XP_014091868.1| PREDICTED: xaa-Pro dipeptidase [Bactrocera oleae];orf length:1098 frame:3 start:297 end:1394 gi|929364530|ref|XP_014091868.1| PREDICTED: xaa-Pro dipeptidase [Bactrocera oleae]	2	2	1	1	14.5	15.886		20821000	22134000		20105000						86866000	82004000
c455180_g1	c455180_g1;c481032_g1;c521547_g1;c244282_g1;c244287_g1;c540017_g1	orf length:1269 frame:2 start:626 end:1894 gi|929373399|ref|XP_014096706.1| PREDICTED: plasminogen activator inhibitor 1-like [Bactrocera oleae] gi|929373401|ref|XP_014096707.1| PREDICTED: plasminogen activator inhibitor 1-like [Bactrocera oleae] gi|929373	6	7	7	7	22	48.075	402000000	498510000	590740000	431710000	530390000	384170000	431710000	444530000	432120000	344770000	332890000	443210000
c455190_g1	c455190_g1;c480822_g1;c479205_g1;c472242_g1;c467525_g1;c498211_g1;c482423_g1;c465962_g1;c466525_g1;c456579_g1;c516093_g1;c458148_g1;c450402_g1;c534657_g1;c478220_g1;c492227_g1;c492723_g1;c488427_g1;c447325_g1;c539518_g1;c503355_g1;c467112_g1;c481667_g1;c536374_g1;c478562_g1;c532223_g1;c498298_g1;c455717_g1;c473822_g1;c537058_g1;c525841_g1;c540856_g1;c502634_g1;c485302_g1;c478970_g1;c497425_g1;c44…	orf length:1716 frame:2 start:1676 end:3391 gi|442629651|ref|NP_001261310.1| sallimus, isoform V [Drosophila melanogaster] gi|440215178|gb|AGB94005.1| sallimus, isoform V [Drosophila melanogaster];orf length:990 frame:1 start:2869 end:3858 gi|968077901|ref	55	8	0	1	53.5	65.099	64645000	97110000	27101000	101900000	102600000	97595000	21337000	69650000	89036000	30343000	33257000	58642000
c455229_g1	c455229_g1;c523782_g1;c490675_g1;c506571_g1;c540673_g1;c129531_g1;c486849_g1;c452413_g1	orf length:693 frame:2 start:254 end:946 gi|906469357|gb|KNC30153.1| Enolase [Lucilia cuprina]	8	10	4	10	46.3	24.812	12812000000	14509000000	13093000000	13651000000	13622000000	12646000000	12487000000	12150000000	13490000000	10693000000	11719000000	10320000000
c455233_g1	c455233_g1;c335122_g1;c505150_g1;c460149_g1;c546234_g1;c512513_g1	orf length:732 frame:1 start:85 end:816 gi|807018509|ref|XP_012162652.1| PREDICTED: 40S ribosomal protein S3 [Ceratitis capitata]	6	12	12	12	47.5	27.368	1043000000	1346200000	1226800000	1133900000	1181900000	1307200000	1376900000	1303100000	1514300000	1453000000	1486800000	1156600000
c455268_g1	c455268_g1	orf length:1542 frame:1 start:751 end:2292 gi|557775348|ref|XP_005187320.1| PREDICTED: tiggrin [Musca domestica]	1	13	0	5	23.2	57.945	775200000	842440000	803290000	540470000	619290000	627940000	672880000	718720000	793710000	548480000	503420000	628190000
c455292_g1	c455292_g1	orf length:888 frame:3 start:210 end:1097 gi|498964851|ref|XP_004525480.1| PREDICTED: eukaryotic translation initiation factor 2 subunit 2 [Ceratitis capitata]	1	5	5	5	19.6	33.381	37038000	57092000	55375000	40795000	52619000	41936000	29607000	41995000	66945000	36228000	46087000	41365000
c455304_g1	c455304_g1;c519589_g1	orf length:3057 frame:1 start:1 end:3057 gi|751439038|ref|XP_011182071.1| PREDICTED: puromycin-sensitive aminopeptidase isoform X1 [Bactrocera cucurbitae]	2	6	0	2	6.3	110.91	55566000	42838000	49896000	48008000	36976000	52281000	37862000	52178000	55279000	94130000	80901000	82472000
c500290_g1	c500290_g1;c455386_g1;c283508_g1;c283506_g1;c512742_g1;c283509_g1	orf length:561 frame:3 start:87 end:647 gi|751439455|ref|XP_011184309.1| PREDICTED: 60S ribosomal protein L18 [Bactrocera cucurbitae];orf length:564 frame:-2 start:188 end:751 gi|751439455|ref|XP_011184309.1| PREDICTED: 60S ribosomal protein L18 [Bactrocer	6	4	4	4	18.7	21.501	964750000	774270000	647070000	874870000	957980000	711020000	866580000	828970000	934650000	1424300000	1484400000	856170000
c455413_g1	c455413_g1;c498467_g1	orf length:768 frame:1 start:961 end:1728 gi|929352048|ref|XP_014103712.1| PREDICTED: carboxypeptidase B isoform X1 [Bactrocera oleae];orf length:807 frame:1 start:2161 end:2967 gi|929352050|ref|XP_014103713.1| PREDICTED: carboxypeptidase B isoform X2 [Bac	2	6	6	6	31.2	29.149				19238000			127520000	173300000	133730000	131500000	110690000	236340000
c455458_g1	c455458_g1;c543705_g1;c466997_g1;c470726_g1;c447523_g1;c473058_g1;c459723_g1;c484770_g1	orf length:1791 frame:2 start:92 end:1882 gi|929360971|ref|XP_014089910.1| PREDICTED: LOW QUALITY PROTEIN: titin-like [Bactrocera oleae];orf length:894 frame:1 start:1192 end:2085 gi|929360971|ref|XP_014089910.1| PREDICTED: LOW QUALITY PROTEIN: titin-like	8	4	3	3	15.4	68.373	48163000	62711000	48933000	45354000		34316000	56252000	52095000	43484000			32301000
c535794_g1	c535794_g1;c521106_g1;c480767_g1;c521960_g1;c487698_g1;c524125_g1;c524488_g1;c515536_g1;c457417_g1;c545408_g1;c545377_g1;c455461_g1	orf length:165 frame:1 start:3814 end:3978 gi|195169595|ref|XP_002025606.1| GL20793 [Drosophila persimilis] gi|194109099|gb|EDW31142.1| GL20793 [Drosophila persimilis];orf length:255 frame:3 start:213 end:467 gi|929358388|ref|XP_014088492.1| PREDICTED: dna	12	1	1	1	18.2	6.1988	18000000	31239000	16409000	17579000	17476000	21703000	18142000	19953000		22535000	27340000	32020000
c455469_g1	c455469_g1;c545693_g1	orf length:702 frame:3 start:2064 end:2765 gi|499002507|ref|XP_004534855.1| PREDICTED: cytochrome P450 6a9-like [Ceratitis capitata];orf length:717 frame:1 start:892 end:1608 gi|499002507|ref|XP_004534855.1| PREDICTED: cytochrome P450 6a9-like [Ceratitis c	2	2	0	1	11.1	26.598		14980000	8566900	7344600
c492641_g1	c492641_g1;c455476_g1;c541127_g1;c487257_g1;c533092_g1;c460930_g1;c508287_g1;c454225_g1;c472855_g1;c546756_g1;c543359_g1;c511990_g1;c456650_g1	orf length:1644 frame:3 start:882 end:2525 gi|751470231|ref|XP_011190333.1| PREDICTED: coronin-6 isoform X1 [Bactrocera cucurbitae] gi|751470233|ref|XP_011190334.1| PREDICTED: coronin-6 isoform X1 [Bactrocera cucurbitae] gi|751470235|ref|XP_011190335.1| PR	13	8	8	8	15.5	59.452	624040000	674800000	668840000	664140000	527540000	554060000	706550000	769040000	695340000	469110000	435400000	407500000
c455540_g1	c455540_g1;c493712_g1;c267853_g1;c267847_g1;c496607_g1;c267845_g1;c537950_g1;c451145_g1;c267846_g1	orf length:297 frame:3 start:2118 end:2414 gi|998501372|ref|XP_015510679.1| PREDICTED: 60S ribosomal protein L23 [Neodiprion lecontei];orf length:420 frame:1 start:61 end:480 gi|498968813|ref|XP_004526407.1| PREDICTED: 60S ribosomal protein L23 [Ceratitis	9	3	3	3	34.3	10.636	262690000	300620000	187750000	231020000	296010000	243400000	255140000	269920000	315570000	331530000	455860000	316330000
c455566_g1	c455566_g1	orf length:999 frame:2 start:5396 end:6394 gi|751774196|ref|XP_011213718.1| PREDICTED: spectrin beta chain isoform X1 [Bactrocera dorsalis] gi|751774198|ref|XP_011213719.1| PREDICTED: spectrin beta chain isoform X1 [Bactrocera dorsalis] gi|751774200|ref|XP	1	8	0	3	30.3	38.716	61628000	62038000	84006000	61985000	65768000	56591000	56116000	59008000	42933000	37675000	46164000	36900000
c549999_g1	c549999_g1;c509001_g1;c457530_g1;c469425_g1;c480972_g1;c455600_g1;c461933_g1;c505155_g1;c498263_g1;c527532_g1;c503511_g1;c510217_g1;c480935_g1;c539501_g1;c531225_g1	orf length:213 frame:3 start:555 end:767 gi|751804533|ref|XP_011212454.1| PREDICTED: uncharacterized protein LOC105232472 [Bactrocera dorsalis];orf length:678 frame:3 start:2574 end:3251 gi|751455306|ref|XP_011182170.1| PREDICTED: uncharacterized protein L	15	1	1	1	15.5	7.7965		5927200					15170000
c455608_g1	c455608_g1;c539511_g1;c457380_g1;c503586_g1;c550970_g1;c525303_g1;c487657_g1;c463261_g1;c502946_g1	orf length:3477 frame:3 start:1470 end:4946 gi|751770597|ref|XP_011200405.1| PREDICTED: apolipophorins [Bactrocera dorsalis]	9	16	0	3	14.1	126.99	553110000	445560000	618030000	668300000	815450000	817340000	677320000	617690000	791740000	928810000	636620000	600970000
c455685_g1	c455685_g1	orf length:717 frame:3 start:966 end:1682 gi|751442632|ref|XP_011195971.1| PREDICTED: regulator of chromosome condensation [Bactrocera cucurbitae] gi|751442634|ref|XP_011195972.1| PREDICTED: regulator of chromosome condensation [Bactrocera cucurbitae] gi|7	1	1	1	1	5	25.941	11710000	17033000	8603300	15208000	14970000	15083000	10422000		12286000	11620000	15484000	12567000
c480308_g1	c480308_g1;c526125_g1;c458025_g1;c524442_g1;c455730_g1;c526245_g1;c496129_g1;c551562_g1;c523114_g1;c454251_g1;c537164_g1;c491018_g1;c544028_g1;c497234_g1;c554523_g1;c484056_g1	orf length:1629 frame:2 start:599 end:2227 gi|929358705|ref|XP_014088662.1| PREDICTED: epsin-1 isoform X3 [Bactrocera oleae];orf length:1728 frame:3 start:792 end:2519 gi|929358701|ref|XP_014088660.1| PREDICTED: epsin-1 isoform X1 [Bactrocera oleae] gi|929	16	2	2	2	4.4	58.127	18903000	25894000							20491000
c455732_g1	c455732_g1;c471933_g1;c482633_g1	orf length:702 frame:2 start:134 end:835 gi|751454209|ref|XP_011181566.1| PREDICTED: proteasome subunit alpha type-4 [Bactrocera cucurbitae];orf length:399 frame:2 start:80 end:478 gi|751454209|ref|XP_011181566.1| PREDICTED: proteasome subunit alpha type-4	3	2	1	1	7.3	26.176	90432000	68616000	63724000	88681000	56195000	101680000	96641000	71139000	71780000	87069000	91222000	111790000
c455742_g1	c455742_g1	orf length:1740 frame:2 start:185 end:1924 gi|498961131|ref|XP_004524752.1| PREDICTED: myosin heavy chain, muscle isoform X24 [Ceratitis capitata]	1	4	1	1	6.2	64.766	45009000	63334000	22629000	21783000	13802000	20169000	77439000	90530000	28190000	23706000	16942000	14015000
c535774_g1	c535774_g1;c455765_g1;c270099_g1	orf length:627 frame:2 start:329 end:955 gi|751441561|ref|XP_011195320.1| PREDICTED: synaptosomal-associated protein 25 [Bactrocera cucurbitae];orf length:627 frame:3 start:261 end:887 gi|751441561|ref|XP_011195320.1| PREDICTED: synaptosomal-associated pro	3	3	3	3	17.2	23.333	21418000	19600000	23782000	17714000		19942000	31189000	23784000	21909000	22088000	25815000	15529000
c455885_g1	c455885_g1	orf length:567 frame:3 start:333 end:899 gi|751452530|ref|XP_011180639.1| PREDICTED: succinyl-CoA ligase [ADP/GDP-forming] subunit alpha, mitochondrial [Bactrocera cucurbitae]	1	1	1	1	5.3	20.66		35447000	17796000	30430000	51807000	46959000	33269000	29867000	25832000	98549000	124800000	72925000
c455954_g1	c455954_g1	orf length:159 frame:1 start:241 end:399 gi|198474085|ref|XP_001356555.2| uncharacterized protein Dpse_GA18884 [Drosophila pseudoobscura pseudoobscura] gi|198138240|gb|EAL33619.2| uncharacterized protein Dpse_GA18884 [Drosophila pseudoobscura pseudoobscura	1	1	1	1	22.6	6.3781		12172000		8932200			6505900	14057000		17292000
c455961_g1	c455961_g1;c486796_g1;c505962_g1;c552780_g1;c536432_g1;c451442_g1	orf length:2298 frame:1 start:6352 end:8649 gi|929374094|ref|XP_014097093.1| PREDICTED: LOW QUALITY PROTEIN: uncharacterized protein LOC106622441, partial [Bactrocera oleae]	6	12	1	12	17.1	85.57	659120000	1693800000	1390900000	1292200000	944990000	1147600000	927850000	1585800000	1831800000	346540000	203050000	313350000
c455990_g1	c455990_g1;c461733_g1;c553798_g1;c485646_g1;c546051_g1;c485544_g1;c550660_g1;c461187_g1	orf length:414 frame:3 start:114 end:527 gi|499002022|ref|XP_004534736.1| PREDICTED: eukaryotic translation initiation factor 5A [Ceratitis capitata] gi|751459647|ref|XP_011184549.1| PREDICTED: eukaryotic translation initiation factor 5A [Bactrocera cucurb	8	3	3	3	22.5	15.434	244800000	359410000	272810000	293940000	335370000	428290000	295870000	239360000	407700000	492160000	377440000	460530000
c456013_g1	c456013_g1;c449842_g1	orf length:3927 frame:3 start:279 end:4205 gi|751442402|ref|XP_011195843.1| PREDICTED: spectrin beta chain, non-erythrocytic 5 isoform X2 [Bactrocera cucurbitae] gi|751442404|ref|XP_011195844.1| PREDICTED: spectrin beta chain, non-erythrocytic 5 isoform X2	2	2	1	2	1.6	146.27			8006200		9349300	10023000	8829000
c456014_g1	c456014_g1;c553279_g1	orf length:2829 frame:2 start:4766 end:7594 gi|968106813|ref|XP_015027997.1| LOW QUALITY PROTEIN: uncharacterized protein Dvir_GJ11158 [Drosophila virilis] gi|946563589|gb|KRF81287.1| LOW QUALITY PROTEIN: uncharacterized protein Dvir_GJ11158 [Drosophila vi	2	3	3	3	4.5	104.77	101360000	100380000	120030000	59563000	82386000	83547000	54087000	56875000	70062000	20067000
c456053_g1	c456053_g1;c516932_g1;c461080_g1	orf length:2793 frame:2 start:614 end:3406 gi|751784284|ref|XP_011201427.1| PREDICTED: talin-1 isoform X2 [Bactrocera dorsalis];orf length:2256 frame:2 start:359 end:2614 gi|751450756|ref|XP_011179675.1| PREDICTED: talin-1 isoform X2 [Bactrocera cucurbitae	3	13	4	13	16.8	102.01	235240000	183540000	236650000	205570000	287990000	256830000	257470000	221650000	170160000	192140000	198420000	148070000
c456073_g1	c456073_g1;c535876_g1;c483273_g1;c506287_g1;c477787_g1;c458147_g1;c533379_g1;c535887_g1;c535866_g1;c555496_g1;c528560_g1;c456319_g1;c533602_g1;c495655_g1;c462563_g1;c133338_g1;c15881_g1;c483644_g1;c531630_g1;c546479_g1;c520046_g1;c527205_g1;c492065_g1;c507474_g1	orf length:2016 frame:2 start:137 end:2152 gi|751465634|ref|XP_011187815.1| PREDICTED: NADPH--cytochrome P450 reductase isoform X1 [Bactrocera cucurbitae] gi|751465636|ref|XP_011187816.1| PREDICTED: NADPH--cytochrome P450 reductase isoform X1 [Bactrocera c	24	11	10	11	21	76.356	334870000	491390000	412790000	384380000	394560000	373630000	339860000	382920000	377360000	429050000	414150000	426380000
c456082_g1	c456082_g1	orf length:1323 frame:3 start:81 end:1403 gi|751772006|ref|XP_011208370.1| PREDICTED: glucose dehydrogenase [FAD, quinone] [Bactrocera dorsalis]	1	1	1	1	2.9	49.709	53763000	38171000	45494000	45942000	46907000	37428000	49875000	52579000	36326000	43463000	48074000	54520000
c456127_g1	c456127_g1;c449037_g1	orf length:294 frame:2 start:185 end:478 gi|751803644|ref|XP_011211973.1| PREDICTED: 60S acidic ribosomal protein P2 [Bactrocera dorsalis]	2	3	2	3	52	10.35	720240000	374000000	314580000	426890000	624740000	324690000	574690000	360210000	162010000	329310000	299290000	478150000
c456133_g1	c456133_g1;c477482_g1;c473987_g1;c546884_g1;c539790_g1;c535956_g1;c476425_g1;c486049_g1;c541824_g1;c537515_g1;c539703_g1;c554902_g1;c296290_g1;c494860_g1;c530080_g1;c448896_g1;c487966_g1;c467269_g1;c538746_g1	orf length:2439 frame:1 start:373 end:2811 gi|929378291|ref|XP_014099419.1| PREDICTED: alanine--tRNA ligase, cytoplasmic [Bactrocera oleae] gi|929378293|ref|XP_014099421.1| PREDICTED: alanine--tRNA ligase, cytoplasmic [Bactrocera oleae];orf length:1323 fra	19	14	14	14	20.3	91.887	227540000	250790000	279470000	274700000	209240000	206510000	328990000	268340000	198700000	274180000	337500000	335380000
c456140_g1	c456140_g1;c529841_g1;c495072_g1;c456360_g1;c458193_g1;c454439_g1;c485309_g1;c501958_g1;c539895_g1	orf length:1140 frame:1 start:727 end:1866 gi|929363522|ref|XP_014091314.1| PREDICTED: uncharacterized protein LOC106618196 [Bactrocera oleae];orf length:1050 frame:1 start:619 end:1668 gi|751451476|ref|XP_011180068.1| PREDICTED: cytochrome P450 6g1 [Bactr	9	9	3	3	22.6	42.921	268170000	244620000	274510000	192340000	139220000	169610000	181010000	164380000	210420000	203680000	230200000	166810000
c456181_g1	c456181_g1;c542321_g1;c507826_g1	orf length:426 frame:2 start:947 end:1372 gi|751775043|ref|XP_011214165.1| PREDICTED: tumor susceptibility gene 101 protein [Bactrocera dorsalis];orf length:528 frame:2 start:938 end:1465 gi|751775043|ref|XP_011214165.1| PREDICTED: tumor susceptibility gen	3	2	2	2	21.8	16.06							15808000	15118000			16310000	11620000
c456201_g1	c456201_g1	orf length:918 frame:1 start:184 end:1101 gi|751801627|ref|XP_011210867.1| PREDICTED: glutaryl-CoA dehydrogenase, mitochondrial [Bactrocera dorsalis] gi|751801629|ref|XP_011210869.1| PREDICTED: glutaryl-CoA dehydrogenase, mitochondrial [Bactrocera dorsalis	1	1	1	1	7.2	33.63	51351000	35090000	25892000	54860000	55419000	43614000	14759000	23203000	19297000	38531000	39953000	46347000
c456206_g1	c456206_g1;c202958_g1;c488361_g1;c550606_g1;c463690_g1	orf length:1938 frame:1 start:187 end:2124 gi|751782094|ref|XP_011200238.1| PREDICTED: fat-body protein 1-like [Bactrocera dorsalis];orf length:228 frame:2 start:5 end:232 gi|751476440|ref|XP_011193706.1| PREDICTED: fat-body protein 1-like [Bactrocera cucu	5	5	0	1	8.5	73.3	96284000	111570000	97205000	175950000	168370000	131260000	132490000	195360000	161750000	294030000	298420000	428450000
c456240_g1	c456240_g1;c507522_g1;c474269_g1;c453917_g1;c467729_g1;c501814_g1;c368818_g1;c549014_g1	orf length:798 frame:2 start:992 end:1789 gi|751779431|ref|XP_011198801.1| PREDICTED: probable aminopeptidase NPEPL1 isoform X1 [Bactrocera dorsalis];orf length:1605 frame:3 start:240 end:1844 gi|751779433|ref|XP_011198803.1| PREDICTED: probable aminopepti	8	6	6	6	30.8	28	218300000	181090000	129870000	161250000	220050000	146040000	176550000	182160000	193130000	238480000	167780000	175420000
c456267_g1	c456267_g1	orf length:2592 frame:3 start:4677 end:7268 gi|751790490|ref|XP_011204798.1| PREDICTED: protein stoned-B [Bactrocera dorsalis]	1	1	1	1	1.4	92.699				37104000
c456303_g1	c456303_g1;c533410_g1;c469104_g1	orf length:306 frame:3 start:897 end:1202 gi|498931182|ref|XP_004519086.1| PREDICTED: ras-like protein 3 [Ceratitis capitata] gi|498931184|ref|XP_004519087.1| PREDICTED: ras-like protein 3 [Ceratitis capitata] gi|498931186|ref|XP_004519088.1| PREDICTED: ra	3	2	2	2	20.6	11.565	33105000		26091000	27172000	37223000	30208000	25653000	40140000	27674000	48248000	61862000	53661000
c463225_g1	c463225_g1;c456340_g1	orf length:225 frame:1 start:2140 end:2364 gi|929374094|ref|XP_014097093.1| PREDICTED: LOW QUALITY PROTEIN: uncharacterized protein LOC106622441, partial [Bactrocera oleae];orf length:1596 frame:1 start:64 end:1659 gi|929374094|ref|XP_014097093.1| PREDICTE	2	1	1	1	28	8.4845		31254000	30724000		31221000		21920000		20816000
c456354_g1	c456354_g1	orf length:1833 frame:2 start:206 end:2038 gi|751774908|ref|XP_011214092.1| PREDICTED: leucine--tRNA ligase, cytoplasmic [Bactrocera dorsalis]	1	1	1	1	2.1	68.354						8558000	7190200		7500800
c456380_g1	c456380_g1;c482793_g1;c483068_g1	orf length:2640 frame:1 start:406 end:3045 gi|751470639|ref|XP_011190556.1| PREDICTED: cytosolic 10-formyltetrahydrofolate dehydrogenase [Bactrocera cucurbitae]	3	29	26	29	40.7	96.36	2612300000	2588600000	2574000000	1763000000	1956500000	1776500000	2405400000	2360100000	2365600000	2202400000	2132000000	2187600000
c456385_g1	c456385_g1;c472549_g1	orf length:4791 frame:2 start:3356 end:8146 gi|3337431|gb|AAC27550.1| projectin [Drosophila melanogaster]	2	18	0	3	12.3	178.93	499860000	476840000	396410000	270980000	341310000	249250000	373470000	422670000	446820000	186440000	219970000	197540000
c456389_g1	c456389_g1;c221515_g1;c221510_g1	orf length:558 frame:2 start:53 end:610 gi|929379447|ref|XP_014100047.1| PREDICTED: endocuticle structural glycoprotein SgAbd-4-like [Bactrocera oleae]	3	8	8	8	76.3	20.523	455160000	383820000	438820000	3897300000	3959500000	4144900000	1883700000	1850200000	1915500000	3836800000	3451400000	3977900000
c456417_g1	c456417_g1;c490645_g1	orf length:204 frame:1 start:151 end:354 gi|195436931|ref|XP_002066399.1| uncharacterized protein Dwil_GK18269 [Drosophila willistoni] gi|194162484|gb|EDW77385.1| uncharacterized protein Dwil_GK18269 [Drosophila willistoni];orf length:348 frame:2 start:83	2	2	2	2	36.8	8.0232	209510000	305240000	189900000	104530000	115300000	133360000	166410000	227160000	279340000	109820000	147770000	95762000
c456462_g1	c456462_g1;c469654_g1;c464763_g1;c453126_g1;c471231_g1;c511069_g1;c486648_g1;c506972_g1	orf length:2430 frame:2 start:143 end:2572 gi|751781793|ref|XP_011200077.1| PREDICTED: phospholipase A-2-activating protein [Bactrocera dorsalis];orf length:876 frame:2 start:428 end:1303 gi|751781793|ref|XP_011200077.1| PREDICTED: phospholipase A-2-activa	8	2	2	2	2.7	88.46	26571000	21035000	28151000	27280000	31144000	30418000	26681000	23894000	49387000	38822000	29707000	38411000
c456493_g1	c456493_g1;c553428_g1;c537772_g1;c476430_g1	orf length:1350 frame:2 start:290 end:1639 gi|929356355|ref|XP_014087382.1| PREDICTED: L-2-hydroxyglutarate dehydrogenase, mitochondrial-like [Bactrocera oleae] gi|929362017|ref|XP_014090485.1| PREDICTED: L-2-hydroxyglutarate dehydrogenase, mitochondrial-l	4	4	4	4	10.9	50.143	80949000	51577000	80238000	50527000	62621000	73085000	102070000	114520000	93739000	62988000	63770000	77582000
c521055_g1	c521055_g1;c495893_g1;c517481_g1;c456526_g1;c475768_g1;c524519_g1	orf length:1038 frame:3 start:177 end:1214 gi|751462799|ref|XP_011186269.1| PREDICTED: mitochondrial-processing peptidase subunit alpha [Bactrocera cucurbitae];orf length:1368 frame:1 start:181 end:1548 gi|751462799|ref|XP_011186269.1| PREDICTED: mitochond	6	2	2	2	7.8	37.848	18725000		15062000				16802000		15117000	12653000
c456558_g1	c456558_g1;c505018_g1	orf length:1554 frame:1 start:604 end:2157 gi|751464490|ref|XP_011187192.1| PREDICTED: dual specificity protein kinase splA [Bactrocera cucurbitae] gi|751464492|ref|XP_011187193.1| PREDICTED: dual specificity protein kinase splA [Bactrocera cucurbitae] gi|	2	2	2	2	3.7	56.331	16454000			11306000	12581000				13272000			13639000
c514505_g1	c514505_g1;c456608_g1;c456587_g1	orf length:816 frame:3 start:2337 end:3152 gi|929353877|ref|XP_014086025.1| PREDICTED: cathepsin B [Bactrocera oleae];orf length:1089 frame:2 start:104 end:1192 gi|929353877|ref|XP_014086025.1| PREDICTED: cathepsin B [Bactrocera oleae];orf length:768 frame	3	3	3	3	10.7	30.117	187660000	64100000	239340000	260890000	189280000	233050000	291480000	324870000	263430000	432780000	272120000	237970000
c456684_g1	c456684_g1;c500201_g1;c535363_g1	orf length:537 frame:1 start:445 end:981 gi|751798737|ref|XP_011209296.1| PREDICTED: pyridoxine-5&apos;-phosphate oxidase isoform X1 [Bactrocera dorsalis];orf length:576 frame:2 start:2 end:577 gi|929366519|ref|XP_014092957.1| PREDICTED: pyridoxine-5&apos;	3	2	2	2	13.4	20.847									30642000
c456698_g1	c456698_g1;c498117_g1;c461391_g1;c465669_g1;c449440_g1;c482193_g1;c527094_g1	orf length:1926 frame:3 start:3186 end:5111 gi|751473371|ref|XP_011192038.1| PREDICTED: twitchin isoform X13 [Bactrocera cucurbitae];orf length:951 frame:2 start:152 end:1102 gi|751473357|ref|XP_011192030.1| PREDICTED: twitchin isoform X6 [Bactrocera cucur	7	16	0	6	27.9	72.375	592460000	704050000	684670000	611020000	444430000	604700000	652210000	734060000	707160000	415840000	539830000	468450000
c456706_g1	c456706_g1	orf length:1284 frame:3 start:3036 end:4319 gi|929380709|ref|XP_014100756.1| PREDICTED: papilin, partial [Bactrocera oleae]	1	3	2	2	6.1	47.164	24261000	24819000	20513000			23864000	35434000	17733000	17781000
c456717_g1	c456717_g1	orf length:1215 frame:2 start:296 end:1510 gi|498998658|ref|XP_004533902.1| PREDICTED: NADH-ubiquinone oxidoreductase 49 kDa subunit [Ceratitis capitata]	1	2	1	1	4.9	44.382	38810000	24118000	24452000	17967000	13279000	16098000	23954000		18816000	15590000	15291000	9098400
c456725_g1	c456725_g1;c492130_g1;c525186_g1	orf length:882 frame:2 start:203 end:1084 gi|751450299|ref|XP_011179421.1| PREDICTED: elongation factor Tu, mitochondrial [Bactrocera cucurbitae]	3	6	6	6	24.1	32.284	259480000	296010000	228870000	164060000	184770000	189900000	212930000	256490000	219560000	165460000	202180000	230960000
c456793_g1	c456793_g1;c485288_g1;c554195_g1;c454764_g1	orf length:1383 frame:1 start:118 end:1500 gi|751777025|ref|XP_011197501.1| PREDICTED: argininosuccinate lyase [Bactrocera dorsalis];orf length:795 frame:2 start:704 end:1498 gi|751777025|ref|XP_011197501.1| PREDICTED: argininosuccinate lyase [Bactrocera d	4	3	3	3	5.9	51.281	31125000	38551000	34268000	18750000	27836000	32226000	19154000		34010000		26702000
c456836_g1	c456836_g1;c555318_g1	orf length:1188 frame:1 start:127 end:1314 gi|751460845|ref|XP_011185202.1| PREDICTED: lysine--tRNA ligase isoform X2 [Bactrocera cucurbitae]	2	4	4	4	13.1	45.116	45487000	41757000	30938000	53918000	41441000	48377000		46350000		57205000	20181000	34824000
c456845_g1	c456845_g1;c506743_g1;c528775_g1;c496071_g1;c464768_g1;c523618_g1	orf length:1968 frame:2 start:1493 end:3460 gi|929373966|ref|XP_014097021.1| PREDICTED: ATP-citrate synthase-like isoform X2 [Bactrocera oleae]	6	8	0	3	14.5	71.003	113480000	109720000	66808000	98682000	130780000	106510000	122270000	139440000	112030000	134850000	117830000	115380000
c456890_g1	c456890_g1;c380021_g1;c456085_g1;c380019_g1;c380020_g1;c380017_g1;c380023_g1;c498567_g1;c472807_g1	orf length:432 frame:2 start:518 end:949 gi|498967759|ref|XP_004526145.1| PREDICTED: ribose-phosphate pyrophosphokinase 2 isoform X2 [Ceratitis capitata];orf length:174 frame:1 start:1 end:174 gi|968043665|ref|XP_015017853.1| uncharacterized protein Dmoj_G	9	4	4	4	31.2	15.661	95217000	89444000	121410000	126000000	122120000	108170000	82493000	87710000	102260000	172480000	137730000	134860000
c456964_g1	c456964_g1;c179900_g1;c179899_g1;c179897_g1;c515291_g1;c520294_g1;c480877_g1;c546341_g1;c449403_g1;c179896_g1;c179894_g1;c179895_g1;c485810_g1;c493782_g1;c471049_g1;c517631_g1;c460269_g1;c531995_g1	orf length:885 frame:3 start:1659 end:2543 gi|751793798|ref|XP_011206592.1| PREDICTED: C3 and PZP-like alpha-2-macroglobulin domain-containing protein 8 [Bactrocera dorsalis]	18	9	9	9	36.3	31.611	7173700000	6818000000	7504000000	7687500000	7339600000	6981400000	4722700000	5280400000	6771500000	6267900000	7520300000	5881900000
c462983_g1	c462983_g1;c456965_g1;c75212_g1;c170372_g1	orf length:1290 frame:1 start:109 end:1398 gi|926641780|ref|XP_013787037.1| PREDICTED: tubulin beta chain-like [Limulus polyphemus];orf length:1290 frame:3 start:108 end:1397 gi|926641780|ref|XP_013787037.1| PREDICTED: tubulin beta chain-like [Limulus poly	4	3	2	2	8.6	48.195	1123400000	1087200000	846840000	867440000	1065100000	733520000	1107000000	1000100000	998010000	1654300000	1435400000	785770000
c463166_g1	c463166_g1;c464160_g1;c519176_g1;c477177_g1;c456967_g1;c530390_g1;c218277_g1;c484432_g1;c524983_g1;c544350_g1;c480502_g1;c508425_g1;c465061_g1;c512326_g1;c463679_g1;c546574_g1;c475168_g1;c480867_g1;c453377_g1;c469299_g1;c460600_g1	orf length:1809 frame:2 start:1961 end:3769 gi|929379531|ref|XP_014100096.1| PREDICTED: synaptic vesicle glycoprotein 2B [Bactrocera oleae];orf length:1818 frame:2 start:878 end:2695 gi|751787646|ref|XP_011203247.1| PREDICTED: synaptic vesicle glycoprotein	21	2	2	2	4.3	65.46		12181000							3930700	5046700
c456970_g1	c456970_g1	orf length:843 frame:1 start:64 end:906 gi|751445537|ref|XP_011176818.1| PREDICTED: probable phenylalanine--tRNA ligase alpha subunit [Bactrocera cucurbitae]	1	2	2	2	6.4	31.645			10871000	18225000	8644100	13612000	18160000	14724000	10487000	6573300
c457061_g1	c457061_g1;c466260_g1;c489691_g1;c554680_g1;c476557_g1;c483444_g1	orf length:399 frame:2 start:548 end:946 gi|751796376|ref|XP_011208002.1| PREDICTED: protein lifeguard 1 isoform X1 [Bactrocera dorsalis];orf length:597 frame:2 start:515 end:1111 gi|751796378|ref|XP_011208003.1| PREDICTED: protein lifeguard 1 isoform X2 [	6	1	1	1	7.5	14.996	28351000	23639000		23982000	33884000	35382000		31421000	31903000	35078000	41354000	41667000
c528433_g1	c528433_g1;c544993_g1;c457064_g1;c469003_g1;c516865_g1	orf length:1083 frame:2 start:410 end:1492 gi|929363877|ref|XP_014091512.1| PREDICTED: dymeclin isoform X2 [Bactrocera oleae];orf length:1098 frame:1 start:343 end:1440 gi|499006645|ref|XP_004535874.1| PREDICTED: dymeclin [Ceratitis capitata];orf length:12	5	1	1	1	3.9	39.776									8234800	15104000		9226400
c457087_g1	c457087_g1	orf length:4137 frame:3 start:2430 end:6566 gi|751801071|ref|XP_011210562.1| PREDICTED: nesprin-1 [Bactrocera dorsalis]	1	1	1	1	0.7	152.31	23714000	30730000	27686000	27430000	29227000	25604000	18960000	24557000	21997000	7397400		8550900
c457122_g1	c457122_g1;c347776_g1;c347781_g1;c147382_g1;c498356_g1	orf length:1605 frame:1 start:2539 end:4143 gi|751770187|ref|XP_011197841.1| PREDICTED: myosin light chain kinase, smooth muscle-like [Bactrocera dorsalis]	5	13	0	13	27.3	61.509	887860000	992410000	790760000	634070000	738040000	613410000	760440000	806800000	741050000	485490000	443640000	447690000
c494539_g1	c494539_g1;c457160_g1;c511862_g1;c237836_g1;c522536_g1	orf length:1092 frame:3 start:369 end:1460 gi|929347351|ref|XP_014094056.1| PREDICTED: UDP-glucuronosyltransferase 2B10-like isoform X2 [Bactrocera oleae];orf length:1473 frame:3 start:21 end:1493 gi|751446080|ref|XP_011177112.1| PREDICTED: uncharacterized	5	2	2	2	7.7	41.026	25661000		22909000				34039000	31167000	38599000	29244000	34301000	24611000
c466861_g1	c466861_g1;c457182_g1;c512807_g1;c509940_g1;c464396_g1;c496235_g1;c513928_g1;c553112_g1;c464741_g1;c536111_g1;c515515_g1;c466121_g1;c542477_g1;c543214_g1;c496459_g1;c488089_g1;c538138_g1;c550452_g1;c551001_g1;c514412_g1;c540095_g1;c490876_g1;c543210_g1;c497808_g1;c512660_g1;c521947_g1;c53696_g1;c282030_g1;c282028_g1;c535192_g1;c536907_g1;c450760_g1;c538276_g1;c479034_g1;c548609_g1;c473841_g1;c538…	orf length:2757 frame:3 start:786 end:3542 gi|499009604|ref|XP_004536608.1| PREDICTED: filamin-A isoform X7 [Ceratitis capitata];orf length:2757 frame:3 start:372 end:3128 gi|499009604|ref|XP_004536608.1| PREDICTED: filamin-A isoform X7 [Ceratitis capitata	47	35	3	35	46.8	100.56	6791300000	6803900000	6701100000	8084000000	7310900000	7300500000	7082200000	6818800000	6767900000	5816600000	5837300000	5217900000
c457230_g1	c457230_g1;c478795_g1;c499348_g1;c535891_g1;c540581_g1;c531695_g1;c521991_g1;c544501_g1;c541592_g1;c489414_g1;c552638_g1;c526773_g1;c471443_g1	orf length:1272 frame:3 start:636 end:1907 gi|751787407|ref|XP_011203119.1| PREDICTED: extended synaptotagmin-2-B isoform X3 [Bactrocera dorsalis] gi|751787409|ref|XP_011203120.1| PREDICTED: extended synaptotagmin-2-B isoform X3 [Bactrocera dorsalis];orf l	13	6	1	3	19.1	47.325	55983000	67236000	97159000	37307000	77511000	66622000	51841000	55018000
c457240_g1	c457240_g1;c495519_g1;c476634_g1;c549270_g1	orf length:1113 frame:1 start:172 end:1284 gi|751777141|ref|XP_011197565.1| PREDICTED: isocitrate dehydrogenase [NAD] subunit beta, mitochondrial [Bactrocera dorsalis]	4	7	7	7	20.5	40.602	451590000	268450000	395850000	204870000	186970000	197870000	402730000	388070000	453590000	232580000	193310000	172770000
c457247_g1	c457247_g1;c534211_g1;c296400_g1;c296399_g1;c465713_g1;c546639_g1;c534046_g1;c503178_g1;c506173_g1;c553342_g1	orf length:501 frame:3 start:1005 end:1505 gi|751780522|ref|XP_011199387.1| PREDICTED: muscle-specific protein 20 [Bactrocera dorsalis];orf length:318 frame:2 start:110 end:427 gi|751780522|ref|XP_011199387.1| PREDICTED: muscle-specific protein 20 [Bactroc	10	13	1	13	64.7	18.709	13369000000	15394000000	14021000000	14673000000	15151000000	14621000000	13665000000	13988000000	13346000000	6153000000	7337900000	7115300000
c457255_g1	c457255_g1	orf length:477 frame:1 start:1135 end:1611 gi|906462775|gb|KNC24972.1| hypothetical protein FF38_11799 [Lucilia cuprina]	1	1	1	1	5.7	17.895		6100500	8628800		5662900	5879600	5235200	7002800
c457259_g1	c457259_g1	orf length:1530 frame:1 start:1990 end:3519 gi|929374676|ref|XP_014097413.1| PREDICTED: Golgi apparatus protein 1 isoform X2 [Bactrocera oleae]	1	1	1	1	1.8	58.406			10057000	8301800	9021800	7893900	9240000				10107000
c457273_g1	c457273_g1;c465027_g1;c509895_g1	orf length:3693 frame:3 start:4203 end:7895 gi|751796896|ref|XP_011208288.1| PREDICTED: zinc finger protein Xfin isoform X2 [Bactrocera dorsalis];orf length:1407 frame:2 start:2480 end:3886 gi|929357225|ref|XP_014087856.1| PREDICTED: zinc finger protein Xf	3	2	2	2	2.3	138.34										41601000	55010000	56575000
c512651_g1	c512651_g1;c457327_g1	orf length:252 frame:-3 start:191 end:442 gi|751793082|ref|XP_011206211.1| PREDICTED: proteasome subunit beta type-5-like [Bactrocera dorsalis];orf length:261 frame:2 start:2 end:262 gi|929361595|ref|XP_014090249.1| PREDICTED: proteasome subunit beta type-	2	2	1	1	26.2	9.6525	75833000		105120000			52050000	53479000	38468000
c480843_g1	c480843_g1;c457342_g1	orf length:1035 frame:1 start:244 end:1278 gi|751778343|ref|XP_011198211.1| PREDICTED: protein YIF1B-B isoform X1 [Bactrocera dorsalis];orf length:1146 frame:3 start:117 end:1262 gi|751778343|ref|XP_011198211.1| PREDICTED: protein YIF1B-B isoform X1 [Bactr	2	1	1	1	2.9	38.246
c457378_g1	c457378_g1	orf length:3159 frame:2 start:3521 end:6679 gi|906459943|gb|KNC22821.1| hypothetical protein FF38_08018, partial [Lucilia cuprina]	1	5	0	2	5.3	116.32	34969000	36019000	68698000	35549000	37145000	34401000	84549000	70271000	43914000	21014000	30389000	33796000
c484854_g1	c484854_g1;c480049_g1;c457412_g1;c545582_g1	orf length:411 frame:3 start:1278 end:1688 gi|498966998|ref|XP_004525953.1| PREDICTED: probable peroxisomal acyl-coenzyme A oxidase 1 [Ceratitis capitata];orf length:750 frame:1 start:670 end:1419 gi|929374294|ref|XP_014097201.1| PREDICTED: probable peroxi	4	2	2	2	18.2	15.748	18369000	17413000		20127000	24600000	20565000	19938000	26910000	15576000	22140000	15319000	24415000
c463597_g1	c463597_g1;c457416_g1;c518065_g1;c516038_g1;c457057_g1;c481717_g1;c497255_g1;c518505_g1	orf length:1485 frame:3 start:483 end:1967 gi|751784566|ref|XP_011201580.1| PREDICTED: stromal interaction molecule homolog isoform X2 [Bactrocera dorsalis];orf length:1671 frame:2 start:251 end:1921 gi|751784566|ref|XP_011201580.1| PREDICTED: stromal inte	8	4	4	4	9.9	55.281	52147000	57553000	98796000		44057000		56071000	51411000	50366000	21217000
c457433_g1	c457433_g1;c466301_g1;c470542_g1;c531052_g1;c488443_g1;c457414_g1;c537841_g1;c465893_g1;c517084_g1;c482648_g1;c466323_g1	orf length:1794 frame:2 start:239 end:2032 gi|929364769|ref|XP_014091997.1| PREDICTED: protein 5NUC-like isoform X2 [Bactrocera oleae];orf length:1356 frame:2 start:5240 end:6595 gi|751459443|ref|XP_011184436.1| PREDICTED: protein 5NUC-like [Bactrocera cuc	11	7	7	7	13.7	66.482	119420000	130770000	132270000	132920000	142340000	104520000	125630000	106040000	88713000	182100000	206870000	276490000
c528152_g1	c528152_g1;c499263_g1;c457475_g1;c515686_g1;c550865_g1	orf length:333 frame:3 start:123 end:455 gi|4239713|emb|CAA72658.1| acidic ribosomal protein [Ceratitis capitata];orf length:333 frame:3 start:156 end:488 gi|4239713|emb|CAA72658.1| acidic ribosomal protein [Ceratitis capitata];orf length:333 frame:-3 star	5	3	3	3	50.5	11.397	1859000000	2501500000	2213200000	3063100000	2382800000	2336100000	2353900000	2848700000	2077700000	2796200000	2517600000	2901500000
c457493_g1	c457493_g1;c513630_g1;c469045_g1	orf length:1050 frame:1 start:769 end:1818 gi|751437861|ref|XP_011196432.1| PREDICTED: actin-interacting protein 1 [Bactrocera cucurbitae]	3	5	1	2	22.6	37.904	129610000	138920000	163900000	129550000	154890000	176290000	179950000	140090000	124570000	180160000	124170000	206980000
c500009_g1	c500009_g1;c470882_g1;c457514_g1;c458473_g1;c485362_g1;c454848_g1;c471384_g1;c462852_g1;c456802_g1;c493000_g1;c462501_g1;c527036_g1;c518146_g1;c452845_g1;c498382_g1	orf length:1065 frame:3 start:1683 end:2747 gi|929374094|ref|XP_014097093.1| PREDICTED: LOW QUALITY PROTEIN: uncharacterized protein LOC106622441, partial [Bactrocera oleae];orf length:1299 frame:1 start:1651 end:2949 gi|929374094|ref|XP_014097093.1| PREDI	15	2	2	2	5.9	40.074	30902000	21514000	26758000	20807000	23762000	21128000	18222000	27668000		15664000	16129000	14672000
c457522_g1	c457522_g1	orf length:615 frame:2 start:155 end:769 gi|929354181|ref|XP_014086189.1| PREDICTED: uncharacterized protein LOC106614803 [Bactrocera oleae]	1	10	10	10	61	23.57	8909100000	8142000000	7719800000	4196000000	3702600000	4558200000	7977500000	8178700000	9044000000	4748400000	4511400000	4511400000
c457537_g1	c457537_g1	orf length:11850 frame:3 start:1023 end:12872 gi|751789819|ref|XP_011204437.1| PREDICTED: LOW QUALITY PROTEIN: titin-like [Bactrocera dorsalis]	1	8	2	4	1.7	436.45	672480000	432980000	517870000	375750000	365480000	404980000	500260000	577020000	440450000	201310000	270520000	243720000
c457559_g1	c457559_g1;c477562_g1;c476531_g1;c197709_g1;c197707_g1;c534744_g1;c533262_g1;c526195_g1;c545579_g1;c461440_g1	orf length:2652 frame:3 start:1245 end:3896 gi|751476253|ref|XP_011193604.1| PREDICTED: apolipophorins [Bactrocera cucurbitae]	10	16	0	2	17.6	98.638	6092000000	5489900000	5272800000	5684400000	7455700000	8316600000	4929400000	4463500000	7108700000	7265200000	7536600000	6209200000
c457586_g1	c457586_g1	orf length:501 frame:3 start:219 end:719 gi|751787140|ref|XP_011202979.1| PREDICTED: actin-related protein 2/3 complex subunit 3 [Bactrocera dorsalis]	1	1	1	1	6.6	19.234		16607000		19409000	33252000	39592000	26020000	23202000	28379000	30165000	35415000	33165000
c457596_g1	c457596_g1;c456572_g1;c522265_g1;c355137_g1;c355136_g1;c539765_g1;c488865_g1	orf length:3123 frame:1 start:574 end:3696 gi|929349621|ref|XP_014102367.1| PREDICTED: titin isoform X1 [Bactrocera oleae];orf length:2484 frame:2 start:2 end:2485 gi|929349621|ref|XP_014102367.1| PREDICTED: titin isoform X1 [Bactrocera oleae]	7	5	3	4	5.6	118.15	34370000	34389000	32314000	48456000	30576000	40314000	27211000	58474000	55401000	24673000
c457597_g1	c457597_g1;c551107_g1;c493524_g1;c468096_g1;c3636_g1;c466059_g1;c484971_g1;c554288_g1;c544883_g1;c500456_g1;c454557_g1;c549257_g1;c534573_g1;c458773_g1;c551791_g1;c500666_g1;c553239_g1;c549217_g1	orf length:1416 frame:3 start:921 end:2336 gi|751781495|ref|XP_011199915.1| PREDICTED: facilitated trehalose transporter Tret1-2 homolog isoform X1 [Bactrocera dorsalis];orf length:1434 frame:3 start:1677 end:3110 gi|751781495|ref|XP_011199915.1| PREDICTED	18	2	1	2	5.1	51.564	106500000	72230000	91902000	94296000	68253000	78454000	64192000	72896000	71043000	196630000	95826000	197590000
c457602_g1	c457602_g1;c541609_g1;c458374_g1;c451175_g1;c529937_g1;c447376_g1;c457177_g1;c555482_g1;c530456_g1;c539621_g1;c508915_g1;c503596_g1;c533324_g1;c481560_g1;c513664_g1;c502470_g1;c501686_g1;c541515_g1;c507708_g1;c464879_g1;c479809_g1;c467917_g1;c548493_g1;c474222_g1;c506546_g1;c487069_g1;c487737_g1;c480396_g1;c534244_g1;c483185_g1;c512236_g1;c516521_g1;c493186_g1;c526560_g1;c491642_g1;c500814_g1;c53…	orf length:3021 frame:2 start:398 end:3418 gi|929376306|ref|XP_014098314.1| PREDICTED: myosin heavy chain, muscle isoform X11 [Bactrocera oleae];orf length:1632 frame:1 start:3694 end:5325 gi|751474217|ref|XP_011192492.1| PREDICTED: myosin heavy chain, mus	76	51	0	2	45.6	115.21	201610000	232350000	148380000	169240000	117030000	133070000	285540000	205180000	201180000	109670000	90919000	89117000
c457611_g1	c457611_g1;c529432_g1;c528694_g1;c554493_g1	orf length:789 frame:3 start:399 end:1187 gi|751785381|ref|XP_011202024.1| PREDICTED: ectonucleoside triphosphate diphosphohydrolase 5 isoform X2 [Bactrocera dorsalis];orf length:777 frame:2 start:785 end:1561 gi|968055815|ref|XP_015020862.1| uncharacteriz	4	2	2	2	6.8	28.856	23082000	22731000	24355000	21567000		19816000	22783000	24450000	24919000	24794000	23921000	21295000
c494623_g1	c494623_g1;c457620_g1;c448060_g1;c346342_g1;c346339_g1;c546680_g1;c346338_g1;c346341_g1;c499342_g1;c511830_g1	orf length:471 frame:3 start:447 end:917 gi|751774097|ref|XP_011213665.1| PREDICTED: 40S ribosomal protein S10b [Bactrocera dorsalis] gi|929363977|ref|XP_014091567.1| PREDICTED: 40S ribosomal protein S10b [Bactrocera oleae];orf length:471 frame:2 start:158	10	6	6	6	38.2	17.68	1573700000	1736600000	1528100000	1826200000	1887100000	1837300000	2030100000	1561400000	2076900000	1894300000	2011100000	1937600000
c457624_g1	c457624_g1;c487587_g1;c516714_g1;c538180_g1;c512518_g1;c483069_g1;c535426_g1;c543234_g1;c511475_g1;c464082_g1;c525714_g1	orf length:2088 frame:2 start:185 end:2272 gi|751803752|ref|XP_011212030.1| PREDICTED: poly(U)-specific endoribonuclease homolog [Bactrocera dorsalis]	11	16	6	16	27.3	74.327	1552600000	1341100000	1324000000	884620000	1001700000	1071300000	1195800000	1161200000	1156000000	590070000	601270000	690590000
c457640_g1	c457640_g1;c525188_g1;c537602_g1	orf length:4182 frame:2 start:563 end:4744 gi|219362829|ref|NP_001136443.1| clathrin heavy chain [Bombyx mori] gi|827552592|ref|XP_012548051.1| PREDICTED: clathrin heavy chain isoform X1 [Bombyx mori] gi|218563475|dbj|BAH03459.1| clathrin [Bombyx mori]	3	10	0	4	8	154.11	206280000	240310000	229780000	261280000	267360000	281670000	228410000	240050000	202680000	272710000	274020000	302930000
c457668_g1	c457668_g1;c491151_g1;c495574_g1;c525638_g1;c531821_g1;c528879_g1;c478328_g1	orf length:2097 frame:2 start:131 end:2227 gi|751440736|ref|XP_011191302.1| PREDICTED: probable 2-oxoglutarate dehydrogenase E1 component DHKTD1 homolog, mitochondrial [Bactrocera cucurbitae];orf length:2367 frame:1 start:133 end:2499 gi|751440736|ref|XP_0	7	6	5	6	8.9	79.212	72632000	61184000	43259000	64392000	59211000	52650000	44891000	51734000	45707000	74913000	67238000	102760000
c457685_g1	c457685_g1;c523962_g1;c548997_g1;c518701_g1	orf length:1488 frame:1 start:205 end:1692 gi|751453455|ref|XP_011181148.1| PREDICTED: lysosomal alpha-mannosidase [Bactrocera cucurbitae];orf length:1614 frame:2 start:224 end:1837 gi|751453455|ref|XP_011181148.1| PREDICTED: lysosomal alpha-mannosidase [B	4	2	2	2	4.4	55.305											21821000
c457699_g1	c457699_g1	orf length:2028 frame:1 start:82 end:2109 gi|929379110|ref|XP_014099865.1| PREDICTED: larval serum protein 2 [Bactrocera oleae]	1	2	1	1	4.1	73.818				21899000		20370000	19447000
c457726_g1	c457726_g1;c493424_g1;c451899_g1;c457566_g1;c462086_g1;c464168_g1;c478016_g1;c112591_g1;c456042_g1;c524903_g1;c472447_g1	orf length:654 frame:1 start:391 end:1044 gi|929363002|ref|XP_014091024.1| PREDICTED: reticulon-1-A isoform X5 [Bactrocera oleae] gi|929363004|ref|XP_014091025.1| PREDICTED: reticulon-1-A isoform X5 [Bactrocera oleae];orf length:636 frame:1 start:208 end:8	11	9	2	8	27.1	24.355	1346600000	1629900000	1334600000	1731700000	1901300000	1241300000	1424400000	1665700000	1199000000	1947900000	1672100000	1786100000
c457758_g1	c457758_g1;c476629_g1;c527555_g1;c525848_g1;c552214_g1;c552054_g1;c534318_g1;c480806_g1;c466981_g1;c549971_g1;c487744_g1;c530636_g1;c554252_g1;c495009_g1;c498237_g1;c517185_g1;c454982_g1;c478292_g1;c518212_g1;c536319_g1;c452561_g1;c454533_g1;c541826_g1;c543392_g1	orf length:2187 frame:3 start:270 end:2456 gi|751468014|ref|XP_011189118.1| PREDICTED: sodium/potassium-transporting ATPase subunit alpha [Bactrocera cucurbitae]	24	8	1	1	12.3	78.469	34342000	30834000	50631000				29388000			36327000	39362000	35681000
c462764_g1	c462764_g1;c457771_g1	orf length:252 frame:2 start:359 end:610 gi|498970185|ref|XP_004526747.1| PREDICTED: ras-related protein Rac1 [Ceratitis capitata] gi|751439461|ref|XP_011184346.1| PREDICTED: ras-related protein Rac1 [Bactrocera cucurbitae] gi|751801969|ref|XP_011211052.1|	2	1	1	1	20.2	9.7961				89788000	98992000	100740000	46323000		61273000	88838000		148360000
c457838_g1	c457838_g1	orf length:2430 frame:1 start:178 end:2607 gi|751439683|ref|XP_011185563.1| PREDICTED: ubiquitin carboxyl-terminal hydrolase 5 [Bactrocera cucurbitae]	1	3	0	1	3.6	88.617	8589600										28369000
c457856_g1	c457856_g1;c476621_g1;c533954_g1;c513050_g1;c525529_g1;c484409_g1;c531447_g1;c516924_g1;c458483_g1	orf length:1425 frame:1 start:511 end:1935 gi|751801007|ref|XP_011210527.1| PREDICTED: nascent polypeptide-associated complex subunit alpha, muscle-specific form [Bactrocera dorsalis];orf length:1455 frame:1 start:496 end:1950 gi|751801007|ref|XP_011210527	9	8	1	1	30.9	47.609		36154000
c473581_g1	c473581_g1;c464154_g1;c457944_g1;c545352_g1;c542353_g1;c549564_g1;c546316_g1;c533590_g1;c522752_g1;c516283_g1;c491089_g1;c490942_g1;c488159_g1;c453738_g1;c451474_g1;c546357_g1;c540481_g1;c480245_g1;c537881_g1;c527960_g1;c451645_g1;c496929_g1;c512228_g1;c546403_g1;c523331_g1;c529353_g1;c484551_g1;c482938_g1;c506453_g1;c493613_g1;c483712_g1;c506529_g1;c529584_g1;c485599_g1;c479010_g1;c470802_g1;c52…	orf length:873 frame:3 start:1959 end:2831 gi|929366562|ref|XP_014092980.1| PREDICTED: uncharacterized protein LOC106619422 isoform X2 [Bactrocera oleae];orf length:1182 frame:3 start:1854 end:3035 gi|929366562|ref|XP_014092980.1| PREDICTED: uncharacterize	42	4	4	4	20.3	32.474	250100000	255600000	249250000	246570000	233800000	209910000	258020000	221930000	309260000	352890000	248910000	286770000
c457974_g1	c457974_g1;c482130_g1	orf length:498 frame:1 start:1504 end:2001 gi|751461762|ref|XP_011185701.1| PREDICTED: flocculation protein FLO11 [Bactrocera cucurbitae];orf length:1032 frame:3 start:1260 end:2291 gi|751461762|ref|XP_011185701.1| PREDICTED: flocculation protein FLO11 [Ba	2	1	1	1	6.6	16.549	78993000			9094900		59627000		5463700	18884000	7172800	6064000	8191700
c517905_g1	c517905_g1;c515587_g1;c457992_g1	orf length:390 frame:3 start:57 end:446 gi|929366876|ref|XP_014093153.1| PREDICTED: protein OPI10 homolog [Bactrocera oleae];orf length:588 frame:2 start:107 end:694 gi|751458312|ref|XP_011183817.1| PREDICTED: protein OPI10 homolog [Bactrocera cucurbitae];	3	1	1	1	10	14.085	38054000	44249000			74995000		50116000	66529000	49666000		40833000	43967000
c458027_g1	c458027_g1	orf length:4542 frame:3 start:4824 end:9365 gi|751801071|ref|XP_011210562.1| PREDICTED: nesprin-1 [Bactrocera dorsalis]	1	9	3	5	7	168.72	65359000	88088000	77677000	77539000	58182000	56267000	70844000	81086000	55380000		44899000
c517414_g1	c517414_g1;c461464_g1;c458036_g1;c498903_g1;c489200_g1;c454432_g1;c493703_g1;c470293_g1;c458195_g1;c485256_g1;c469711_g1;c537817_g1;c541516_g1;c528113_g1;c466853_g1;c542235_g1;c503295_g1;c460909_g1;c507443_g1;c553442_g1;c294686_g1;c294685_g1;c488739_g1;c552118_g1;c517114_g1;c523677_g1;c508352_g1	orf length:636 frame:1 start:178 end:813 gi|498963671|ref|XP_004525247.1| PREDICTED: uncharacterized protein LOC101451629 isoform X10 [Ceratitis capitata];orf length:636 frame:2 start:209 end:844 gi|498963671|ref|XP_004525247.1| PREDICTED: uncharacterized	27	14	0	1	65.1	24.081		37664000	40652000	37377000	36739000		49439000	57213000	50227000
c458048_g1	c458048_g1	orf length:3861 frame:3 start:2892 end:6752 gi|968025451|ref|XP_015013372.1| uncharacterized protein Dere_GG14324, isoform C [Drosophila erecta] gi|945183037|gb|KQS43436.1| uncharacterized protein Dere_GG14324, isoform C [Drosophila erecta]	1	2	1	1	1.9	139.12					16401000			33208000
c458096_g1	c458096_g1;c497049_g1;c488903_g1;c508333_g1;c555637_g1;c468348_g1;c490210_g1;c532034_g1;c463956_g1;c529215_g1;c543556_g1;c470389_g1;c520907_g1;c491310_g1;c478357_g1;c503477_g1;c551912_g1;c198745_g1;c510201_g1;c459974_g1;c506793_g1;c503703_g1;c514806_g1;c523134_g1;c482148_g1;c537967_g1;c537856_g1;c551310_g1;c548293_g1;c455076_g1;c459896_g1;c542226_g1;c517616_g1;c494836_g1;c468176_g1;c529522_g1;c49…	orf length:1740 frame:1 start:2551 end:4290 gi|929361101|ref|XP_014089982.1| PREDICTED: sarcalumenin [Bactrocera oleae] gi|929361103|ref|XP_014089983.1| PREDICTED: sarcalumenin [Bactrocera oleae];orf length:2160 frame:2 start:2012 end:4171 gi|498999874|ref	64	13	1	13	30.2	65.834	2102400000	2388600000	2383300000	2050300000	2171300000	1906400000	2247400000	2303200000	2158300000	1171300000	1256800000	1231100000
c458111_g1	c458111_g1	orf length:714 frame:1 start:61 end:774 gi|751451976|ref|XP_011180338.1| PREDICTED: laminin subunit beta-1 [Bactrocera cucurbitae] gi|751451978|ref|XP_011180339.1| PREDICTED: laminin subunit beta-1 [Bactrocera cucurbitae] gi|751451980|ref|XP_011180340.1| P	1	2	1	1	8	26.271								49377000		48331000	65239000	51522000
c458144_g1	c458144_g1;c182577_g1	orf length:1947 frame:2 start:203 end:2149 gi|751462865|ref|XP_011186304.1| PREDICTED: putative ferric-chelate reductase 1 homolog isoform X1 [Bactrocera cucurbitae] gi|751462867|ref|XP_011186305.1| PREDICTED: putative ferric-chelate reductase 1 homolog is	2	3	3	3	6.2	71.246	80005000	69010000	108510000	53555000	72368000		59149000		92838000
c458170_g1	c458170_g1;c535539_g1;c535290_g1	orf length:579 frame:1 start:940 end:1518 gi|929345388|ref|XP_014102296.1| PREDICTED: glutathione S-transferase 1 isoform X1 [Bactrocera oleae];orf length:678 frame:1 start:883 end:1560 gi|929345388|ref|XP_014102296.1| PREDICTED: glutathione S-transferase	3	4	4	4	19.7	22.283	134570000	101170000	96003000	78750000	90841000	106070000	131030000	82708000	96721000	87618000	124060000	114090000
c458243_g1	c458243_g1;c500869_g1	orf length:1188 frame:3 start:174 end:1361 gi|751797268|ref|XP_011208486.1| PREDICTED: probable succinyl-CoA ligase [GDP-forming] subunit beta, mitochondrial [Bactrocera dorsalis]	2	3	3	3	7.3	43.167	46806000	40205000	33195000	41417000	37266000	30692000	43017000	25221000	32162000	34381000	68300000	27047000
c458325_g1	c458325_g1;c506960_g1	orf length:1176 frame:1 start:565 end:1740 gi|751774958|ref|XP_011214119.1| PREDICTED: importin-4 [Bactrocera dorsalis]	2	6	0	6	21.9	43.29	702530000	692670000	610840000	643840000	647740000	474770000	704560000	573930000	793780000	518990000	559790000	537250000
c458392_g1	c458392_g1	orf length:4434 frame:1 start:901 end:5334 gi|929360552|ref|XP_014089685.1| PREDICTED: basement membrane-specific heparan sulfate proteoglycan core protein isoform X2 [Bactrocera oleae]	1	5	2	3	2.8	161.07	247220000	171180000	189620000	302930000	326180000	262850000	233210000	221180000	286200000	323520000	271890000	307750000
c458413_g1	c458413_g1;c545376_g1	orf length:3519 frame:2 start:86 end:3604 gi|751782110|ref|XP_011200246.1| PREDICTED: fat-body protein 1-like [Bactrocera dorsalis]	2	11	0	2	7.3	129.62	719730000	681520000	842500000	1502200000	1924900000	1575300000	1029900000	1041900000	1049700000	2694400000	2369000000	2804400000
c458418_g1	c458418_g1;c522447_g1;c521250_g1;c467465_g1;c503892_g1;c504737_g1;c518946_g1	orf length:1422 frame:3 start:324 end:1745 gi|751451710|ref|XP_011180194.1| PREDICTED: cytochrome P450 6a2-like [Bactrocera cucurbitae];orf length:1227 frame:3 start:558 end:1784 gi|751451710|ref|XP_011180194.1| PREDICTED: cytochrome P450 6a2-like [Bactroc	7	4	2	3	9.3	54.252	81104000	93887000	59677000	65156000	44536000	73464000		46341000	52527000	80101000	80075000	103010000
c458459_g1	c458459_g1	orf length:1140 frame:1 start:7 end:1146 gi|751791782|ref|XP_011205505.1| PREDICTED: LOW QUALITY PROTEIN: S-methyl-5&apos;-thioadenosine phosphorylase [Bactrocera dorsalis]	1	5	5	5	15.8	42.081	35721000	40537000	36976000	45345000	38016000	82319000	44614000	31934000	29327000	58606000	46778000	82247000
c458465_g1	c458465_g1;c542911_g1	orf length:867 frame:3 start:1008 end:1874 gi|751455398|ref|XP_011182222.1| PREDICTED: aspartate--tRNA ligase, cytoplasmic [Bactrocera cucurbitae]	2	5	3	5	19.7	32.872	47185000	85287000	61879000	55435000	74053000	69344000	53097000	33096000	41078000	70567000	90147000	57020000
c514930_g1	c514930_g1;c458476_g1;c483668_g1;c359546_g1;c359551_g1;c359552_g1;c359539_g1;c359543_g1;c359548_g1;c359541_g1;c359549_g1;c359542_g1;c359540_g1;c359537_g1;c464968_g1;REV__c523158_g1	orf length:393 frame:-1 start:295 end:687 gi|498949246|ref|XP_004522823.1| PREDICTED: 40S ribosomal protein S18 [Ceratitis capitata] gi|751461285|ref|XP_011185442.1| PREDICTED: 40S ribosomal protein S18 [Bactrocera cucurbitae] gi|751781698|ref|XP_011200027	16	8	8	8	54.2	15.22	1010300000	1098100000	982170000	1153200000	1149000000	1074000000	1242900000	1193800000	1251700000	1424800000	1424900000	1361500000
c458521_g1	c458521_g1;c541141_g1;c554510_g1;c461740_g1;c26420_g1;c554064_g1;c459720_g1;c458785_g1	orf length:2349 frame:3 start:2634 end:4982 gi|929345619|ref|XP_014103415.1| PREDICTED: uncharacterized protein LOC106627696 isoform X6 [Bactrocera oleae];orf length:1248 frame:2 start:3512 end:4759 gi|751443766|ref|XP_011196594.1| PREDICTED: uncharacteriz	8	7	2	7	10.3	91.079	85910000	94718000	108510000	84653000	45068000	65766000	84433000	59422000	50118000	49133000	39734000	47770000
c458534_g1	c458534_g1	orf length:2031 frame:1 start:1309 end:3339 gi|751782094|ref|XP_011200238.1| PREDICTED: fat-body protein 1-like [Bactrocera dorsalis]	1	3	1	1	8.6	75.425			17752000	19277000		26410000	12742000			20541000	16004000
c458542_g1	c458542_g1;c532787_g1;c339315_g1;c468233_g1;c503572_g1;c470537_g1;c523440_g1;c513930_g1;c526369_g1;c450990_g1;c339323_g1;c339327_g1;c487683_g1;c339313_g1;c261196_g1;c512989_g1;c452858_g1;c551615_g1;c496939_g1;c465049_g1;c529293_g1;c497814_g1	orf length:1053 frame:2 start:116 end:1168 gi|195157178|ref|XP_002019473.1| GL12416 [Drosophila persimilis] gi|194116064|gb|EDW38107.1| GL12416 [Drosophila persimilis];orf length:1380 frame:3 start:93 end:1472 gi|951566446|ref|XP_014481934.1| PREDICTED: tu	22	11	1	11	35.3	39.466	14263000000	14511000000	14168000000	16036000000	15703000000	15024000000	13716000000	14198000000	14178000000	18041000000	16052000000	14761000000
c518746_g1	c518746_g1;c462274_g1;c539967_g1;c458552_g1;c545616_g1	orf length:990 frame:-3 start:1701 end:2690 gi|751773011|ref|XP_011213088.1| PREDICTED: solute carrier organic anion transporter family member 3A1 [Bactrocera dorsalis];orf length:1224 frame:1 start:1627 end:2850 gi|751442181|ref|XP_011195720.1| PREDICTED:	5	1	1	1	5.5	36.148	24319000	23081000	36810000	34785000	43358000	22749000	22218000	37563000			22160000	19746000
c458586_g1	c458586_g1	orf length:687 frame:2 start:398 end:1084 gi|751780451|ref|XP_011199349.1| PREDICTED: ATPase family AAA domain-containing protein 3-A [Bactrocera dorsalis]	1	1	1	1	4.4	25.517		20371000	15902000	14464000	18277000	18489000		15001000	18810000	13700000	11788000	18017000
c458605_g1	c458605_g1	orf length:1371 frame:2 start:200 end:1570 gi|929369938|ref|XP_014094834.1| PREDICTED: ATP synthase subunit beta, mitochondrial isoform X1 [Bactrocera oleae] gi|929369940|ref|XP_014094835.1| PREDICTED: ATP synthase subunit beta, mitochondrial isoform X2 [B	1	1	1	1	3.5	50.279	771380000	668840000	1346400000	721740000	810060000	462160000	792950000	794150000	715880000	406490000	398150000	389760000
c510450_g1	c510450_g1;c501614_g1;c458628_g1	orf length:756 frame:3 start:966 end:1721 gi|929370099|ref|XP_014094920.1| PREDICTED: LOW QUALITY PROTEIN: uncharacterized protein LOC106620821 [Bactrocera oleae];orf length:1248 frame:2 start:191 end:1438 gi|929370099|ref|XP_014094920.1| PREDICTED: LOW QU	3	1	1	1	4.8	28.305		9287700								14922000		14141000
c458645_g1	c458645_g1;c495632_g1;c478445_g1;c462152_g1	orf length:774 frame:3 start:2142 end:2915 gi|807032103|ref|XP_012158437.1| PREDICTED: microtubule-actin cross-linking factor 1 isoform X28 [Ceratitis capitata];orf length:1383 frame:3 start:2526 end:3908 gi|751476991|ref|XP_011194002.1| PREDICTED: dystoni	4	1	1	1	4.7	29.353	12236000		12017000				10717000		11253000
c458671_g1	c458671_g1;c458215_g1;c476104_g1;c537228_g1;c449691_g1;c474962_g1;c467535_g1;c512166_g1;c452204_g1;c507063_g1;c541454_g1;c491921_g1;c499583_g1;c495715_g1;c525178_g1	orf length:1365 frame:3 start:63 end:1427 gi|751478054|ref|XP_011194566.1| PREDICTED: angiotensin-converting enzyme [Bactrocera cucurbitae];orf length:801 frame:2 start:140 end:940 gi|498968461|ref|XP_004526319.1| PREDICTED: angiotensin-converting enzyme [	15	9	4	9	20.9	53.766	475800000	491090000	514200000	347630000	274360000	242790000	378940000	404400000	459160000	213250000	51729000	149510000
c458726_g1	c458726_g1	orf length:630 frame:2 start:155 end:784 gi|751800017|ref|XP_011209994.1| PREDICTED: V-type proton ATPase catalytic subunit A isoform 1 [Bactrocera dorsalis]	1	3	0	1	16.7	23.194				14887000				19781000
c458777_g1	c458777_g1;c554441_g1;c525071_g1	orf length:3156 frame:1 start:3436 end:6591 gi|968119956|ref|XP_015031323.1| uncharacterized protein Dvir_GJ13444, isoform E [Drosophila virilis] gi|946568592|gb|KRF84568.1| uncharacterized protein Dvir_GJ13444, isoform E [Drosophila virilis]	3	8	0	2	8.5	117.07	308040000	198450000	219090000	207930000	324260000	203040000	197620000	175890000	243760000	151490000	144650000	176180000
c486329_g1	c486329_g1;c518484_g1;c518714_g1;c462556_g1;c463234_g1;c491168_g1;c482464_g1;c539434_g1;c458885_g1;c479353_g1;c472316_g1	orf length:156 frame:2 start:2273 end:2428 gi|662189003|ref|XP_008488199.1| PREDICTED: intrastrand cross-link recognition protein [Diaphorina citri];orf length:276 frame:3 start:2469 end:2744 gi|195167323|ref|XP_002024483.1| GL15829 [Drosophila persimilis]	11	1	1	1	25	5.9096	3205800	9213200		27804000	19553000	16854000	13607000	16188000	15605000	34875000	47233000	30341000
c458889_g1	c458889_g1	orf length:570 frame:2 start:59 end:628 gi|751445515|ref|XP_011176805.1| PREDICTED: V-type proton ATPase subunit D 1 [Bactrocera cucurbitae]	1	2	0	1	14.2	21.094	136180000	157410000	121760000	104780000	148680000	131660000	168440000	191860000	119400000	60182000	56584000	72495000
c458904_g1	c458904_g1	orf length:126 frame:2 start:284 end:409 gi|929349819|ref|XP_014102474.1| PREDICTED: mitochondrial import inner membrane translocase subunit Tim8 [Bactrocera oleae]	1	1	1	1	26.2	4.7914	25940000	32123000	30929000	16787000	16226000	27369000	26237000	22887000	27320000	14007000	21132000	23477000
c458918_g1	c458918_g1;c468479_g1;c463822_g1;c513000_g1;c524994_g1	orf length:663 frame:3 start:1134 end:1796 gi|929352870|ref|XP_014085465.1| PREDICTED: ATPase family AAA domain-containing protein 3-A [Bactrocera oleae];orf length:744 frame:3 start:1308 end:2051 gi|817060932|ref|XP_012252047.1| PREDICTED: ATPase family A	5	1	1	1	5.4	24.85
c458925_g1	c458925_g1	orf length:2043 frame:3 start:87 end:2129 gi|929368737|ref|XP_014094184.1| PREDICTED: twitchin isoform X14 [Bactrocera oleae]	1	6	1	2	8.8	74.514	169260000	223050000	182740000	160150000	133400000	111190000	119980000	191180000	158380000	87607000	73206000	89195000
c458938_g1	c458938_g1;c547599_g1;c507498_g1;c552081_g1;c470764_g1;c491851_g1	orf length:513 frame:1 start:577 end:1089 gi|751784713|ref|XP_011201662.1| PREDICTED: UPF0687 protein C20orf27 homolog [Bactrocera dorsalis];orf length:519 frame:3 start:567 end:1085 gi|751784713|ref|XP_011201662.1| PREDICTED: UPF0687 protein C20orf27 homo	6	4	4	4	32.2	19.528		29490000	37076000	37240000	32518000	58649000	37601000	38782000	42183000	56516000	83720000	77535000
c458940_g1	c458940_g1	orf length:3192 frame:2 start:4292 end:7483 gi|751804243|ref|XP_011212295.1| PREDICTED: tiggrin [Bactrocera dorsalis]	1	4	1	1	4.1	118.81		52992000	49769000	67509000	115230000	71045000			62532000	40012000
c458966_g1	c458966_g1	orf length:1287 frame:1 start:1996 end:3282 gi|751804243|ref|XP_011212295.1| PREDICTED: tiggrin [Bactrocera dorsalis]	1	8	2	4	17	48.233	709050000	576910000	497730000	493330000	492210000	462130000	605120000	651350000	741850000	563600000	509340000	480380000
c458968_g1	c458968_g1	orf length:330 frame:2 start:2879 end:3208 gi|498989393|ref|XP_004531598.1| PREDICTED: fat-body protein 1 [Ceratitis capitata]	1	5	1	1	40	12.659	827740000	493170000	625250000	2501900000	1904000000	1813000000	1379700000	1002900000	1227600000	3959700000	2732100000	2845400000
c458973_g1	c458973_g1;c515911_g1;c460475_g1;c499311_g1;c461765_g1;c508831_g1;c475810_g1;c459578_g1;c554350_g1;c524812_g1	orf length:1125 frame:2 start:1115 end:2239 gi|751477524|ref|XP_011194291.1| PREDICTED: uncharacterized protein LOC105219691, partial [Bactrocera cucurbitae];orf length:1245 frame:2 start:752 end:1996 gi|751477524|ref|XP_011194291.1| PREDICTED: uncharacter	10	4	4	4	10.7	43.861	26545000	27620000	23578000	28615000	31829000	29480000	31847000	32740000	23823000	19994000	21842000	44191000
c458992_g1	c458992_g1;c453658_g1;c530651_g1;c469328_g1;c496700_g1;c475404_g1;c494392_g1;c518580_g1;c490590_g1	orf length:1134 frame:3 start:2292 end:3425 gi|751460889|ref|XP_011185227.1| PREDICTED: pancreatic triacylglycerol lipase [Bactrocera cucurbitae];orf length:1494 frame:3 start:576 end:2069 gi|751460889|ref|XP_011185227.1| PREDICTED: pancreatic triacylglyce	9	3	3	3	10.6	42.376										26211000	43455000	23941000
c459012_g1	c459012_g1	orf length:2184 frame:2 start:194 end:2377 gi|751463326|ref|XP_011186556.1| PREDICTED: NHL repeat-containing protein 2 [Bactrocera cucurbitae]	1	2	2	2	4.3	80.212		10696000		15136000	19040000	12387000					17515000	15073000
c459123_g1	c459123_g1;c488780_g1;c530734_g1;c528571_g1;c202964_g1;c202955_g1;c202962_g1;c202961_g1;c457547_g1;c520024_g1;c465609_g1;c530323_g1;c531239_g1;c531116_g1;c483740_g1;c547558_g1;c457373_g1;c532909_g1;c510458_g1;c514658_g1;c539799_g1;c514576_g1;c523334_g1;c473273_g1;c510548_g1;c481363_g1;c511963_g1;c541916_g1;c476576_g1;c508232_g1;c500282_g1;c492684_g1;c472410_g1;c503747_g1;c543739_g1;c546387_g1;c54…	orf length:1302 frame:2 start:2261 end:3562 gi|751476440|ref|XP_011193706.1| PREDICTED: fat-body protein 1-like [Bactrocera cucurbitae];orf length:1011 frame:3 start:2268 end:3278 gi|751782094|ref|XP_011200238.1| PREDICTED: fat-body protein 1-like [Bactroc	177	6	1	1	18.2	47.739		53119000	47446000	135070000	133140000	121180000		44886000	65401000	214090000	311150000	251010000
c516048_g1	c516048_g1;c459219_g1	orf length:267 frame:2 start:6185 end:6451 gi|929365831|ref|XP_014092580.1| PREDICTED: uncharacterized protein LOC106619116 [Bactrocera oleae];orf length:360 frame:1 start:1267 end:1626 gi|929365831|ref|XP_014092580.1| PREDICTED: uncharacterized protein LO	2	2	2	2	29.2	10.081	159610000	122960000	199890000	114410000	113390000	105910000	138550000	87748000	101560000	134160000	144210000	131140000
c459221_g1	c459221_g1	orf length:1065 frame:1 start:169 end:1233 gi|307695429|gb|ADN84930.1| actin [Helicoverpa armigera]	1	2	2	2	5.4	37.761			161720000	194980000	77700000	111540000	156040000	369760000			169880000
c525758_g1	c525758_g1;c459251_g1;c485011_g1;c508383_g1;c554554_g1	orf length:870 frame:2 start:503 end:1372 gi|929371232|ref|XP_014095524.1| PREDICTED: putative oxidoreductase GLYR1 homolog isoform X1 [Bactrocera oleae];orf length:1707 frame:1 start:310 end:2016 gi|498938312|ref|XP_004520871.1| PREDICTED: putative oxidor	5	1	1	1	4.8	31.547					4512600							5675400
c459291_g1	c459291_g1	orf length:1332 frame:3 start:531 end:1862 gi|751476438|ref|XP_011193704.1| PREDICTED: fat-body protein 1 [Bactrocera cucurbitae]	1	2	1	1	7	48.25	269030000	323010000	339180000	1124000000	1009500000	942140000	607140000	587300000	357860000	1595300000	2086900000	1720200000
c459443_g1	c459443_g1;c453554_g1;c522236_g1;c448764_g1	orf length:639 frame:2 start:149 end:787 gi|498969524|ref|XP_004526582.1| PREDICTED: ras-related protein Rab-2A [Ceratitis capitata] gi|751443802|ref|XP_011196615.1| PREDICTED: ras-related protein Rab-2A [Bactrocera cucurbitae] gi|751799662|ref|XP_01120980	4	5	4	5	30.5	23.693	116830000	100340000	54007000	65471000	77139000	53219000	58926000	65357000	67682000	63563000	98535000	79661000
c459481_g1	c459481_g1;c457534_g1;c319150_g1;c484161_g1	orf length:900 frame:3 start:54 end:953 gi|929351837|ref|XP_014103597.1| PREDICTED: regucalcin-like isoform X2 [Bactrocera oleae]	4	8	1	8	31.3	33.101	1069100000	1044300000	1040900000	989470000	1138400000	1102600000	1057100000	783320000	1167000000	836470000	882820000	834900000
c459565_g1	c459565_g1	orf length:786 frame:3 start:585 end:1370 gi|929349340|ref|XP_014102212.1| PREDICTED: glycerophosphocholine phosphodiesterase GPCPD1-like [Bactrocera oleae]	1	1	1	1	4.2	28.902	48982000	43995000	28944000	31831000	23262000	24876000	31581000	22567000	33077000	49841000	34233000	30949000
c459569_g1	c459569_g1;c553727_g1	orf length:1974 frame:2 start:2672 end:4645 gi|751473308|ref|XP_011192004.1| PREDICTED: uncharacterized protein LOC105218254 [Bactrocera cucurbitae] gi|751473310|ref|XP_011192005.1| PREDICTED: uncharacterized protein LOC105218254 [Bactrocera cucurbitae]	2	3	2	3	5.2	76.128	34292000	19582000	47393000	50954000	36885000	45315000	27502000	20570000	26486000	41320000	57316000	23510000
c459604_g1	c459604_g1	orf length:3312 frame:1 start:355 end:3666 gi|498969611|ref|XP_004526603.1| PREDICTED: apolipophorins [Ceratitis capitata]	1	10	0	1	9.4	122.52	128070000	137930000	152000000	202180000	222230000	151020000	108930000	152590000	167800000	121650000	108650000	242020000
c459632_g1	c459632_g1;c531441_g1	orf length:798 frame:2 start:50 end:847 gi|751476040|ref|XP_011193489.1| PREDICTED: trans-1,2-dihydrobenzene-1,2-diol dehydrogenase-like [Bactrocera cucurbitae] gi|751476042|ref|XP_011193490.1| PREDICTED: trans-1,2-dihydrobenzene-1,2-diol dehydrogenase-lik	2	4	1	1	13.5	29.139	11218000	10365000	10002000	17142000	13995000	29959000	6442300	7493400	14929000	29512000	44368000	37421000
c459648_g1	c459648_g1;c138116_g1;c502903_g1;c526728_g1;c467459_g1;c511038_g1;c246287_g1;c138111_g1;c138106_g1;c138110_g1;c490127_g1;c138117_g1;c138109_g1;c534115_g1;c533511_g1;c544769_g1	orf length:294 frame:1 start:328 end:621 gi|498933365|ref|XP_004519618.1| PREDICTED: microtubule-associated protein Jupiter isoform X8 [Ceratitis capitata];orf length:264 frame:1 start:193 end:456 gi|498933365|ref|XP_004519618.1| PREDICTED: microtubule-ass	16	3	3	3	54.1	10.751	51447000	58909000		106480000	115140000	73146000	100690000	121890000	17823000	296210000	126640000	209060000
c459655_g1	c459655_g1;c216484_g1;c216483_g1;c216482_g1	orf length:498 frame:-3 start:149 end:646 gi|807019957|ref|XP_004520433.2| PREDICTED: 40S ribosomal protein S19a isoform X1 [Ceratitis capitata];orf length:285 frame:1 start:160 end:444 gi|929347082|ref|XP_014092665.1| PREDICTED: 40S ribosomal protein S19a	4	8	8	8	40.4	18.433	1698500000	2119900000	1744200000	2108100000	1799900000	2026200000	1913700000	1494400000	1874700000	2037700000	1889500000	1962500000
c459657_g1	c459657_g1;c551110_g1;c450535_g1	orf length:1527 frame:1 start:709 end:2235 gi|751795038|ref|XP_011207271.1| PREDICTED: sarcosine dehydrogenase, mitochondrial [Bactrocera dorsalis];orf length:1029 frame:1 start:2680 end:3708 gi|751470753|ref|XP_011190620.1| PREDICTED: sarcosine dehydrogen	3	6	6	6	13.6	56.187	174210000	195310000	168580000	177960000	189850000	152600000	156590000	158250000	175460000	157370000	146830000	133770000
c459680_g1	c459680_g1	orf length:975 frame:3 start:48 end:1022 gi|929364647|ref|XP_014091930.1| PREDICTED: retinol dehydrogenase 12-like isoform X1 [Bactrocera oleae] gi|929364649|ref|XP_014091931.1| PREDICTED: retinol dehydrogenase 12-like isoform X1 [Bactrocera oleae]	1	2	2	2	5.5	36.635	10938000		8850500		12481000	11986000		11213000	12903000			9725000
c459833_g1	c459833_g1;c378361_g1;c378357_g1;c378359_g1;c378360_g1;c378358_g1	orf length:759 frame:1 start:274 end:1032 gi|929370460|ref|XP_014095108.1| PREDICTED: annexin B10 isoform X2 [Bactrocera oleae]	6	6	6	6	29.2	28.294	183740000	174150000	150400000	252930000	272820000	298690000	126410000	219440000	186140000	405440000	586660000	379420000
c477771_g1	c477771_g1;c459878_g1;c342500_g1;c534298_g1	orf length:246 frame:-2 start:296 end:541 gi|929357057|ref|XP_014087762.1| PREDICTED: cytochrome c oxidase subunit 6B2 [Bactrocera oleae];orf length:255 frame:2 start:104 end:358 gi|929357057|ref|XP_014087762.1| PREDICTED: cytochrome c oxidase subunit 6B2	4	3	3	3	30.5	9.942	297290000	269090000	237470000	121390000	156370000	87245000	249250000	299020000	326430000	124580000	124200000	136280000
c459941_g1	c459941_g1	orf length:951 frame:1 start:88 end:1038 gi|751799860|ref|XP_011209908.1| PREDICTED: aldose reductase isoform X1 [Bactrocera dorsalis]	1	5	5	5	16.4	36.128	149860000	164880000	230390000	139720000	145710000	133080000	204010000	176380000	134500000	151990000	139130000	128150000
c459945_g1	c459945_g1;c493320_g1;c84747_g1;c489077_g1;c537701_g1;c471506_g1;c455142_g1;c470403_g1;c492108_g1;c543620_g1;c488649_g1	orf length:3060 frame:2 start:1121 end:4180 gi|751478301|ref|XP_011194695.1| PREDICTED: eukaryotic translation initiation factor 4 gamma 3 isoform X2 [Bactrocera cucurbitae];orf length:1887 frame:1 start:2986 end:4872 gi|929366136|ref|XP_014092749.1| PREDI	11	4	1	1	4.4	111.98	21106000	16097000	20657000	14021000		10547000	17083000	19660000	14161000			10819000
c460013_g1	c460013_g1	orf length:4122 frame:3 start:735 end:4856 gi|751466725|ref|XP_011188411.1| PREDICTED: trifunctional purine biosynthetic protein adenosine-3 [Bactrocera cucurbitae]	1	6	0	4	4.2	146.95	89200000	133920000	141760000	301470000	276980000	313360000	145280000	184920000	140040000	586240000	452850000	421010000
c460065_g1	c460065_g1;c243199_g1	orf length:3318 frame:3 start:987 end:4304 gi|751472113|ref|XP_011191357.1| PREDICTED: probable multidrug resistance-associated protein lethal(2)03659 [Bactrocera cucurbitae];orf length:132 frame:-2 start:1 end:132 gi|751472113|ref|XP_011191357.1| PREDICTE	2	2	2	2	1.9	120.14	12678000		16847000	26185000	21613000	15041000	25019000			19239000	23857000	24348000
c460127_g1	c460127_g1	orf length:591 frame:1 start:226 end:816 gi|751476257|ref|XP_011193606.1| PREDICTED: PRA1 family protein 3 [Bactrocera cucurbitae]	1	1	1	1	5.6	21.124	499120000	552940000	578820000		957270000	940960000	827800000	982630000	809640000	1153900000	1279800000	65305000
c460135_g1	c460135_g1;c454222_g1;c71232_g1	orf length:1269 frame:1 start:124 end:1392 gi|751472525|ref|XP_011191580.1| PREDICTED: plasminogen activator inhibitor 1 RNA-binding protein [Bactrocera cucurbitae]	3	11	11	11	34.3	46.454	291850000	226950000	430940000	557350000	457600000	467290000	419920000	393640000	404320000	413690000	404550000	349130000
c460177_g1	c460177_g1;c500466_g1;c294782_g1;c294781_g1;c479911_g1;c496681_g1	orf length:483 frame:1 start:727 end:1209 gi|751784659|ref|XP_011201632.1| PREDICTED: probable phospholipid hydroperoxide glutathione peroxidase [Bactrocera dorsalis];orf length:375 frame:1 start:529 end:903 gi|929368949|ref|XP_014094298.1| PREDICTED: prob	6	6	2	6	41.6	17.915	1260400000	1650100000	1346300000	1530100000	1285700000	1256700000	1298500000	1205700000	1213100000	1417300000	1560300000	1371000000
c460235_g1	c460235_g1;c494619_g1;c450334_g1;c468415_g1;c457005_g1;c537666_g1	orf length:1665 frame:2 start:1727 end:3391 gi|751792916|ref|XP_011206121.1| PREDICTED: calcium-transporting ATPase sarcoplasmic/endoplasmic reticulum type isoform X1 [Bactrocera dorsalis] gi|751792918|ref|XP_011206123.1| PREDICTED: calcium-transporting AT	6	16	0	2	30.6	60.65	2625200000	2928700000	2885300000	2336700000	2102300000	1832600000	2786400000	2484200000	3013800000	2069300000	1741300000	1987000000
c460253_g1	c460253_g1;c452078_g1;c502442_g1;c461603_g1;c61578_g1;c471084_g1;c550427_g1;c62171_g1;c515609_g1;c490919_g1	orf length:2232 frame:3 start:3804 end:6035 gi|929372433|ref|XP_014096181.1| PREDICTED: collagen alpha-1(IV) chain [Bactrocera oleae];orf length:2781 frame:3 start:3030 end:5810 gi|929372433|ref|XP_014096181.1| PREDICTED: collagen alpha-1(IV) chain [Bactro	10	9	4	9	10.8	79.688	455380000	386470000	488100000	513710000	504180000	591360000	607030000	642070000	613490000	738620000	679120000	708930000
c460308_g1	c460308_g1;c308521_g1;c308517_g1;c508210_g1	orf length:2265 frame:2 start:230 end:2494 gi|195388586|ref|XP_002052960.1| uncharacterized protein Dvir_GJ23594 [Drosophila virilis] gi|194151046|gb|EDW66480.1| uncharacterized protein Dvir_GJ23594 [Drosophila virilis];orf length:144 frame:-1 start:110 en	4	2	2	2	3.4	84.504	19907000	18680000		17319000						25827000	26709000
c460325_g1	c460325_g1;c484685_g1;c457540_g1;c519309_g1	orf length:1278 frame:1 start:40 end:1317 gi|929355428|ref|XP_014086870.1| PREDICTED: alpha-2-macroglobulin-like [Bactrocera oleae];orf length:3990 frame:1 start:37 end:4026 gi|929355428|ref|XP_014086870.1| PREDICTED: alpha-2-macroglobulin-like [Bactrocera	4	5	1	3	14.6	46.845	202250000	186390000	154300000	222270000	183440000	245290000	128450000	172630000	184140000	153790000	127710000	143700000
c460342_g1	c460342_g1	orf length:3600 frame:2 start:1760 end:5359 gi|929370404|ref|XP_014095081.1| PREDICTED: apolipophorins-like [Bactrocera oleae]	1	3	1	1	3.3	133.08
c460347_g1	c460347_g1	orf length:1062 frame:3 start:1647 end:2708 gi|929375949|ref|XP_014098113.1| PREDICTED: heat shock 70 kDa protein 4 isoform X1 [Bactrocera oleae] gi|929375951|ref|XP_014098114.1| PREDICTED: heat shock 70 kDa protein 4 isoform X1 [Bactrocera oleae] gi|92937	1	4	0	1	10.2	39.722	49641000	62544000	65022000	67634000	68989000	53123000	73938000	85299000	72442000	88147000	75989000	76816000
c460371_g1	c460371_g1;c533979_g1;c305258_g1;c305257_g1;c305254_g1;c305253_g1;c305256_g1;c305255_g1;c491863_g1	orf length:558 frame:1 start:103 end:660 gi|312285778|gb|ADQ64579.1| hypothetical protein [Bactrocera oleae];orf length:513 frame:3 start:129 end:641 gi|751779076|ref|XP_011198609.1| PREDICTED: 60S ribosomal protein L4 [Bactrocera dorsalis]	9	6	3	6	48.9	20.693	2503400000	2163000000	1371300000	2180100000	2591700000	2215800000	1736000000	1990200000	2057900000	2691300000	2672100000	3376100000
c460376_g1	c460376_g1	orf length:993 frame:3 start:3123 end:4115 gi|929361945|ref|XP_014090443.1| PREDICTED: ATP-dependent (S)-NAD(P)H-hydrate dehydratase [Bactrocera oleae]	1	3	1	1	10.6	36.379	59025000	67637000	46340000	55166000	53861000	58908000	56868000	40615000	51946000	50078000	54069000	39752000
c507577_g1	c507577_g1;c537387_g1;c460404_g1	orf length:570 frame:1 start:451 end:1020 gi|751791569|ref|XP_011205387.1| PREDICTED: phosphopantothenate--cysteine ligase [Bactrocera dorsalis];orf length:954 frame:3 start:528 end:1481 gi|751467270|ref|XP_011188709.1| PREDICTED: LOW QUALITY PROTEIN: phos	3	1	1	1	10	21.234	15213000	26130000				20922000		12566000		16285000	13011000	15857000
c460430_g1	c460430_g1;c320820_g1;c528439_g1	orf length:456 frame:1 start:2680 end:3135 gi|807026539|ref|XP_012156649.1| PREDICTED: protein anoxia up-regulated isoform X2 [Ceratitis capitata]	3	3	1	1	26.3	16.508	393520000	192570000	501810000	380770000	416460000	176550000	618360000	400560000	220500000	174400000	181010000	203950000
c460447_g1	c460447_g1;c494962_g1	orf length:567 frame:2 start:1763 end:2329 gi|195173601|ref|XP_002027576.1| GL18381 [Drosophila persimilis] gi|194114488|gb|EDW36531.1| GL18381 [Drosophila persimilis];orf length:1191 frame:2 start:2168 end:3358 gi|751476253|ref|XP_011193604.1| PREDICTED:	2	7	1	1	39.2	20.931						8724100
c460529_g1	c460529_g1;c532244_g1;c529240_g1;c454068_g1	orf length:1170 frame:1 start:2983 end:4152 gi|751476975|ref|XP_011193993.1| PREDICTED: dystonin isoform X10 [Bactrocera cucurbitae];orf length:1584 frame:1 start:2821 end:4404 gi|751772759|ref|XP_011212571.1| PREDICTED: microtubule-actin cross-linking fac	4	2	1	2	6.2	44.889	19315000	20702000	13017000		10408000	17138000	13736000	13302000		11454000
c460543_g1	c460543_g1;c477050_g1;c530462_g1;c468684_g1;c491697_g1	orf length:708 frame:1 start:646 end:1353 gi|929347032|ref|XP_014092413.1| PREDICTED: sex-lethal homolog isoform X3 [Bactrocera oleae];orf length:876 frame:2 start:551 end:1426 gi|751445614|ref|XP_011176862.1| PREDICTED: sex-lethal homolog isoform X2 [Bact	5	1	1	1	4.7	26.031											22573000	23892000
c460544_g1	c460544_g1;c473312_g1;c447874_g1;c550846_g1;c471544_g1;c541974_g1	orf length:1287 frame:1 start:1 end:1287 gi|751475972|ref|XP_011193451.1| PREDICTED: ribosome-binding protein 1 isoform X1 [Bactrocera cucurbitae] gi|751475974|ref|XP_011193452.1| PREDICTED: ribosome-binding protein 1 isoform X1 [Bactrocera cucurbitae] gi|	6	10	0	10	25.4	48.789	416370000	544460000	500600000	407420000	577490000	448120000	476640000	545390000	427830000	590970000	576400000	610110000
c460643_g1	c460643_g1	orf length:273 frame:1 start:2095 end:2367 gi|195388466|ref|XP_002052901.1| uncharacterized protein Dvir_GJ17812 [Drosophila virilis] gi|194149358|gb|EDW65056.1| uncharacterized protein Dvir_GJ17812 [Drosophila virilis]	1	3	1	1	30.8	10.04	11518000		15962000	11178000			18879000	11188000		10143000		11427000
c477262_g1	c477262_g1;c540829_g1;c460644_g1	orf length:603 frame:2 start:734 end:1336 gi|498935186|ref|XP_004520080.1| PREDICTED: T-complex protein 11-like protein 2 isoform X2 [Ceratitis capitata];orf length:648 frame:3 start:2196 end:2843 gi|751451058|ref|XP_011179840.1| PREDICTED: T-complex prote	3	1	1	1	6.5	23.933	15410000	12618000			16348000	11635000	16828000	22379000				10152000
c460666_g1	c460666_g1	orf length:1911 frame:1 start:145 end:2055 gi|929379110|ref|XP_014099865.1| PREDICTED: larval serum protein 2 [Bactrocera oleae]	1	5	2	2	10.8	72.087	87109000	97057000	101050000	97392000	110810000	88967000		91055000		88964000	97123000	85757000
c460672_g1	c460672_g1	orf length:384 frame:2 start:245 end:628 gi|499000356|ref|XP_004534324.1| PREDICTED: soma ferritin [Ceratitis capitata] gi|499000360|ref|XP_004534325.1| PREDICTED: soma ferritin [Ceratitis capitata]	1	1	1	1	8.6	14.258	43482000	63767000	19166000	42431000	46952000	44259000	35097000	45441000	33334000	70165000	70630000	99188000
c460678_g1	c460678_g1;c552052_g1	orf length:2241 frame:3 start:462 end:2702 gi|929363236|ref|XP_014091153.1| PREDICTED: neprilysin isoform X2 [Bactrocera oleae]	2	9	0	1	15.1	85.226		37621000			27185000			26270000	41603000	53603000	36415000	54911000
c485725_g1	c485725_g1;c464279_g1;c460706_g1;c448126_g1;c545351_g1	orf length:564 frame:2 start:1631 end:2194 gi|968059868|ref|XP_002000027.2| uncharacterized protein Dmoj_GI24860 [Drosophila mojavensis] gi|946589188|gb|EDW15488.2| uncharacterized protein Dmoj_GI24860 [Drosophila mojavensis];orf length:990 frame:1 start:1	5	2	2	2	9.6	21.558	16895000	16851000	16127000				38004000	17981000	17518000
c500190_g1	c500190_g1;c460709_g1	orf length:420 frame:1 start:169 end:588 gi|751470821|ref|XP_011190659.1| PREDICTED: protein FAM136A-like [Bactrocera cucurbitae];orf length:438 frame:1 start:1804 end:2241 gi|751470821|ref|XP_011190659.1| PREDICTED: protein FAM136A-like [Bactrocera cucurb	2	2	2	2	19.3	15.852	17793000	16929000	24760000	25095000	21960000	15872000	13936000	22974000	17209000	29558000
c460723_g1	c460723_g1	orf length:1554 frame:1 start:760 end:2313 gi|751804243|ref|XP_011212295.1| PREDICTED: tiggrin [Bactrocera dorsalis]	1	7	0	1	15.1	56.737			66957000	178820000		68294000	104000000		4686700	118930000
c460725_g1	c460725_g1	orf length:648 frame:1 start:1852 end:2499 gi|929371679|ref|XP_014095769.1| PREDICTED: myosin heavy chain, non-muscle [Bactrocera oleae] gi|929371681|ref|XP_014095771.1| PREDICTED: myosin heavy chain, non-muscle [Bactrocera oleae] gi|929371683|ref|XP_01409	1	8	4	8	37	24.391	384870000	339230000	365250000	508350000	456460000	468460000	437860000	532660000	350540000	484440000	570140000	422940000
c460735_g1	c460735_g1;c498787_g1;c124471_g1;c487088_g1;c540854_g1	orf length:507 frame:-3 start:202 end:708 gi|751787812|ref|XP_011203338.1| PREDICTED: 60S ribosomal protein L18a [Bactrocera dorsalis] gi|929350331|ref|XP_014102757.1| PREDICTED: 60S ribosomal protein L18a [Bactrocera oleae];orf length:525 frame:2 start:23	5	10	10	10	47.3	20.145	969290000	882570000	1091800000	1109200000	960470000	969190000	1094600000	1161300000	1054100000	865260000	662050000	891850000
c460744_g1	c460744_g1;c351185_g1;c495441_g1;c482061_g1;c460148_g1;c530112_g1;c351179_g1;c351197_g1;c351193_g1;c351180_g1;c506824_g1;c460355_g1;c538281_g1	orf length:1569 frame:3 start:1002 end:2570 gi|751471919|ref|XP_011191251.1| PREDICTED: transforming growth factor-beta-induced protein ig-h3 isoform X2 [Bactrocera cucurbitae]	13	10	0	10	27.2	57.746	1158800000	1163900000	1330800000	2011100000	2309900000	2077900000	1184500000	1326200000	1217200000	4251200000	4928800000	5294000000
c460751_g1	c460751_g1	orf length:2349 frame:3 start:1842 end:4190 gi|929357698|ref|XP_014088119.1| PREDICTED: dorsal-ventral patterning protein tolloid isoform X1 [Bactrocera oleae] gi|929357700|ref|XP_014088120.1| PREDICTED: dorsal-ventral patterning protein tolloid isoform X1	1	1	1	1	1.3	88.866							45013000
c460759_g1	c460759_g1;c490042_g1;c519437_g1;c485790_g1;c509461_g1;c508713_g1;c549118_g1;c510971_g1;c552352_g1	orf length:774 frame:3 start:36 end:809 gi|929375192|ref|XP_014097695.1| PREDICTED: 205 kDa microtubule-associated protein [Bactrocera oleae];orf length:603 frame:1 start:1159 end:1761 gi|929375192|ref|XP_014097695.1| PREDICTED: 205 kDa microtubule-associa	9	3	2	3	18.2	26.989	59332000	58315000	59234000	75464000	76735000	54535000	68647000	45194000	67867000	84982000	82824000	56310000
c460766_g1	c460766_g1;c545815_g1;c513260_g1;c498427_g1;c550498_g1;c544788_g1;c549323_g1	orf length:1659 frame:2 start:3188 end:4846 gi|929354149|ref|XP_014086172.1| PREDICTED: ras GTPase-activating protein-binding protein 2 [Bactrocera oleae]	7	5	4	5	10.8	59.48	33542000	37206000	49034000	33186000	33316000	32297000	42803000	24843000	38192000	61554000	37182000	42283000
c540534_g1	c540534_g1;c460811_g1;c233823_g1;c534817_g1;c552763_g1;c456522_g1	orf length:1680 frame:2 start:128 end:1807 gi|807036542|ref|XP_012159841.1| PREDICTED: calnexin isoform X2 [Ceratitis capitata];orf length:1845 frame:1 start:193 end:2037 gi|751471192|ref|XP_011190860.1| PREDICTED: calnexin [Bactrocera cucurbitae];orf leng	6	2	2	2	3.6	64.535	56118000	28865000	55904000	46830000	51471000	56323000	42216000	40205000	52867000	81346000	77949000	52653000
c460840_g1	c460840_g1	orf length:1245 frame:2 start:893 end:2137 gi|751472585|ref|XP_011191613.1| PREDICTED: succinate dehydrogenase [ubiquinone] flavoprotein subunit, mitochondrial [Bactrocera cucurbitae]	1	5	1	3	19.3	46.271	424000000	436140000	312080000	211570000	204090000	341630000	277780000	342220000	480720000	261880000	183000000	197750000
c480643_g1	c480643_g1;c460868_g1	orf length:240 frame:1 start:94 end:333 gi|751453193|ref|XP_011181004.1| PREDICTED: uncharacterized protein LOC105211336 [Bactrocera cucurbitae];orf length:240 frame:2 start:119 end:358 gi|751453193|ref|XP_011181004.1| PREDICTED: uncharacterized protein LO	2	2	2	2	20	9.542	109850000	205080000	121280000	83259000	99551000	83799000	116030000	117460000	92712000	108050000	92477000	75780000
c497194_g1	c497194_g1;c499082_g1;c460870_g1;c469129_g1;c447272_g1;c554928_g1;c485777_g1;c475565_g1;c532370_g1;c462202_g1;c364943_g1;c364949_g1;c466211_g1;c448415_g1;c548761_g1;c475795_g1;c447897_g1;c530268_g1;c514582_g1;c364961_g1;c364940_g1;c519297_g1;c455432_g1;c459474_g1;c513991_g1;c536986_g1;c530752_g1;c537737_g1;c552429_g1;c553995_g1;c538253_g1;c472133_g1;c364953_g1;c364956_g1;c364932_g1;c364947_g1;c36…	orf length:1335 frame:1 start:85 end:1419 gi|751773408|ref|XP_011213301.1| PREDICTED: elongation factor 1-alpha 1 [Bactrocera dorsalis];orf length:1341 frame:2 start:449 end:1789 gi|751773408|ref|XP_011213301.1| PREDICTED: elongation factor 1-alpha 1 [Bact	294	17	11	17	43.8	48.649	9942600000	10381000000	11259000000	10351000000	11741000000	10785000000	10764000000	10798000000	11421000000	14534000000	15100000000	14975000000
c460928_g1	c460928_g1;c526472_g1;c528321_g1	orf length:2589 frame:2 start:266 end:2854 gi|929363014|ref|XP_014091031.1| PREDICTED: glycogen phosphorylase [Bactrocera oleae]	3	6	0	1	4.5	95.76	275930000	211930000	298020000	327860000	224740000	183000000	233140000	198130000	253760000	145820000	188370000	101900000
c460931_g1	c460931_g1	orf length:1212 frame:1 start:328 end:1539 gi|157127892|ref|XP_001655070.1| AAEL010975-PA [Aedes aegypti] gi|108872770|gb|EAT36995.1| AAEL010975-PA [Aedes aegypti]	1	4	0	1	14.4	44.721	444300000	533650000	623920000	340090000	128910000	236000000	400360000	413570000	400910000	255360000	306170000	215430000
c460932_g1	c460932_g1;c492655_g1;c468426_g1;c536299_g1	orf length:1182 frame:3 start:54 end:1235 gi|195157752|ref|XP_002019760.1| GL12566 [Drosophila persimilis] gi|194116351|gb|EDW38394.1| GL12566 [Drosophila persimilis];orf length:231 frame:-2 start:69 end:299 gi|929366062|ref|XP_014092706.1| PREDICTED: 60S	4	4	2	3	10.4	43.414	1499100000	970090000	1687200000	2105100000	760140000	1258700000	1271300000	334590000	970000000	1258400000	1240000000	663410000
c460968_g1	c460968_g1	orf length:903 frame:1 start:547 end:1449 gi|751770915|ref|XP_011202204.1| PREDICTED: spermidine synthase [Bactrocera dorsalis]	1	6	6	6	24.3	33.923	81251000	122530000	64181000	240070000	125890000	192960000	103400000	102570000	109610000	394220000	481900000	434980000
c460985_g1	c460985_g1;c529406_g1;c470038_g1	orf length:2184 frame:2 start:6704 end:8887 gi|751473371|ref|XP_011192038.1| PREDICTED: twitchin isoform X13 [Bactrocera cucurbitae]	3	21	0	10	33.2	80.768	687990000	840810000	704290000	575140000	570840000	490730000	740360000	729700000	714700000	416670000	418440000	413050000
c460992_g1	c460992_g1;c509119_g1;c493619_g1;c494023_g1;c476801_g1;c475295_g1;c509697_g1	orf length:1362 frame:1 start:2233 end:3594 gi|751453451|ref|XP_011181146.1| PREDICTED: lysosomal alpha-mannosidase isoform X2 [Bactrocera cucurbitae];orf length:1260 frame:1 start:3034 end:4293 gi|751453451|ref|XP_011181146.1| PREDICTED: lysosomal alpha-m	7	9	4	9	24	52.854	157800000	139800000	101270000	138490000	168490000	156760000	133850000	118890000	142930000	324130000	284270000	299000000
c461012_g1	c461012_g1;c465075_g1	orf length:342 frame:2 start:449 end:790 gi|970881165|ref|XP_015115659.1| PREDICTED: actin-interacting protein 1 isoform X2 [Diachasma alloeum]	2	4	1	1	43.9	13.041	146060000	207950000	170820000	121650000	132050000	113820000	115200000	162000000	149340000	122910000	206160000	125260000
c461052_g1	c461052_g1	orf length:276 frame:3 start:141 end:416 gi|907697441|ref|XP_013109123.1| PREDICTED: troponin C, isoform 2 [Stomoxys calcitrans]	1	2	1	1	25	10.474	28115000		29211000	29107000	30149000		26552000	26522000		21905000
c489117_g1	c489117_g1;c461058_g1;c528994_g1;c471614_g1;c469713_g1;c482944_g1;c490900_g1;c550880_g1;c462736_g1	orf length:1278 frame:2 start:368 end:1645 gi|751479181|ref|XP_011195158.1| PREDICTED: putative inorganic phosphate cotransporter [Bactrocera cucurbitae];orf length:1467 frame:-3 start:1470 end:2936 gi|751776021|ref|XP_011214687.1| PREDICTED: putative inor	9	2	2	2	4.2	47.629					18589000		21048000	21375000
c461178_g1	c461178_g1	orf length:927 frame:-2 start:342 end:1268 gi|751798335|ref|XP_011209078.1| PREDICTED: electron transfer flavoprotein subunit alpha, mitochondrial [Bactrocera dorsalis] gi|751798337|ref|XP_011209079.1| PREDICTED: electron transfer flavoprotein subunit alph	1	5	5	5	19.1	32.365	268410000	289580000	343450000	258980000	252460000	275870000	359190000	322950000	361830000	330360000	326240000	291720000
c550394_g1	c550394_g1;c461208_g1;c470752_g1;c331183_g1;c331180_g1;c331181_g1;c381671_g1;c381670_g1;c381664_g1;c517680_g1;c530235_g1	orf length:741 frame:3 start:258 end:998 gi|751452115|ref|XP_011180412.1| PREDICTED: probable enoyl-CoA hydratase, mitochondrial [Bactrocera cucurbitae];orf length:951 frame:3 start:93 end:1043 gi|751452115|ref|XP_011180412.1| PREDICTED: probable enoyl-CoA	11	12	12	12	49.4	26.597	1614900000	1440200000	1633300000	1882700000	1855700000	1673900000	1813700000	1746300000	1787100000	2216000000	1989800000	1961200000
c502061_g1	c502061_g1;c461246_g1;c491692_g1	orf length:423 frame:1 start:952 end:1374 gi|929362349|ref|XP_014090667.1| PREDICTED: tetraspanin-13 isoform X1 [Bactrocera oleae];orf length:630 frame:1 start:163 end:792 gi|751459879|ref|XP_011184676.1| PREDICTED: tetraspanin-13 [Bactrocera cucurbitae];o	3	1	1	1	10.6	16.119												17188000
c461273_g1	c461273_g1	orf length:1260 frame:2 start:1823 end:3082 gi|751770597|ref|XP_011200405.1| PREDICTED: apolipophorins [Bactrocera dorsalis]	1	12	0	1	36	46.12	42518000	41346000	60522000	95298000	458250000	123480000	155930000	129840000	110750000	70124000	116070000	769170000
c488506_g1	c488506_g1;c461294_g1	orf length:1608 frame:2 start:323 end:1930 gi|929352294|ref|XP_014085145.1| PREDICTED: SUMO-activating enzyme subunit 2 [Bactrocera oleae];orf length:2103 frame:3 start:114 end:2216 gi|929352294|ref|XP_014085145.1| PREDICTED: SUMO-activating enzyme subunit	2	1	1	1	2.4	58.435	16091000	16010000	32460000	18520000			16497000	14443000	12605000	15817000	17196000	18734000
c535460_g1	c535460_g1;c461358_g1;c506693_g1;c489198_g1	orf length:450 frame:2 start:677 end:1126 gi|751461275|ref|XP_011185437.1| PREDICTED: protein RER1 isoform X3 [Bactrocera cucurbitae];orf length:558 frame:3 start:660 end:1217 gi|751781692|ref|XP_011200023.1| PREDICTED: protein RER1 isoform X3 [Bactrocera	4	1	1	1	7.3	17.314											20096000
c461409_g1	c461409_g1;c471412_g1;c512879_g1;c553271_g1;c522665_g1;c516845_g1;c544634_g1;c454596_g1;c237835_g1;c237830_g1;c237827_g1;c496671_g1;c472030_g1;c237826_g1;c494902_g1;c532419_g1;c502529_g1;c488376_g1;c521360_g1;c514031_g1;c539062_g1;c237831_g1;c237829_g1;c481345_g1;c532521_g1;c522870_g1;c542125_g1;c512439_g1;c489708_g1;c483122_g1;c508118_g1;c542287_g1;c497264_g1;c471879_g1;c554790_g1;c517744_g1;c53…	orf length:1383 frame:2 start:272 end:1654 gi|498952728|ref|XP_004523388.1| PREDICTED: V-type proton ATPase subunit B [Ceratitis capitata] gi|929364091|ref|XP_014091630.1| PREDICTED: V-type proton ATPase subunit B [Bactrocera oleae];orf length:1458 frame:3	59	14	12	14	39.3	51.255	3611300000	3396600000	4128200000	2297100000	2399800000	2454300000	3015100000	3021400000	3622300000	1971300000	1917000000	1993700000
c461435_g1	c461435_g1	orf length:1998 frame:3 start:102 end:2099 gi|929379110|ref|XP_014099865.1| PREDICTED: larval serum protein 2 [Bactrocera oleae]	1	16	1	1	26.3	76.59	612290000	535030000	651950000	668980000	570560000	541020000	349570000	652790000	485650000	408980000	408270000	284180000
c461436_g1	c461436_g1	orf length:474 frame:2 start:101 end:574 gi|929345998|ref|XP_014086748.1| PREDICTED: defense protein l(2)34Fc-like [Bactrocera oleae] gi|929346000|ref|XP_014086756.1| PREDICTED: defense protein l(2)34Fc-like [Bactrocera oleae]	1	2	2	2	12.7	16.82	126480000	130620000	110650000	79630000	70817000	81042000	54098000	89950000	89223000	85439000	106070000	100240000
c461480_g1	c461480_g1;c332341_g1	orf length:1044 frame:3 start:315 end:1358 gi|817052569|ref|XP_012257086.1| PREDICTED: T-complex protein 1 subunit delta [Athalia rosae]	2	5	4	5	15.8	37.476	132340000	177610000	121910000	169340000	198530000	198950000	140020000	112890000	130680000	124800000	148280000	185570000
c461495_g1	c461495_g1;c481040_g1	orf length:2787 frame:2 start:893 end:3679 gi|751782110|ref|XP_011200246.1| PREDICTED: fat-body protein 1-like [Bactrocera dorsalis];orf length:2073 frame:1 start:322 end:2394 gi|751782110|ref|XP_011200246.1| PREDICTED: fat-body protein 1-like [Bactrocera	2	4	1	1	4.6	103.67	184900000	173630000	342430000	640340000	588890000	564360000	422470000	366300000	217870000	901300000	1484300000	1079800000
c461559_g1	c461559_g1;c491383_g1;c533769_g1	orf length:1101 frame:3 start:648 end:1748 gi|751476629|ref|XP_011193806.1| PREDICTED: transmembrane 9 superfamily member 4 [Bactrocera cucurbitae];orf length:1371 frame:1 start:277 end:1647 gi|929373253|ref|XP_014096626.1| PREDICTED: transmembrane 9 super	3	1	1	1	4.6	42.398	6797100			9650400			23401000			16850000
c461598_g1	c461598_g1;c69447_g1	orf length:1449 frame:1 start:124 end:1572 gi|929359106|ref|XP_014088882.1| PREDICTED: venom serine carboxypeptidase [Bactrocera oleae] gi|929359108|ref|XP_014088883.1| PREDICTED: venom serine carboxypeptidase [Bactrocera oleae] gi|929359110|ref|XP_0140888	2	7	7	7	18	55.248	367790000	248840000	238810000	298520000	245320000	348890000	231110000	336430000	241100000	419990000	554100000	478540000
c461607_g1	c461607_g1	orf length:2226 frame:3 start:2751 end:4976 gi|751476253|ref|XP_011193604.1| PREDICTED: apolipophorins [Bactrocera cucurbitae]	1	10	0	1	15	80.965	1856200000	1595200000	2212000000	1970200000	1891600000	3266500000	489540000	772780000	1166700000	1306500000	2439500000	2049800000
c461671_g1	c461671_g1;c464443_g1	orf length:531 frame:3 start:417 end:947 gi|751473837|ref|XP_011192286.1| PREDICTED: endochitinase [Bactrocera cucurbitae]	2	3	2	2	16.9	20.52		10599000				15119000				72620000	24659000	35547000
c461692_g1	c461692_g1	orf length:429 frame:2 start:785 end:1213 gi|751473807|ref|XP_011192273.1| PREDICTED: glutamate synthase [NADH], amyloplastic isoform X2 [Bactrocera cucurbitae]	1	1	1	1	11.2	15.611	13390000			11215000	10740000	13419000	14895000	7210900	10092000	12702000
c461717_g1	c461717_g1	orf length:1011 frame:1 start:1357 end:2367 gi|929367074|ref|XP_014093264.1| PREDICTED: serine proteinase stubble [Bactrocera oleae]	1	1	1	1	6.2	36.895		17584000				12982000				21256000	19278000	14064000
c461725_g1	c461725_g1;c542269_g1;c469159_g1	orf length:387 frame:1 start:2479 end:2865 gi|751453499|ref|XP_011181172.1| PREDICTED: von Willebrand factor D and EGF domain-containing protein [Bactrocera cucurbitae];orf length:600 frame:3 start:480 end:1079 gi|751804127|ref|XP_011212231.1| PREDICTED: v	3	1	1	1	8.5	13.712	210470000	177520000	243840000	242590000	210770000	207750000	231730000	176940000	143240000	98920000	110970000	112410000
c461753_g1	c461753_g1	orf length:414 frame:1 start:1735 end:2148 gi|751782110|ref|XP_011200246.1| PREDICTED: fat-body protein 1-like [Bactrocera dorsalis]	1	4	1	1	29.7	15.63	39878000	46916000		60563000	82995000	68848000	39888000	65408000	40035000	208530000	173510000	153210000
c461770_g1	c461770_g1;c490883_g1;c479656_g1;c355656_g1;c64091_g1;c555151_g1;c531231_g1	orf length:1359 frame:2 start:413 end:1771 gi|751444546|ref|XP_011197022.1| PREDICTED: eukaryotic translation initiation factor 2 subunit 3 isoform X2 [Bactrocera cucurbitae];orf length:1425 frame:1 start:151 end:1575 gi|751444546|ref|XP_011197022.1| PREDI	7	4	4	4	6.4	49.358	42565000	67122000	67727000	94242000	101960000	87683000	72636000	44360000	34966000	111730000	108920000	76146000
c461789_g1	c461789_g1	orf length:1128 frame:2 start:104 end:1231 gi|47229974|emb|CAG10388.1| unnamed protein product, partial [Tetraodon nigroviridis]	1	1	1	1	3.5	41.545	24175000	35921000	19953000	34737000	87486000	55165000	31029000	68452000	56471000	23789000	35618000	37322000
c461804_g1	c461804_g1;c530500_g1;c500047_g1	orf length:1128 frame:3 start:429 end:1556 gi|929349952|ref|XP_014102549.1| PREDICTED: T-complex protein 1 subunit beta isoform X1 [Bactrocera oleae]	3	11	1	1	33.2	40.685		90485000	132090000	141890000	159130000	60789000		139630000	76815000	156190000	165880000	120480000
c461810_g1	c461810_g1	orf length:2085 frame:1 start:940 end:3024 gi|195152217|ref|XP_002017033.1| GL21730 [Drosophila persimilis] gi|194112090|gb|EDW34133.1| GL21730 [Drosophila persimilis]	1	2	1	1	3.2	77.494	30911000	22852000	25071000	31905000	32617000	29320000	26355000	19338000	21223000	32695000	35390000	32088000
c555148_g1	c555148_g1;c490256_g1;c544106_g1;c461832_g1;c463905_g1	orf length:348 frame:2 start:140 end:487 gi|751798260|ref|XP_011209037.1| PREDICTED: LOW QUALITY PROTEIN: titin-like [Bactrocera dorsalis];orf length:522 frame:2 start:5 end:526 gi|929360971|ref|XP_014089910.1| PREDICTED: LOW QUALITY PROTEIN: titin-like [B	5	2	2	2	29.3	13.453	28012000	23598000	38087000	53790000	23138000	22891000	30252000	31696000	21504000	12311000		13810000
c495777_g1	c495777_g1;c461856_g1;c170278_g1;c539734_g1;c547611_g1;c493007_g1	orf length:510 frame:3 start:285 end:794 gi|641458233|gb|AIA62360.1| hsp23 [Bactrocera minax];orf length:510 frame:-2 start:145 end:654 gi|641458233|gb|AIA62360.1| hsp23 [Bactrocera minax]	6	13	6	13	82.4	18.966	3400000000	3741000000	4116600000	8208300000	8019700000	8052500000	2983000000	2732300000	2305600000	8408300000	7728100000	5886000000
c461893_g1	c461893_g1;c26123_g1	orf length:2664 frame:1 start:346 end:3009 gi|751788887|ref|XP_011203924.1| PREDICTED: C-1-tetrahydrofolate synthase, cytoplasmic [Bactrocera dorsalis]	2	12	1	1	15.3	94.526	35749000	54920000	56137000	66493000	42690000	50430000	66113000	59347000	72803000	42906000	48056000	46823000
c461932_g1	c461932_g1;c320789_g1;c320790_g1;c450752_g1;c517438_g1	orf length:774 frame:2 start:284 end:1057 gi|929378041|ref|XP_014099278.1| PREDICTED: voltage-dependent anion-selective channel [Bactrocera oleae] gi|929378043|ref|XP_014099279.1| PREDICTED: voltage-dependent anion-selective channel [Bactrocera oleae] gi|9	5	4	1	1	15.9	27.756	267690000	321450000	270470000	269390000	178500000	229970000	239980000	229740000	399480000	277070000	441030000	371200000
c546269_g1	c546269_g1;c462000_g1;c522905_g1;c522433_g1;c502826_g1;c530340_g1	orf length:768 frame:2 start:1097 end:1864 gi|751477410|ref|XP_011194232.1| PREDICTED: dihydrolipoyllysine-residue acetyltransferase component of pyruvate dehydrogenase complex, mitochondrial isoform X1 [Bactrocera cucurbitae] gi|751477412|ref|XP_011194233	6	6	5	6	23	27.979	448800000	413590000	369340000	305260000	216700000	239600000	368040000	291270000	320130000	266380000	283790000	280040000
c462027_g1	c462027_g1;c519902_g1	orf length:822 frame:3 start:2754 end:3575 gi|751804231|ref|XP_011212288.1| PREDICTED: CD109 antigen-like [Bactrocera dorsalis]	2	6	1	5	24.5	30.695	401060000	443460000	442410000	357490000	424390000	575930000	476390000	441280000	442930000	432180000	404230000	293590000
c462042_g1	c462042_g1;c540715_g1;c502610_g1;c535222_g1;c541014_g1;c503068_g1;c513768_g1	orf length:1254 frame:3 start:987 end:2240 gi|751800462|ref|XP_011210233.1| PREDICTED: ATP-dependent RNA helicase bel isoform X1 [Bactrocera dorsalis] gi|751800464|ref|XP_011210234.1| PREDICTED: ATP-dependent RNA helicase bel isoform X1 [Bactrocera dorsali	7	8	1	3	22.5	47.394	42491000		33590000		61655000	116390000	34701000
c462103_g1	c462103_g1	orf length:4998 frame:1 start:3382 end:8379 gi|751473359|ref|XP_011192031.1| PREDICTED: twitchin isoform X7 [Bactrocera cucurbitae]	1	21	0	8	12	185.93	502130000	532080000	537760000	376550000	434530000	500750000	714300000	595910000	523180000	352620000	316090000	350950000
c462106_g1	c462106_g1	orf length:720 frame:3 start:1371 end:2090 gi|347967130|ref|XP_001689308.2| AGAP002076-PA [Anopheles gambiae str. PEST] gi|333469745|gb|EDO63213.2| AGAP002076-PA [Anopheles gambiae str. PEST]	1	1	1	1	4.6	26.416							11750000	58702000	49217000
c526575_g1	c526575_g1;c493009_g1;c466454_g1;c523990_g1;c488008_g1;c462119_g1	orf length:420 frame:2 start:926 end:1345 gi|568260268|gb|ETN68016.1| mannosyl-oligosaccharide 1,2-alpha-mannosidase IB [Anopheles darlingi];orf length:603 frame:1 start:994 end:1596 gi|807021047|ref|XP_012154981.1| PREDICTED: pleckstrin homology domain-co	6	1	1	1	6.4	15.925	30187000	31675000	31287000	31677000	32940000	31636000		17546000	16052000		24122000	21745000
c462290_g1	c462290_g1;c448967_g1;c545763_g1;c491800_g1;c513919_g1;c470936_g1;c116352_g1;c463096_g1;c544053_g1;c525814_g1;c461972_g1	orf length:1740 frame:3 start:1704 end:3443 gi|751465044|ref|XP_011187495.1| PREDICTED: microsomal triglyceride transfer protein large subunit [Bactrocera cucurbitae]	11	18	15	18	35	64.823	969080000	1061200000	997390000	1150700000	1152800000	1178300000	913390000	993920000	1044100000	1586900000	1668800000	1609200000
c462322_g1	c462322_g1;c119798_g1;c539085_g1	orf length:3927 frame:3 start:216 end:4142 gi|751461927|ref|XP_011185791.1| PREDICTED: CD109 antigen isoform X6 [Bactrocera cucurbitae]	3	15	0	4	11	144.75	440940000	329740000	376870000	409960000	341150000	341640000	389860000	373860000	387470000	349850000	372400000	346600000
c462337_g1	c462337_g1;c469251_g1;c541440_g1;c497876_g1;c534371_g1;c549292_g1;c453147_g1;c555346_g1;c511084_g1;c451565_g1;c531151_g1;c457029_g1;c538632_g1;c538971_g1	orf length:2043 frame:2 start:494 end:2536 gi|751794345|ref|XP_011206889.1| PREDICTED: uncharacterized protein LOC105228676 isoform X1 [Bactrocera dorsalis] gi|751794347|ref|XP_011206890.1| PREDICTED: uncharacterized protein LOC105228676 isoform X1 [Bactro	14	9	2	9	19.4	74.685	318980000	288900000	261200000	233120000	239110000	249540000	308300000	255470000	247570000	144660000	161160000	145890000
c462385_g1	c462385_g1;c308053_g1;c500453_g1;c471888_g1;c494718_g1	orf length:714 frame:3 start:933 end:1646 gi|929358118|ref|XP_014088349.1| PREDICTED: eukaryotic translation initiation factor 4E isoform X1 [Bactrocera oleae];orf length:105 frame:-1 start:3 end:107 gi|907712323|ref|XP_013111607.1| PREDICTED: eukaryotic t	5	2	2	2	10.9	27.391	23981000	20066000		22830000	21623000	23437000	23393000	24005000	31643000	17667000	26711000	27454000
c462414_g1	c462414_g1;c519443_g1;c522456_g1;c476022_g1;c537719_g1;c506254_g1;c196204_g1;c196217_g1;c453790_g1;c551609_g1;c537826_g1;c544099_g1;c196215_g1;c479085_g1;c474347_g1;c458089_g1;c496985_g1;c533447_g1;c458756_g1;c196211_g1;c490138_g1;c500326_g1;c506068_g1;c533838_g1;c196213_g1;c196207_g1;c471606_g1;c494711_g1;c507284_g1;c552320_g1;c495115_g1;c196212_g1;c531993_g1;c460715_g1;c472235_g1;c537382_g1;c47…	orf length:1776 frame:1 start:1387 end:3162 gi|929371041|ref|XP_014095421.1| PREDICTED: uncharacterized protein LOC106621201 isoform X1 [Bactrocera oleae];orf length:1491 frame:-1 start:370 end:1860 gi|929371041|ref|XP_014095421.1| PREDICTED: uncharacteriz	60	20	0	20	41.2	66.61	2366000000	2391100000	2842100000	2020600000	2069600000	2167100000	2718600000	2789000000	2761200000	1132200000	1091100000	1270100000
c462495_g1	c462495_g1;c505875_g1;c190689_g1;c190687_g1;c190693_g1	orf length:645 frame:3 start:222 end:866 gi|929360253|ref|XP_014089516.1| PREDICTED: protein takeout-like isoform X2 [Bactrocera oleae];orf length:174 frame:3 start:327 end:500 gi|751788604|ref|XP_011203770.1| PREDICTED: protein takeout-like [Bactrocera do	5	4	4	4	21.4	23.149	288770000	316100000	300000000	112590000	117390000	158080000	219420000	244980000	188010000	350320000	204040000	341130000
c462513_g1	c462513_g1;c109767_g1;c550885_g1;c521397_g1	orf length:1089 frame:1 start:1495 end:2583 gi|751789900|ref|XP_011204478.1| PREDICTED: 205 kDa microtubule-associated protein isoform X2 [Bactrocera dorsalis];orf length:231 frame:3 start:201 end:431 gi|929375192|ref|XP_014097695.1| PREDICTED: 205 kDa mic	4	3	0	2	11.6	39.826	113780000	110870000	116070000		213280000	162730000	73705000	104420000	102700000	149800000	213760000	165760000
c462577_g1	c462577_g1	orf length:4656 frame:1 start:70 end:4725 gi|498996275|ref|XP_004533319.1| PREDICTED: muscle M-line assembly protein unc-89 isoform X2 [Ceratitis capitata]	1	2	1	1	1.7	172.35	245840000	170290000	162410000	110440000	172400000	158690000	193110000	157260000	127120000	68141000	56488000	61652000
c462596_g1	c462596_g1;c508486_g1	orf length:1092 frame:1 start:907 end:1998 gi|929355731|ref|XP_014087035.1| PREDICTED: LOW QUALITY PROTEIN: multidrug resistance protein homolog 49 [Bactrocera oleae]	2	5	1	5	14.8	40.111			47151000						58775000	153620000	135300000	163020000
c462631_g1	c462631_g1	orf length:1416 frame:1 start:103 end:1518 gi|929354223|ref|XP_014086213.1| PREDICTED: mitochondrial-processing peptidase subunit beta [Bactrocera oleae]	1	11	11	11	30.1	52.451	1354500000	1495400000	1344500000	744720000	801920000	798920000	1452300000	1341300000	1450600000	774750000	681140000	720860000
c462659_g1	c462659_g1	orf length:537 frame:1 start:91 end:627 gi|929362772|ref|XP_014090900.1| PREDICTED: signal peptidase complex subunit 3 [Bactrocera oleae]	1	3	3	3	17.9	20.241	104680000	89251000	111190000	94728000	148410000	104120000	166850000	129690000	139300000	208400000	124610000	180810000
c462669_g1	c462669_g1	orf length:840 frame:2 start:2969 end:3808 gi|807029915|ref|XP_012157704.1| PREDICTED: PDZ and LIM domain protein Zasp isoform X9 [Ceratitis capitata]	1	1	1	1	4.3	31.079	202380000	247760000	343090000	237600000	383970000	296710000	545080000	363360000	456090000	300230000	230910000	277810000
c494755_g1	c494755_g1;c489320_g1;c506050_g1;c462676_g1	orf length:222 frame:1 start:1 end:222 gi|751793514|ref|XP_011206439.1| PREDICTED: chondroitin proteoglycan 2 [Bactrocera dorsalis];orf length:519 frame:1 start:193 end:711 gi|751793514|ref|XP_011206439.1| PREDICTED: chondroitin proteoglycan 2 [Bactrocera	4	1	1	1	16.2	8.5135				48933000	36537000	36981000	10177000	18987000		44341000	66140000	31315000
c476483_g1	c476483_g1;c503249_g1;c476407_g1;c462699_g1	orf length:186 frame:3 start:120 end:305 gi|929377751|ref|XP_014099119.1| PREDICTED: thioredoxin-2-like [Bactrocera oleae];orf length:318 frame:2 start:350 end:667 gi|751479108|ref|XP_011195121.1| PREDICTED: thioredoxin-2-like [Bactrocera cucurbitae];orf l	4	1	1	1	17.7	6.9221	187930000	143370000	149700000	111040000	143040000	124570000	197910000	171940000	141860000	166500000	223360000	174760000
c502541_g1	c502541_g1;c462700_g1	orf length:1110 frame:1 start:34 end:1143 gi|751800571|ref|XP_011210287.1| PREDICTED: elongation factor 1-gamma [Bactrocera dorsalis];orf length:1152 frame:1 start:46 end:1197 gi|751800571|ref|XP_011210287.1| PREDICTED: elongation factor 1-gamma [Bactrocer	2	3	0	1	5.4	41.149	206920000	242080000	182550000	191860000	218440000	151490000	169300000	168990000	130010000	262860000	273830000	402750000
c462733_g1	c462733_g1	orf length:1755 frame:3 start:2235 end:3989 gi|751801190|ref|XP_011210627.1| PREDICTED: CD109 antigen-like isoform X1 [Bactrocera dorsalis]	1	1	1	1	1.9	65.158	34054000	41993000	36576000	29984000	38933000	37333000	23317000		65154000
c462734_g1	c462734_g1	orf length:738 frame:3 start:3 end:740 gi|929368671|ref|XP_014094147.1| PREDICTED: probable cytochrome P450 6a21 [Bactrocera oleae]	1	1	1	1	3.7	28.014	84787000	62134000	60869000	87540000	93833000	98587000	106440000	73917000	79680000	91493000	71524000	69855000
c472089_g1	c472089_g1;c527927_g1;c462735_g1	orf length:1362 frame:2 start:1574 end:2935 gi|498963881|ref|XP_004525288.1| PREDICTED: uncharacterized protein LOC101458451 isoform X3 [Ceratitis capitata];orf length:1782 frame:2 start:1343 end:3124 gi|929358974|ref|XP_014088810.1| PREDICTED: LOW QUALITY	3	1	1	1	2.9	51.087	14188000	18072000	12347000				7884300	10465000	15453000
c462761_g1	c462761_g1;c508689_g1;c501517_g1;c471238_g1;c553641_g1;c461898_g1;c531628_g1;c514378_g1;c530139_g1;c489342_g1;c530291_g1;c531604_g1;c504001_g1;c495954_g1;c499009_g1;c463885_g1;c531861_g1;c517767_g1;c481726_g1;c483624_g1;c473909_g1;c543270_g1;c552773_g1;c504510_g1;c456783_g1;c459255_g1;c530459_g1;c485165_g1;c514504_g1;c530578_g1;c553754_g1;c488411_g1;c466966_g1;c503779_g1;c524388_g1;c477306_g1;c46…	orf length:2409 frame:2 start:182 end:2590 gi|751799583|ref|XP_011209760.1| PREDICTED: transitional endoplasmic reticulum ATPase TER94 isoform X1 [Bactrocera dorsalis];orf length:1785 frame:1 start:391 end:2175 gi|751443736|ref|XP_011196577.1| PREDICTED: t	85	17	0	4	23.3	89.308	176420000	238590000	205780000	205390000	216710000	226190000	215750000	217630000	206190000	258070000	221020000	272550000
c462773_g1	c462773_g1;c478202_g1;c308056_g1;c308046_g1;c308059_g1;c308055_g1;c308057_g1;c308045_g1;c308044_g1;c308048_g1;c483916_g1;c469969_g1;c308066_g1;c371490_g1	orf length:795 frame:2 start:287 end:1081 gi|751779494|ref|XP_011198835.1| PREDICTED: glyceraldehyde-3-phosphate dehydrogenase [Bactrocera dorsalis]	14	16	8	16	79.2	28.368	29480000000	30080000000	29409000000	28526000000	25723000000	26165000000	29618000000	25433000000	26241000000	20477000000	19342000000	19124000000
c462866_g1	c462866_g1	orf length:1059 frame:2 start:80 end:1138 gi|751796940|ref|XP_011208311.1| PREDICTED: SAP domain-containing ribonucleoprotein [Bactrocera dorsalis]	1	1	1	1	3.1	37.979			8348900				13540000	11532000			8326700
c501530_g1	c501530_g1;c462874_g1;c464246_g1;c550756_g1;c513524_g1;c553385_g1;c502180_g1;c496240_g1;c538671_g1;c456003_g1;c541436_g1;c473458_g1;c469172_g1;c523762_g1;c509789_g1;c376226_g1;c478351_g1;c543812_g1;c528158_g1;c482338_g1;c457842_g1	orf length:555 frame:3 start:153 end:707 gi|751474988|ref|XP_011192916.1| PREDICTED: serine-arginine protein 55 isoform X2 [Bactrocera cucurbitae];orf length:570 frame:2 start:272 end:841 gi|751474990|ref|XP_011192917.1| PREDICTED: serine-arginine protein	21	6	6	6	34.1	21.219	71831000	84499000	104140000	85339000	73146000	71712000	76241000	89312000	77483000	132480000	145360000	133400000
c531928_g1	c531928_g1;c462921_g1	orf length:546 frame:1 start:361 end:906 gi|751442013|ref|XP_011195627.1| PREDICTED: nedd8-conjugating enzyme Ubc12 [Bactrocera cucurbitae] gi|751792530|ref|XP_011205913.1| PREDICTED: nedd8-conjugating enzyme Ubc12 [Bactrocera dorsalis] gi|929370801|ref|XP	2	1	1	1	5.5	20.822	12749000	17503000	11283000	15939000				12499000	12869000			20074000
c462949_g1	c462949_g1;c468872_g1;c459407_g1;c469116_g1;c332472_g1;c453811_g1;c332466_g1;c474016_g1;c544853_g1;c537869_g1	orf length:786 frame:1 start:70 end:855 gi|751802493|ref|XP_011211339.1| PREDICTED: 60S ribosomal protein L6 [Bactrocera dorsalis];orf length:678 frame:1 start:541 end:1218 gi|751802493|ref|XP_011211339.1| PREDICTED: 60S ribosomal protein L6 [Bactrocera do	10	6	6	6	20.2	30.21	542060000	498400000	486780000	500610000	477040000	504020000	555210000	527730000	526330000	434030000	427360000	584850000
c462954_g1	c462954_g1	orf length:2439 frame:3 start:3330 end:5768 gi|751478062|ref|XP_011194571.1| PREDICTED: translational activator GCN1 isoform X1 [Bactrocera cucurbitae]	1	1	1	1	1.4	90.668											11276000
c533566_g1	c533566_g1;c463058_g1;c498108_g1;c541475_g1;c543794_g1	orf length:576 frame:2 start:350 end:925 gi|929363981|ref|XP_014091569.1| PREDICTED: integrin beta-PS-like [Bactrocera oleae];orf length:702 frame:2 start:3464 end:4165 gi|751455663|ref|XP_011182368.1| PREDICTED: integrin beta-PS isoform X1 [Bactrocera cuc	5	2	2	2	10.9	21.057	19833000		20225000	20030000	22059000	19275000	26293000			17568000	18180000	16688000
c463061_g1	c463061_g1;c539885_g1;c472123_g1;c471953_g1;c472063_g1;c537707_g1;c520434_g1;c449891_g1	orf length:885 frame:3 start:966 end:1850 gi|751799740|ref|XP_011209844.1| PREDICTED: uncharacterized protein LOC105230636 isoform X1 [Bactrocera dorsalis];orf length:339 frame:2 start:1187 end:1525 gi|751799750|ref|XP_011209850.1| PREDICTED: uncharacteriz	8	2	2	2	7.5	31.772	39048000	26710000				22023000			21540000			17533000
c463093_g1	c463093_g1;c38327_g1;c331728_g1;c454513_g1	orf length:714 frame:3 start:96 end:809 gi|1000213787|gb|KXJ83162.1| hypothetical protein RP20_CCG008130 [Aedes albopictus]	4	3	1	1	13.9	27.383	18199000	13780000	13093000	14393000	20468000			16562000	26591000		23419000	28601000
c463108_g1	c463108_g1;c528462_g1	orf length:843 frame:1 start:1192 end:2034 gi|751463473|ref|XP_011186637.1| PREDICTED: glycogen phosphorylase [Bactrocera cucurbitae]	2	8	0	4	29.2	32.649	1993100000	2087300000	2997900000	2212600000	1873200000	1928300000	2465300000	2540900000	2326600000	1809700000	1879100000	1894100000
c543882_g1	c543882_g1;c519337_g1;c478566_g1;c463127_g1;c487355_g1;c115673_g1;c115670_g1;c516231_g1;c474480_g1;c454684_g1;c115671_g1;c115669_g1;c473889_g1;c495977_g1;c553782_g1;c473502_g1	orf length:738 frame:1 start:394 end:1131 gi|751776047|ref|XP_011214701.1| PREDICTED: glucosamine-6-phosphate isomerase [Bactrocera dorsalis];orf length:783 frame:3 start:393 end:1175 gi|929370943|ref|XP_014095367.1| PREDICTED: glucosamine-6-phosphate isom	16	5	5	5	25.2	27.588	128750000	277990000	155560000	177950000	208020000	206450000	250610000	346230000	180550000	453250000	471750000	529010000
c463194_g1	c463194_g1;c107174_g1;c107172_g1	orf length:534 frame:1 start:169 end:702 gi|751778074|ref|XP_011198064.1| PREDICTED: inorganic pyrophosphatase [Bactrocera dorsalis]	3	5	5	5	33.7	20.084	229530000	325380000	317880000	344370000	221310000	356620000	305520000	237660000	265230000	296940000	304050000	288760000
c463229_g1	c463229_g1	orf length:783 frame:3 start:186 end:968 gi|929370075|ref|XP_014094907.1| PREDICTED: fat-body protein 1-like [Bactrocera oleae]	1	1	1	1	5.4	29.557	420370000	478980000	318350000	364650000	494100000	424990000	751740000	637680000	571130000	226050000	326680000	360320000
c463240_g1	c463240_g1	orf length:2259 frame:3 start:837 end:3095 gi|969518210|ref|XP_015053089.1| uncharacterized protein Dyak_GE11346, isoform Q [Drosophila yakuba] gi|948551577|gb|KRJ97733.1| uncharacterized protein Dyak_GE11346, isoform Q [Drosophila yakuba]	1	4	1	2	6.5	81.747	73291000	50553000	68307000	47970000	60003000	57799000	85380000	76492000	74270000	24307000	40806000	15350000
c544478_g1	c544478_g1;c530255_g1;c463314_g1;c505310_g1;c537394_g1	orf length:606 frame:2 start:1904 end:2509 gi|751784276|ref|XP_011201423.1| PREDICTED: uncharacterized protein LOC105224887 isoform X3 [Bactrocera dorsalis];orf length:804 frame:3 start:51 end:854 gi|751784276|ref|XP_011201423.1| PREDICTED: uncharacterized	5	2	2	2	14.9	22.875								10534000	10270000
c463354_g1	c463354_g1	orf length:933 frame:2 start:80 end:1012 gi|1013902400|ref|XP_016024819.1| LOW QUALITY PROTEIN: uncharacterized protein Dsimw501_GD23860 [Drosophila simulans] gi|900887300|gb|KMY89993.1| LOW QUALITY PROTEIN: uncharacterized protein Dsimw501_GD23860 [Drosop	1	3	0	1	11.6	34.563	15149000	20681000	20126000	11130000	16525000	13316000	14805000	21224000	15084000			5075600
c463401_g1	c463401_g1;c465474_g1;c487207_g1	orf length:492 frame:1 start:202 end:693 gi|751476440|ref|XP_011193706.1| PREDICTED: fat-body protein 1-like [Bactrocera cucurbitae];orf length:987 frame:2 start:203 end:1189 gi|751476440|ref|XP_011193706.1| PREDICTED: fat-body protein 1-like [Bactrocera c	3	3	0	1	14	19.233	33790000	23590000	25505000	27132000	23219000	28564000	12482000	17231000	9479800	70265000	53396000	53280000
c463460_g1	c463460_g1;c475028_g1;c282039_g1;c282041_g1;c475895_g1;c544470_g1	orf length:786 frame:1 start:829 end:1614 gi|751464364|ref|XP_011187125.1| PREDICTED: probable protein disulfide-isomerase A6 [Bactrocera cucurbitae];orf length:498 frame:3 start:861 end:1358 gi|751464364|ref|XP_011187125.1| PREDICTED: probable protein dis	6	6	5	6	27.9	28.88	354950000	356170000	496420000	592510000	305260000	415500000	541670000	505430000	424770000	401890000	521040000	362660000
c509992_g1	c509992_g1;c531145_g1;c529415_g1;c463461_g1;c468590_g1;c467322_g1;c466077_g1	orf length:759 frame:3 start:249 end:1007 gi|498984945|ref|XP_004530491.1| PREDICTED: ATP-binding cassette sub-family F member 2 [Ceratitis capitata];orf length:795 frame:3 start:624 end:1418 gi|357627330|gb|EHJ77066.1| ATP-binding cassette sub-family F me	7	1	1	1	4.7	27.614		8886400					9483900
c472765_g1	c472765_g1;c467281_g1;c535766_g1;c524529_g1;c463483_g1;c267631_g1	orf length:141 frame:2 start:248 end:388 gi|929358325|ref|XP_014088457.1| PREDICTED: uncharacterized protein LOC106616362 [Bactrocera oleae];orf length:324 frame:3 start:522 end:845 gi|929358325|ref|XP_014088457.1| PREDICTED: uncharacterized protein LOC106	6	2	2	2	63.8	4.8967				118590000	139030000	112690000	78182000			455640000	396820000	448280000
c463563_g1	c463563_g1;c510620_g1;c553576_g1;c529317_g1	orf length:1227 frame:2 start:107 end:1333 gi|751797393|ref|XP_011208554.1| PREDICTED: tether containing UBX domain for GLUT4 [Bactrocera dorsalis];orf length:810 frame:3 start:606 end:1415 gi|929355672|ref|XP_014087003.1| PREDICTED: LOW QUALITY PROTEIN: t	4	2	2	2	4.4	46.571	14870000	13340000	10451000				11644000		14500000		27147000
c509280_g1	c509280_g1;c527993_g1;c463652_g1	orf length:153 frame:1 start:718 end:870 gi|665403351|ref|NP_001286816.1| Ras-associated protein 2-like, isoform C [Drosophila melanogaster] gi|665403353|ref|NP_001286817.1| Ras-associated protein 2-like, isoform D [Drosophila melanogaster] gi|599127401|gb	3	1	1	1	23.5	5.7474	12085000	10959000	21019000	16795000	20453000	18272000				16818000	15477000	24230000
c463661_g1	c463661_g1	orf length:2175 frame:3 start:246 end:2420 gi|751457849|ref|XP_011183565.1| PREDICTED: phospholipase A-2-activating protein [Bactrocera cucurbitae]	1	1	1	1	1.7	78.515	6656800	6265200	7154700	8510500			5772400	8890600
c463782_g1	c463782_g1;REV__c16603_g1	orf length:2226 frame:1 start:1405 end:3630 gi|929370404|ref|XP_014095081.1| PREDICTED: apolipophorins-like [Bactrocera oleae]	2	6	1	1	5.9	83.058	663700000	808070000	613330000	643730000	898040000	796910000	630970000	622900000	705220000	844140000	758030000	1124300000
c549410_g1	c549410_g1;c463813_g1;c263091_g1;c522731_g1;c548169_g1;c263090_g1;c519572_g1	orf length:831 frame:1 start:1495 end:2325 gi|929381408|ref|XP_014101141.1| PREDICTED: protein ref(2)P [Bactrocera oleae];orf length:1221 frame:1 start:1291 end:2511 gi|929381408|ref|XP_014101141.1| PREDICTED: protein ref(2)P [Bactrocera oleae];orf length:	7	3	1	3	13.7	28.996	34171000	29818000	27028000	66845000	34291000	60419000	42724000	45939000	26181000	94973000	58331000	92845000
c463823_g1	c463823_g1;c488108_g1;c458587_g1;c180151_g1;c544747_g1;c71681_g1;c525479_g1	orf length:1266 frame:1 start:256 end:1521 gi|751794462|ref|XP_011206954.1| PREDICTED: chitinase-like protein Idgf2 isoform X2 [Bactrocera dorsalis]	7	15	12	15	43.1	47.469	955850000	832060000	893770000	702770000	724400000	700730000	836140000	709370000	887930000	611540000	540060000	579780000
c463830_g1	c463830_g1	orf length:2724 frame:3 start:1416 end:4139 gi|969454653|ref|XP_001356821.3| uncharacterized protein Dpse_GA17497 [Drosophila pseudoobscura pseudoobscura] gi|950771444|gb|EAL33887.3| uncharacterized protein Dpse_GA17497 [Drosophila pseudoobscura pseudoobsc	1	7	1	3	7.6	100.6	50841000	45842000	54010000	37012000	45144000	35274000	67161000	64418000	64782000	35569000	55446000	35703000
c512392_g1	c512392_g1;c463838_g1;c492043_g1;c380695_g1;c458917_g1;c380694_g1;c380690_g1;c448264_g1;c461855_g1;c452744_g1;c472021_g1;c380689_g1;c380697_g1;c380691_g1;c380699_g1;c491647_g1;c542218_g1;c482890_g1;c181935_g1;c472159_g1;c428371_g1;c491242_g1;c540425_g1;c547176_g1;c472363_g1	orf length:906 frame:1 start:241 end:1146 gi|499004016|ref|XP_004535229.1| PREDICTED: ADP,ATP carrier protein [Ceratitis capitata] gi|499004020|ref|XP_004535230.1| PREDICTED: ADP,ATP carrier protein [Ceratitis capitata];orf length:906 frame:2 start:884 end	25	15	13	15	48.3	33.299	5597100000	6596500000	6826600000	3911800000	3523900000	3634700000	6367900000	5919200000	5166300000	3418000000	3051200000	3062900000
c463866_g1	c463866_g1;c464051_g1;c465767_g1;c478652_g1;c490116_g1;c461543_g1;c537527_g1;c534100_g1;c478889_g1;c448522_g1;c533958_g1;c548291_g1;c514900_g1;c521145_g1;c491186_g1;c520883_g1;c454792_g1;c466391_g1;c454899_g1;c516872_g1;c514244_g1;c527144_g1;c70475_g1;c510741_g1;c532196_g1;c486940_g1;c454701_g1;c500892_g1;c478410_g1;REV__c526823_g1	orf length:1326 frame:3 start:609 end:1934 gi|929353185|ref|XP_014085643.1| PREDICTED: alanine aminotransferase 1 [Bactrocera oleae];orf length:1551 frame:2 start:263 end:1813 gi|929353185|ref|XP_014085643.1| PREDICTED: alanine aminotransferase 1 [Bactroce	30	12	9	12	28.3	49.247	1036600000	958860000	899690000	692270000	655340000	796580000	983370000	969260000	868880000	940200000	882090000	919770000
[truncated: 2,230 more rows]
