# Supplementary material for: Comparative proteomics provides insights into diapause program of Bactrocera minax (Diptera: Tephritidae)
Source: PLoS One. 2020 Dec 31;15(12):e0244493. doi: 10.1371/journal.pone.0244493 (PMC7774860; doi:10.1371/journal.pone.0244493)
Supplement: S4 Table — (XLS) [file pone.0244493.s006.xls]

## Sheet: DEPs
S4 Table. DAPs between ND and D pupae of Bactrocera minax determined by LFQ analysis
comparison	Proteina	ProteinGroup	FastaHeaders	Proteins	Peptides	UniquePeptides	RazorUniquePeptides	Coverage	MolWeight	LFQ intensity ND1-1	LFQ intensity ND1-2	LFQ intensity ND1-3	LFQ intensity D1-1	LFQ intensity D1-2	LFQ intensity D1-3	ND / D	t test p value
ND1 vs D1	c464453_g1	c464453_g1;c541114_g1;c476289_g1;c484869_g1;c477789_g1;c489895_g1;c488518_g1;c462210_g1;c519035_g1;c455098_g1;c481231_g1;c503520_g1;c520169_g1;c478822_g1	orf length:1311 frame:3 start:486 end:1796 gi|929368047|ref|XP_014093803.1| PREDICTED: LOW QUALITY PROTEIN: larval serum protein 1 beta chain-like [Bactrocera oleae]	14	21	0	1	44.4	52.497	742480000	596120000	674560000		11033000	8183500	69.8414	0.0012108
	c501847_g1	c501847_g1;c519347_g1	orf length:450 frame:3 start:3141 end:3590 gi|929370075|ref|XP_014094907.1| PREDICTED: fat-body protein 1-like [Bactrocera oleae];orf length:897 frame:1 start:2887 end:3783 gi|751476440|ref|XP_011193706.1| PREDICTED: fat-body protein 1-like [Bactrocera cuc	2	3	1	1	27.3	16.5	708640000	637730000	746130000	20538000	15579000	19967000	37.3101	2.8562e-05
	c355796_g1	c355796_g1;c355794_g1;c355795_g1;c355798_g1	orf length:906 frame:2 start:23 end:928 gi|751451702|ref|XP_011180189.1| PREDICTED: attacin-A-like [Bactrocera cucurbitae];orf length:906 frame:2 start:23 end:928 gi|751451702|ref|XP_011180189.1| PREDICTED: attacin-A-like [Bactrocera cucurbitae];orf length	4	16	16	16	75.8	30.885	6826900000	5682500000	6729500000	176400000	169790000	183320000	36.3334	6.9821e-05
	c526733_g1	c526733_g1	orf length:1959 frame:2 start:149 end:2107 gi|751459212|ref|XP_011184311.1| PREDICTED: larval serum protein 2 [Bactrocera cucurbitae]	1	1	1	1	1.8	71.747	2123600000	1523900000	1647400000	77067000	63570000	60138000	26.3723	0.000748757
	c472515_g1	c472515_g1	orf length:837 frame:1 start:1498 end:2334 gi|194189701|gb|EDX03277.1| GD23056 [Drosophila simulans]	1	3	1	1	12.9	31.104	205050000	176970000	226580000	15062000		17687000	12.3892	0.00210135
	c377359_g1	c377359_g1;c548185_g1;c377356_g1	orf length:588 frame:2 start:2 end:589 gi|929349368|ref|XP_014102227.1| PREDICTED: attacin-B-like [Bactrocera oleae];orf length:537 frame:3 start:9 end:545 gi|929349368|ref|XP_014102227.1| PREDICTED: attacin-B-like [Bactrocera oleae];orf length:396 frame:3	3	6	5	6	39.8	20.017	1702500000	1620000000	1395800000	158710000	185670000	155410000	9.44056	0.000107478
	c543093_g1	c543093_g1	orf length:717 frame:1 start:2932 end:3648 gi|929370075|ref|XP_014094907.1| PREDICTED: fat-body protein 1-like [Bactrocera oleae]	1	3	0	1	19.7	26.478	787750000	1102200000	846800000	115360000	97753000	99038000	8.76739	0.00111873
	c481691_g1	c481691_g1	orf length:1863 frame:2 start:245 end:2107 gi|929379110|ref|XP_014099865.1| PREDICTED: larval serum protein 2 [Bactrocera oleae]	1	2	1	1	2.9	68.026	449720000	266540000	338340000	46423000	43907000	46260000	7.72092	0.00455953
	c527138_g1	c527138_g1;c469594_g1;c460082_g1;c471736_g1;c468087_g1;c547956_g1	orf length:2907 frame:2 start:818 end:3724 gi|751476438|ref|XP_011193704.1| PREDICTED: fat-body protein 1 [Bactrocera cucurbitae]	6	9	1	1	8.5	107.3	540010000	476730000	868670000	80703000	129600000	86958000	6.34261	0.0124151
	c548365_g1	c548365_g1	orf length:711 frame:2 start:3026 end:3736 gi|498989401|ref|XP_004531600.1| PREDICTED: fat-body protein 1-like [Ceratitis capitata]	1	1	1	1	9.7	26.127	471540000	423280000	304620000	51731000	86556000		5.78237	0.0148827
	c554619_g1	c554619_g1	orf length:1812 frame:1 start:1957 end:3768 gi|751782110|ref|XP_011200246.1| PREDICTED: fat-body protein 1-like [Bactrocera dorsalis]	1	2	1	1	3.5	67.794	492800000	798150000	509720000	138260000	123760000	72229000	5.38721	0.00842816
	c456389_g1	c456389_g1;c221515_g1;c221510_g1	orf length:558 frame:2 start:53 end:610 gi|929379447|ref|XP_014100047.1| PREDICTED: endocuticle structural glycoprotein SgAbd-4-like [Bactrocera oleae]	3	8	8	8	76.3	20.523	1883700000	1850200000	1915500000	455160000	383820000	438820000	4.42119	8.94745e-07
	c310416_g1	c310416_g1	orf length:180 frame:1 start:79 end:258 gi|906458808|gb|KNC21949.1| hypothetical protein FF38_12079 [Lucilia cuprina]	1	1	1	1	18.3	6.6289	364990000	325880000	353880000	100010000	62289000		4.29146	0.000986681
	c479454_g1	c479454_g1	orf length:1884 frame:2 start:1862 end:3745 gi|929370075|ref|XP_014094907.1| PREDICTED: fat-body protein 1-like [Bactrocera oleae]	1	1	1	1	1.9	70.374	167110000	130750000	169210000	39806000	34354000	36871000	4.20666	0.000704717
	c541837_g1	c541837_g1;c504458_g1;c548977_g1	orf length:1596 frame:2 start:206 end:1801 gi|751476438|ref|XP_011193704.1| PREDICTED: fat-body protein 1 [Bactrocera cucurbitae]	3	12	0	2	23.1	60.216	541350000	535280000	374610000	119490000	116470000	172680000	3.55139	0.00379599
	c533108_g1	c533108_g1	orf length:990 frame:1 start:940 end:1929 gi|751799235|ref|XP_011209569.1| PREDICTED: basement membrane-specific heparan sulfate proteoglycan core protein [Bactrocera dorsalis]	1	2	2	2	8.2	37.599	568980000	600040000	391860000	103080000	126280000	245630000	3.28613	0.00992607
	c451393_g1	c451393_g1;c482738_g1;c209389_g1;c209391_g1;c532859_g1;c486822_g1;c541961_g1;c548175_g1	orf length:1539 frame:1 start:67 end:1605 gi|751789942|ref|XP_011204501.1| PREDICTED: tenascin-R-like [Bactrocera dorsalis];orf length:621 frame:2 start:818 end:1438 gi|751468969|ref|XP_011189641.1| PREDICTED: ficolin-1-like [Bactrocera cucurbitae]	8	3	3	3	5.7	56.137	278870000	273630000	268650000	81127000	59538000	115780000	3.20205	0.00034845
	c465276_g1	c465276_g1;c202578_g1	orf length:2400 frame:1 start:2350 end:4749 gi|751770597|ref|XP_011200405.1| PREDICTED: apolipophorins [Bactrocera dorsalis]	2	12	0	1	14.2	87.925	4318500000	4882300000	5412400000	1097100000	827730000	2849600000	3.06072	0.00979964
	c74382_g1	c74382_g1	orf length:2469 frame:-1 start:9 end:2477 gi|910314848|ref|XP_013181658.1| PREDICTED: elongation factor 2-like, partial [Papilio xuthus]	1	12	12	12	14.9	92.394	87547000	117730000	116790000		57737000	14703000	2.96399	0.0404151
	c480240_g1	c480240_g1	orf length:285 frame:3 start:9 end:293 gi|938076120|gb|KPP72985.1| bifunctional purine biosynthesis protein PURH-like [Scleropages formosus]	1	2	1	1	26.3	10.59	308440000	283330000	371270000	135380000	88333000		2.86987	0.0118434
	c522113_g1	c522113_g1	orf length:1509 frame:2 start:1013 end:2521 gi|751476440|ref|XP_011193706.1| PREDICTED: fat-body protein 1-like [Bactrocera cucurbitae]	1	2	1	1	3.8	57.22	20360000	23807000	33886000	9424000	8878700		2.84304	0.0486954
	c507745_g1	c507745_g1	orf length:2352 frame:3 start:555 end:2906 gi|751770597|ref|XP_011200405.1| PREDICTED: apolipophorins [Bactrocera dorsalis]	1	4	1	1	6.6	84.862	451970000	555500000	308780000	156620000	130270000	177220000	2.83607	0.0175213
	c461273_g1	c461273_g1	orf length:1260 frame:2 start:1823 end:3082 gi|751770597|ref|XP_011200405.1| PREDICTED: apolipophorins [Bactrocera dorsalis]	1	12	0	1	36	46.12	155930000	129840000	110750000	42518000	41346000	60522000	2.74625	0.00439479
	c342329_g1	c342329_g1	orf length:486 frame:-1 start:51 end:536 gi|241672366|ref|XP_002411471.1| peptidyl-prolyl cis-trans isomerase, putative [Ixodes scapularis] gi|215504125|gb|EEC13619.1| peptidyl-prolyl cis-trans isomerase, putative [Ixodes scapularis]	1	4	4	4	22.8	17.851	65510000	43720000	67974000	20439000		25318000	2.58181	0.0373383
	c486329_g1	c486329_g1;c518484_g1;c518714_g1;c462556_g1;c463234_g1;c491168_g1;c482464_g1;c539434_g1;c458885_g1;c479353_g1;c472316_g1	orf length:156 frame:2 start:2273 end:2428 gi|662189003|ref|XP_008488199.1| PREDICTED: intrastrand cross-link recognition protein [Diaphorina citri];orf length:276 frame:3 start:2469 end:2744 gi|195167323|ref|XP_002024483.1| GL15829 [Drosophila persimilis]	11	1	1	1	25	5.9096	13607000	16188000	15605000	3205800	9213200		2.43713	0.0358928
	c529054_g1	c529054_g1;c355008_g1	orf length:417 frame:2 start:125 end:541 gi|751449733|ref|XP_011179109.1| PREDICTED: cytochrome c oxidase subunit 5A, mitochondrial-like [Bactrocera cucurbitae]	2	4	1	1	33.1	15.724	77822000	73488000	43883000	23475000	26372000	33855000	2.332	0.028649
	c541019_g1	c541019_g1	orf length:1137 frame:3 start:798 end:1934 gi|929370075|ref|XP_014094907.1| PREDICTED: fat-body protein 1-like [Bactrocera oleae]	1	1	1	1	3.4	42.523	45041000	53965000	31698000	23695000	14599000	17798000	2.33017	0.0237029
	c228072_g1	c228072_g1;c518004_g1;c228074_g1;c228073_g1;c460589_g1;c533468_g1;c477181_g1;c448467_g1;c449645_g1;c501915_g1;c474289_g1;c460512_g1;c469288_g1;c490662_g1;c477352_g1;c510280_g1;c463185_g1;c513952_g1;c473390_g1;c524546_g1;c489614_g1;c452978_g1;c550328_g1;c510233_g1;c524405_g1	orf length:360 frame:1 start:1 end:360 gi|929370075|ref|XP_014094907.1| PREDICTED: fat-body protein 1-like [Bactrocera oleae];orf length:264 frame:2 start:62 end:325 gi|751476440|ref|XP_011193706.1| PREDICTED: fat-body protein 1-like [Bactrocera cucurbitae	25	4	1	1	74.2	13.902	29579000	27708000		11025000	15124000		2.19079	0.020304
	c469621_g1	c469621_g1	orf length:1863 frame:2 start:1793 end:3655 gi|751782110|ref|XP_011200246.1| PREDICTED: fat-body protein 1-like [Bactrocera dorsalis]	1	2	1	1	3.7	67.716	61257000	60917000	64929000	26728000		30397000	2.18355	0.000558588
	c448822_g1	c448822_g1	orf length:705 frame:3 start:90 end:794 gi|929373353|ref|XP_014096680.1| PREDICTED: histone H1-like [Bactrocera oleae] gi|929373363|ref|XP_014096686.1| PREDICTED: histone H1-like [Bactrocera oleae] gi|929373365|ref|XP_014096687.1| PREDICTED: histone H1-lik	1	2	2	2	12.3	24.442		111410000	136530000	48844000	77641000	44026000	2.18115	0.02665
	c552483_g1	c552483_g1;c541041_g1	orf length:342 frame:1 start:2173 end:2514 gi|929370075|ref|XP_014094907.1| PREDICTED: fat-body protein 1-like [Bactrocera oleae];orf length:2424 frame:3 start:132 end:2555 gi|929370075|ref|XP_014094907.1| PREDICTED: fat-body protein 1-like [Bactrocera ole	2	2	1	1	21.1	13.009	48378000	60932000	49238000	23975000	24596000		2.17617	0.0120774
	c259907_g1	c259907_g1;c524880_g1;c474935_g1;c487979_g1	orf length:210 frame:3 start:51 end:260 gi|929358273|ref|XP_014088429.1| PREDICTED: uncharacterized protein LOC106616339 [Bactrocera oleae];orf length:423 frame:3 start:486 end:908 gi|929358273|ref|XP_014088429.1| PREDICTED: uncharacterized protein LOC1066	4	2	0	1	38.6	7.8832	43483000	52394000	42923000	20261000	25745000	18630000	2.14741	0.00273545
	c478638_g1	c478638_g1;c259906_g1;c259910_g1;c259909_g1;c259905_g1;c259902_g1;c494520_g1;c545702_g1;c451999_g1;c456912_g1	orf length:291 frame:1 start:154 end:444 gi|929358273|ref|XP_014088429.1| PREDICTED: uncharacterized protein LOC106616339 [Bactrocera oleae];orf length:210 frame:-1 start:3 end:212 gi|929358273|ref|XP_014088429.1| PREDICTED: uncharacterized protein LOC1066	10	4	1	4	56.7	11.284	267790000	284730000	206850000	114760000	100970000	138080000	2.14627	0.00652712
	c310898_g1	c310898_g1	orf length:492 frame:2 start:1538 end:2029 gi|929362357|ref|XP_014090671.1| PREDICTED: probable cytochrome P450 304a1 [Bactrocera oleae]	1	3	2	2	17.7	19.749	129370000	133150000	138210000	43766000		85203000	2.07145	0.0220976
	c516832_g1	c516832_g1;c551419_g1;c202713_g1	orf length:1107 frame:1 start:463 end:1569 gi|751476438|ref|XP_011193704.1| PREDICTED: fat-body protein 1 [Bactrocera cucurbitae]	3	7	1	1	16.5	41.281	72361000	93020000	90095000	42180000	34782000	47496000	2.05271	0.00419202
	c359858_g1	c359858_g1;c551852_g1	orf length:180 frame:2 start:77 end:256 gi|751443651|ref|XP_011196530.1| PREDICTED: receptor expression-enhancing protein 6 isoform X1 [Bactrocera cucurbitae]	2	3	1	3	40	6.8306	148210000	62363000	116770000	188780000	198470000	267490000	0.499959	0.036376
	c538683_g1	c538683_g1	orf length:618 frame:3 start:3117 end:3734 gi|929348836|ref|XP_014101478.1| PREDICTED: 6-phosphogluconate dehydrogenase, decarboxylating [Bactrocera oleae]	1	8	1	1	51	22.672	19707000	16622000	32642000	42963000		50393000	0.49253	0.0416586
	c469323_g1	c469323_g1;c471424_g1;c102355_g1	orf length:759 frame:2 start:179 end:937 gi|929356568|ref|XP_014087499.1| PREDICTED: trypsin beta [Bactrocera oleae];orf length:1434 frame:2 start:2 end:1435 gi|751446980|ref|XP_011177603.1| PREDICTED: serine protease 53-like [Bactrocera cucurbitae];orf le	3	2	2	2	11.9	26.297	77306000	54470000	90397000	168200000	161660000	125930000	0.487446	0.00980019
	c482699_g1	c482699_g1	orf length:1056 frame:2 start:263 end:1318 gi|929378138|ref|XP_014099333.1| PREDICTED: uncharacterized protein KIAA0754 [Bactrocera oleae]	1	2	2	2	6.2	37.17	17475000	21004000	17016000	37852000	39219000	39105000	0.47768	0.000110217
	c463401_g1	c463401_g1;c465474_g1;c487207_g1	orf length:492 frame:1 start:202 end:693 gi|751476440|ref|XP_011193706.1| PREDICTED: fat-body protein 1-like [Bactrocera cucurbitae];orf length:987 frame:2 start:203 end:1189 gi|751476440|ref|XP_011193706.1| PREDICTED: fat-body protein 1-like [Bactrocera c	3	3	0	1	14	19.233	12482000	17231000	9479800	33790000	23590000	25505000	0.472858	0.019529
	c464225_g1	c464225_g1;c485893_g1;c529075_g1	orf length:2031 frame:1 start:97 end:2127 gi|929353673|ref|XP_014085914.1| PREDICTED: uncharacterized threonine-rich GPI-anchored glycoprotein PJ4664.02 [Bactrocera oleae];orf length:537 frame:3 start:243 end:779 gi|751457560|ref|XP_011183405.1| PREDICTED:	3	3	3	3	8.4	71.721	205690000	235390000	217210000	598070000	465930000	363910000	0.461016	0.019872
	c487055_g1	c487055_g1;c502623_g1;c185431_g1;c185430_g1	orf length:570 frame:1 start:1 end:570 gi|751804346|ref|XP_011212351.1| PREDICTED: uncharacterized protein LOC105232389 [Bactrocera dorsalis];orf length:741 frame:2 start:62 end:802 gi|751804346|ref|XP_011212351.1| PREDICTED: uncharacterized protein LOC105	4	4	4	4	21.6	22.461	37094000	40710000	45177000	85799000	116430000	81270000	0.433797	0.00903543
	c516201_g1	c516201_g1;c465417_g1;c555401_g1;c509059_g1;c524676_g1	orf length:1092 frame:1 start:1714 end:2805 gi|929351094|ref|XP_014103184.1| PREDICTED: aspartic proteinase-like [Bactrocera oleae];orf length:408 frame:3 start:1596 end:2003 gi|929351094|ref|XP_014103184.1| PREDICTED: aspartic proteinase-like [Bactrocera	5	7	7	7	31	39.74	1829300000	2044800000	1735200000	4815600000	3897700000	4227500000	0.433459	0.000997731
	c461607_g1	c461607_g1	orf length:2226 frame:3 start:2751 end:4976 gi|751476253|ref|XP_011193604.1| PREDICTED: apolipophorins [Bactrocera cucurbitae]	1	10	0	1	15	80.965	489540000	772780000	1166700000	1856200000	1595200000	2212000000	0.428898	0.0153449
	c521749_g1	c521749_g1;c544686_g1;c515698_g1	orf length:1227 frame:2 start:272 end:1498 gi|751453121|ref|XP_011180963.1| PREDICTED: gelsolin-like [Bactrocera cucurbitae]	3	17	0	1	43.3	45.47	84483000	88459000	75070000	195510000	351410000	178340000	0.341963	0.0449136
	c550445_g1	c550445_g1;c466591_g1;c552928_g1;c529017_g1;c490214_g1;c518012_g1;c478347_g1;c542611_g1;c483402_g1;c519782_g1;c468686_g1;c502327_g1;c545459_g1;c496244_g1;c513974_g1;c272575_g1;c538225_g1;c459297_g1;c474711_g1;c545360_g1;c540850_g1;c272578_g1;c272576_g1;c272561_g1;c272565_g1;c272562_g1;c500073_g1;c518743_g1;c462205_g1;c523524_g1;c509904_g1;c460856_g1;c516524_g1;c530754_g1;c463041_g1;c533919_g1;c46…	orf length:687 frame:3 start:396 end:1082 gi|751773587|ref|XP_011213397.1| PREDICTED: LOW QUALITY PROTEIN: KNR4/SMI1 homolog [Bactrocera dorsalis];orf length:687 frame:3 start:327 end:1013 gi|751773587|ref|XP_011213397.1| PREDICTED: LOW QUALITY PROTEIN: KN	47	15	1	1	78.2	23.892	20569000	25673000	21479000	161760000	95971000	138840000	0.170766	0.00478281
	c104101_g1	c104101_g1;c104098_g1	orf length:165 frame:3 start:3 end:167 gi|751799397|ref|XP_011209659.1| PREDICTED: diptericin-like [Bactrocera dorsalis];orf length:165 frame:3 start:3 end:167 gi|751799397|ref|XP_011209659.1| PREDICTED: diptericin-like [Bactrocera dorsalis]	2	2	2	2	47.3	6.1427	15862000	14398000	18175000
	c106940_g1	c106940_g1;c106941_g1	orf length:2040 frame:1 start:34 end:2073 gi|910321482|ref|XP_013163685.1| PREDICTED: heat shock protein 90-like [Papilio xuthus];orf length:2088 frame:1 start:34 end:2121 gi|910353779|ref|XP_013180919.1| PREDICTED: heat shock protein 90-like [Papilio xuth	2	9	9	9	12.2	78.176	83884000		118210000
	c111848_g1	c111848_g1	orf length:108 frame:-2 start:1 end:108 gi|751478518|ref|XP_011194813.1| PREDICTED: serine protease easter [Bactrocera cucurbitae]	1	1	1	1	33.3	4.1306		14742000	15892000
	c116594_g1	c116594_g1;c466820_g1	orf length:264 frame:3 start:3 end:266 gi|929368035|ref|XP_014093796.1| PREDICTED: ubiquitin-like-conjugating enzyme ATG3 [Bactrocera oleae];orf length:999 frame:2 start:155 end:1153 gi|751438258|ref|XP_011177815.1| PREDICTED: ubiquitin-like-conjugating en	2	1	1	1	20.5	10.43		12347000	12332000
	c126694_g1	c126694_g1	orf length:1602 frame:1 start:4 end:1605 gi|910315060|ref|XP_013181778.1| PREDICTED: probable lysine--tRNA ligase, cytoplasmic [Papilio xuthus]	1	3	3	3	6.9	62.295		20329000	20855000
	c132289_g1	c132289_g1	orf length:2043 frame:-3 start:379 end:2421 gi|33667950|gb|AAQ24552.1| Blo t Mag29 allergen [Blomia tropicalis]	1	10	10	10	19.1	74.431	15498000		10952000
	c135305_g1	c135305_g1	orf length:489 frame:2 start:2 end:490 gi|910353677|ref|XP_013180860.1| PREDICTED: uncharacterized membrane protein ECU09_1950-like [Papilio xuthus] gi|484856797|gb|EOB14563.1| Protein YOP1 [Nosema bombycis CQ1]	1	2	2	2	12.9	18.796	36702000	33468000	30443000
	c135722_g1	c135722_g1	orf length:471 frame:2 start:11 end:481 gi|290462027|gb|ADD24061.1| 40S ribosomal protein S9 [Lepeophtheirus salmonis]	1	3	3	3	19.1	18.025	24960000	25851000
	c141964_g1	c141964_g1	orf length:174 frame:3 start:3 end:176 gi|751460331|ref|XP_011184924.1| PREDICTED: ficolin-2-like [Bactrocera cucurbitae]	1	1	1	1	15.5	6.7012	6077300	7820400	6100800
	c183069_g1	c183069_g1	orf length:468 frame:1 start:16 end:483 gi|1026920917|gb|OAF69296.1| hypothetical protein A3Q56_02971 [Intoshia linei]	1	5	5	5	34	17.53	101600000	112090000
	c192531_g1	c192531_g1	orf length:297 frame:2 start:23 end:319 gi|961377084|gb|ALS05286.1| 60S ribosomal protein L31 [Pseudodiaptomus poplesia]	1	1	1	1	13.1	11.197		7854200	10518000
	c202686_g1	c202686_g1;c202717_g1;c464541_g1;c484999_g1;c522232_g1;c548752_g1;c514082_g1;c509595_g1;c551726_g1;c480788_g1;c552806_g1;c553076_g1;c535324_g1;c476220_g1;c518936_g1;c542691_g1;c454972_g1;c503548_g1;c474487_g1;c489501_g1;c551406_g1;c500833_g1;c516325_g1;c466925_g1;c535338_g1;c448534_g1;c503397_g1;c526473_g1;c467264_g1;c534996_g1;c528538_g1;c465951_g1;c469349_g1;c543618_g1;c506400_g1;c457782_g1;c45…	orf length:336 frame:3 start:3 end:338 gi|751782110|ref|XP_011200246.1| PREDICTED: fat-body protein 1-like [Bactrocera dorsalis];orf length:258 frame:3 start:3 end:260 gi|751782110|ref|XP_011200246.1| PREDICTED: fat-body protein 1-like [Bactrocera dorsalis	43	10	1	1	76.8	12.992	3941200	4263100
	c209149_g1	c209149_g1	orf length:930 frame:2 start:173 end:1102 gi|910335633|ref|XP_013171293.1| PREDICTED: putative protein disulfide-isomerase C1F5.02 [Papilio xuthus]	1	3	3	3	9	35.813		47484000	55417000
	c228442_g1	c228442_g1	orf length:204 frame:-1 start:348 end:551 gi|910321714|ref|XP_013163819.1| PREDICTED: high mobility group B protein 6-like [Papilio xuthus] gi|484854301|gb|EOB12534.1| High mobility group protein 20A [Nosema bombycis CQ1]	1	3	3	3	35.3	8.02		7629700	14305000
	c266934_g1	c266934_g1;c266933_g1;c266935_g1	orf length:4818 frame:1 start:70 end:4887 gi|929348285|ref|XP_014098900.1| PREDICTED: fatty acid synthase [Bactrocera oleae];orf length:5421 frame:2 start:2 end:5422 gi|751466278|ref|XP_011188166.1| PREDICTED: fatty acid synthase [Bactrocera cucurbitae];or	3	2	2	2	1.2	180.75	14614000		12886000
	c360167_g1	c360167_g1	orf length:168 frame:2 start:5 end:172 gi|929375819|ref|XP_014098040.1| PREDICTED: bile salt-activated lipase [Bactrocera oleae]	1	1	1	1	17.9	6.3661	17539000	14625000	15183000
	c362264_g1	c362264_g1	orf length:1599 frame:2 start:11 end:1609 gi|910335567|ref|XP_013171255.1| PREDICTED: heat shock protein ECU02_0100-like [Papilio xuthus] gi|484852542|gb|EOB11536.1| 78 kDa glucose-regulated protein [Nosema bombycis CQ1]	1	8	8	8	16.3	59.403	64497000		44211000
	c364924_g1	c364924_g1	orf length:213 frame:-1 start:46 end:258 gi|75386962|gb|ABA19149.1| elongation factor-1 alpha [Octarthria sp. CB0415]	1	4	1	1	54.9	7.8698	27080000	18965000	28649000
	c366475_g1	c366475_g1	orf length:237 frame:1 start:7 end:243 gi|953064413|gb|ALO50103.1| large subunit ribosomal protein 27, partial [Micoletzkya masseyi]	1	3	3	3	27.8	9.0614	23533000	31191000
	c372295_g1	c372295_g1	orf length:1197 frame:2 start:143 end:1339 gi|910353595|ref|XP_013180813.1| PREDICTED: elongation factor 1-alpha-like [Papilio xuthus]	1	12	12	12	32.8	42.56	194960000	246420000	276020000
	c375968_g1	c375968_g1;c375967_g1;c375966_g1;c448204_g1;c492808_g1	orf length:204 frame:2 start:170 end:373 gi|929350215|ref|XP_014102692.1| PREDICTED: 40S ribosomal protein S21 isoform X2 [Bactrocera oleae];orf length:204 frame:2 start:257 end:460 gi|929350215|ref|XP_014102692.1| PREDICTED: 40S ribosomal protein S21 isof	5	1	1	1	26.5	7.4494		18205000	13064000
	c448602_g1	c448602_g1	orf length:2259 frame:2 start:1514 end:3772 gi|929370075|ref|XP_014094907.1| PREDICTED: fat-body protein 1-like [Bactrocera oleae]	1	3	0	1	6.4	81.319		12453000	15858000
	c448925_g1	c448925_g1;c497594_g1;c496101_g1;c549806_g1	orf length:1209 frame:1 start:1537 end:2745 gi|929370075|ref|XP_014094907.1| PREDICTED: fat-body protein 1-like [Bactrocera oleae]	4	6	0	1	15.6	45.529	34521000	29193000	43919000
	c450809_g1	c450809_g1;c514065_g1	orf length:951 frame:1 start:241 end:1191 gi|929369142|ref|XP_014094401.1| PREDICTED: caprin homolog [Bactrocera oleae];orf length:1029 frame:2 start:2633 end:3661 gi|929369142|ref|XP_014094401.1| PREDICTED: caprin homolog [Bactrocera oleae]	2	1	1	1	5	31.984	4555100		5032200
	c537722_g1	c537722_g1;c473292_g1;c452319_g1	orf length:651 frame:1 start:988 end:1638 gi|751782752|ref|XP_011200594.1| PREDICTED: adenosine kinase isoform X1 [Bactrocera dorsalis];orf length:1017 frame:3 start:360 end:1376 gi|929362748|ref|XP_014090887.1| PREDICTED: adenosine kinase [Bactrocera olea	3	2	2	2	6.5	24.241	24839000	14932000
	c452393_g1	c452393_g1	orf length:5052 frame:3 start:738 end:5789 gi|751474195|ref|XP_011192480.1| PREDICTED: myosin heavy chain, muscle isoform X15 [Bactrocera cucurbitae]	1	7	1	1	3.3	185.66	405540000	882570000	619380000
	c542858_g1	c542858_g1;c453840_g1;c485855_g1;c536351_g1	orf length:1101 frame:3 start:186 end:1286 gi|929374624|ref|XP_014097385.1| PREDICTED: tenascin [Bactrocera oleae];orf length:2073 frame:3 start:186 end:2258 gi|929374624|ref|XP_014097385.1| PREDICTED: tenascin [Bactrocera oleae];orf length:2253 frame:1 st	4	1	1	1	1.9	40.069	15192000	37345000
	c519246_g1	c519246_g1;c454828_g1	orf length:321 frame:1 start:2947 end:3267 gi|751459937|ref|XP_011184708.1| PREDICTED: pterin-4-alpha-carbinolamine dehydratase isoform X1 [Bactrocera cucurbitae];orf length:495 frame:2 start:2 end:496 gi|751459937|ref|XP_011184708.1| PREDICTED: pterin-4-a	2	1	1	1	12.1	12.34	39513000	39973000	49383000
	c455413_g1	c455413_g1;c498467_g1	orf length:768 frame:1 start:961 end:1728 gi|929352048|ref|XP_014103712.1| PREDICTED: carboxypeptidase B isoform X1 [Bactrocera oleae];orf length:807 frame:1 start:2161 end:2967 gi|929352050|ref|XP_014103713.1| PREDICTED: carboxypeptidase B isoform X2 [Bac	2	6	6	6	31.2	29.149	127520000	173300000	133730000
	c456181_g1	c456181_g1;c542321_g1;c507826_g1	orf length:426 frame:2 start:947 end:1372 gi|751775043|ref|XP_011214165.1| PREDICTED: tumor susceptibility gene 101 protein [Bactrocera dorsalis];orf length:528 frame:2 start:938 end:1465 gi|751775043|ref|XP_011214165.1| PREDICTED: tumor susceptibility gen	3	2	2	2	21.8	16.06	15808000	15118000
	c456354_g1	c456354_g1	orf length:1833 frame:2 start:206 end:2038 gi|751774908|ref|XP_011214092.1| PREDICTED: leucine--tRNA ligase, cytoplasmic [Bactrocera dorsalis]	1	1	1	1	2.1	68.354	7190200		7500800
	c462764_g1	c462764_g1;c457771_g1	orf length:252 frame:2 start:359 end:610 gi|498970185|ref|XP_004526747.1| PREDICTED: ras-related protein Rac1 [Ceratitis capitata] gi|751439461|ref|XP_011184346.1| PREDICTED: ras-related protein Rac1 [Bactrocera cucurbitae] gi|751801969|ref|XP_011211052.1|	2	1	1	1	20.2	9.7961	46323000		61273000
	c489117_g1	c489117_g1;c461058_g1;c528994_g1;c471614_g1;c469713_g1;c482944_g1;c490900_g1;c550880_g1;c462736_g1	orf length:1278 frame:2 start:368 end:1645 gi|751479181|ref|XP_011195158.1| PREDICTED: putative inorganic phosphate cotransporter [Bactrocera cucurbitae];orf length:1467 frame:-3 start:1470 end:2936 gi|751776021|ref|XP_011214687.1| PREDICTED: putative inor	9	2	2	2	4.2	47.629	21048000	21375000
	c462106_g1	c462106_g1	orf length:720 frame:3 start:1371 end:2090 gi|347967130|ref|XP_001689308.2| AGAP002076-PA [Anopheles gambiae str. PEST] gi|333469745|gb|EDO63213.2| AGAP002076-PA [Anopheles gambiae str. PEST]	1	1	1	1	4.6	26.416	11750000	58702000	49217000
	c494755_g1	c494755_g1;c489320_g1;c506050_g1;c462676_g1	orf length:222 frame:1 start:1 end:222 gi|751793514|ref|XP_011206439.1| PREDICTED: chondroitin proteoglycan 2 [Bactrocera dorsalis];orf length:519 frame:1 start:193 end:711 gi|751793514|ref|XP_011206439.1| PREDICTED: chondroitin proteoglycan 2 [Bactrocera	4	1	1	1	16.2	8.5135	10177000	18987000
	c544478_g1	c544478_g1;c530255_g1;c463314_g1;c505310_g1;c537394_g1	orf length:606 frame:2 start:1904 end:2509 gi|751784276|ref|XP_011201423.1| PREDICTED: uncharacterized protein LOC105224887 isoform X3 [Bactrocera dorsalis];orf length:804 frame:3 start:51 end:854 gi|751784276|ref|XP_011201423.1| PREDICTED: uncharacterized	5	2	2	2	14.9	22.875		10534000	10270000
	c511181_g1	c511181_g1;c469145_g1;c534767_g1;c509523_g1;c464588_g1;c510619_g1;c124602_g1;c124597_g1;c550421_g1;c474421_g1;c538690_g1;c472715_g1;c517111_g1;c548743_g1;c455178_g1;c527891_g1;c464604_g1;c548373_g1;c502642_g1;c478929_g1;c450051_g1;c529798_g1;c488650_g1;c555212_g1;c526770_g1;c538167_g1;c545577_g1	orf length:1098 frame:2 start:2 end:1099 gi|751460945|ref|XP_011185259.1| PREDICTED: uncharacterized protein LOC105213863 [Bactrocera cucurbitae];orf length:1287 frame:1 start:1798 end:3084 gi|498939682|ref|XP_004521255.1| PREDICTED: uncharacterized protei	27	2	2	2	5.7	41.01	34838000	20399000
	c505235_g1	c505235_g1;c525773_g1;c464743_g1	orf length:1077 frame:1 start:238 end:1314 gi|751780528|ref|XP_011199390.1| PREDICTED: uncharacterized protein DDB_G0286299 [Bactrocera dorsalis];orf length:1308 frame:1 start:241 end:1548 gi|751464101|ref|XP_011186982.1| PREDICTED: FACT complex subunit Ss	3	1	1	1	4.2	39.798	18615000	12305000
	c465466_g1	c465466_g1;c520651_g1;c453014_g1;c468692_g1	orf length:2457 frame:3 start:1230 end:3686 gi|929370075|ref|XP_014094907.1| PREDICTED: fat-body protein 1-like [Bactrocera oleae]	4	8	1	2	13.6	91.776	375060000	289320000	868990000
	c468716_g1	c468716_g1	orf length:1959 frame:3 start:138 end:2096 gi|751476440|ref|XP_011193706.1| PREDICTED: fat-body protein 1-like [Bactrocera cucurbitae]	1	5	1	1	8.3	73.715	80906000	79278000	80804000
	c472096_g1	c472096_g1	orf length:1191 frame:3 start:1038 end:2228 gi|751781400|ref|XP_011199865.1| PREDICTED: uncharacterized protein LOC105223746 isoform X2 [Bactrocera dorsalis]	1	1	1	1	2.5	44.011		19427000	14556000
	c474804_g1	c474804_g1	orf length:876 frame:1 start:2116 end:2991 gi|751477856|ref|XP_011194465.1| PREDICTED: uncharacterized protein LOC105219831 [Bactrocera cucurbitae]	1	2	2	2	6.5	32.064		19432000	17134000
	c477113_g1	c477113_g1	orf length:1551 frame:3 start:387 end:1937 gi|929370075|ref|XP_014094907.1| PREDICTED: fat-body protein 1-like [Bactrocera oleae]	1	6	0	1	13	57.518		10969000	12325000
	c478878_g1	c478878_g1;c66435_g1	orf length:1098 frame:2 start:164 end:1261 gi|751459033|ref|XP_011184211.1| PREDICTED: peroxisomal (S)-2-hydroxy-acid oxidase GLO3 [Bactrocera cucurbitae]	2	3	3	3	9	40.143	27004000		33450000
	c479825_g1	c479825_g1;c483990_g1;c495783_g1	orf length:2730 frame:-3 start:2897 end:5626 gi|566601502|gb|AHC70342.1| clathrin, partial [Locusta migratoria]	3	8	0	2	10.7	102.46		48314000	48702000
	c481127_g1	c481127_g1	orf length:1863 frame:2 start:4181 end:6043 gi|242006231|ref|XP_002423957.1| myosin-9, putative [Pediculus humanus corporis] gi|212507227|gb|EEB11219.1| myosin-9, putative [Pediculus humanus corporis]	1	4	1	1	4.3	67.515	113650000	86382000	80650000
	c481600_g1	c481600_g1;c466348_g1	orf length:1146 frame:2 start:344 end:1489 gi|751793098|ref|XP_011206220.1| PREDICTED: uncharacterized protein LOC105228201 [Bactrocera dorsalis]	2	5	1	1	19.6	42.746	49491000	38882000	78655000
	c483272_g1	c483272_g1	orf length:1962 frame:1 start:88 end:2049 gi|751476440|ref|XP_011193706.1| PREDICTED: fat-body protein 1-like [Bactrocera cucurbitae]	1	3	1	1	5.2	74.249	128480000	91128000	94827000
	c484891_g1	c484891_g1;c525586_g1;c376182_g1;c451411_g1	orf length:1035 frame:1 start:442 end:1476 gi|929375475|ref|XP_014097849.1| PREDICTED: angiopoietin-related protein 7-like [Bactrocera oleae];orf length:1056 frame:1 start:718 end:1773 gi|929375475|ref|XP_014097849.1| PREDICTED: angiopoietin-related protei	4	2	2	2	6.4	38.989		53359000	72518000
	c488168_g1	c488168_g1	orf length:1455 frame:1 start:37 end:1491 gi|751793098|ref|XP_011206220.1| PREDICTED: uncharacterized protein LOC105228201 [Bactrocera dorsalis]	1	6	1	1	17.9	56.502	42401000	25412000	35426000
	c488570_g1	c488570_g1	orf length:1065 frame:3 start:111 end:1175 gi|751782110|ref|XP_011200246.1| PREDICTED: fat-body protein 1-like [Bactrocera dorsalis]	1	3	1	1	8.5	39.533	14769000	16254000	24562000
	c491603_g1	c491603_g1	orf length:2535 frame:3 start:1644 end:4178 gi|751455286|ref|XP_011182159.1| PREDICTED: probable chitinase 3 [Bactrocera cucurbitae] gi|751455288|ref|XP_011182160.1| PREDICTED: probable chitinase 3 [Bactrocera cucurbitae]	1	3	1	2	4	93.563	41235000	47289000	29052000
	c492892_g1	c492892_g1	orf length:1380 frame:1 start:907 end:2286 gi|929370075|ref|XP_014094907.1| PREDICTED: fat-body protein 1-like [Bactrocera oleae]	1	3	1	1	8.5	50.624		15084000	17989000
	c547115_g1	c547115_g1;c494359_g1	orf length:690 frame:2 start:563 end:1252 gi|929364436|ref|XP_014091816.1| PREDICTED: eukaryotic translation initiation factor 3 subunit E [Bactrocera oleae];orf length:1332 frame:3 start:123 end:1454 gi|751439094|ref|XP_011182366.1| PREDICTED: eukaryotic	2	1	1	1	4.3	27.077	18616000		11935000
	c495361_g1	c495361_g1	orf length:1761 frame:3 start:219 end:1979 gi|751458887|ref|XP_011184129.1| PREDICTED: beta-galactosidase [Bactrocera cucurbitae] gi|751458889|ref|XP_011184130.1| PREDICTED: beta-galactosidase [Bactrocera cucurbitae] gi|751458891|ref|XP_011184131.1| PREDIC	1	1	1	1	1.9	66.084	40043000	31216000
	c498025_g1	c498025_g1	orf length:2745 frame:2 start:527 end:3271 gi|242006231|ref|XP_002423957.1| myosin-9, putative [Pediculus humanus corporis] gi|212507227|gb|EEB11219.1| myosin-9, putative [Pediculus humanus corporis]	1	2	1	1	2	99.827	195350000	155140000	165870000
	c498203_g1	c498203_g1	orf length:1725 frame:2 start:3632 end:5356 gi|929376315|ref|XP_014098318.1| PREDICTED: myosin heavy chain, muscle isoform X15 [Bactrocera oleae]	1	22	1	1	30.4	65.542	92974000	92921000	82672000
	c499601_g1	c499601_g1;c518374_g1;c546161_g1	orf length:1803 frame:3 start:177 end:1979 gi|751460503|ref|XP_011185018.1| PREDICTED: protein spartin isoform X1 [Bactrocera cucurbitae];orf length:1302 frame:1 start:715 end:2016 gi|751460505|ref|XP_011185019.1| PREDICTED: protein spartin isoform X2 [Bac	3	3	3	3	5.7	65.109	13827000		12909000
	c501835_g1	c501835_g1;c548932_g1	orf length:1110 frame:2 start:1400 end:2509 gi|751459969|ref|XP_011184725.1| PREDICTED: uncharacterized protein LOC105213533 isoform X2 [Bactrocera cucurbitae];orf length:1437 frame:3 start:1299 end:2735 gi|751459963|ref|XP_011184722.1| PREDICTED: uncharac	2	1	1	1	4.3	42.764		10062000	10656000
	c504186_g1	c504186_g1;c511582_g1	orf length:945 frame:3 start:2775 end:3719 gi|929370075|ref|XP_014094907.1| PREDICTED: fat-body protein 1-like [Bactrocera oleae];orf length:1710 frame:2 start:2078 end:3787 gi|929370075|ref|XP_014094907.1| PREDICTED: fat-body protein 1-like [Bactrocera ol	2	2	1	1	13.7	34.446	549780000	518420000	578570000
	c506041_g1	c506041_g1	orf length:3834 frame:1 start:157 end:3990 gi|751770597|ref|XP_011200405.1| PREDICTED: apolipophorins [Bactrocera dorsalis]	1	3	1	1	2.3	140.49	20404000	26902000	17986000
	c510414_g1	c510414_g1	orf length:1185 frame:-2 start:1149 end:2333 gi|751804289|ref|XP_011212320.1| PREDICTED: probable chitinase 3 [Bactrocera dorsalis]	1	3	1	2	7.6	44.229	31643000	29776000	30506000
	c510476_g1	c510476_g1;c494449_g1	orf length:3348 frame:3 start:507 end:3854 gi|751476440|ref|XP_011193706.1| PREDICTED: fat-body protein 1-like [Bactrocera cucurbitae]	2	3	1	1	3.6	123.65	46639000	24657000	44293000
	c514235_g1	c514235_g1;c514023_g1	orf length:1137 frame:2 start:2723 end:3859 gi|929370075|ref|XP_014094907.1| PREDICTED: fat-body protein 1-like [Bactrocera oleae]	2	3	0	1	7.7	41.044	148020000		172840000
	c518417_g1	c518417_g1	orf length:3273 frame:2 start:4535 end:7807 gi|751455286|ref|XP_011182159.1| PREDICTED: probable chitinase 3 [Bactrocera cucurbitae] gi|751455288|ref|XP_011182160.1| PREDICTED: probable chitinase 3 [Bactrocera cucurbitae]	1	5	2	5	4.7	120.29		20845000	31480000
	c521581_g1	c521581_g1	orf length:471 frame:1 start:94 end:564 gi|751476440|ref|XP_011193706.1| PREDICTED: fat-body protein 1-like [Bactrocera cucurbitae]	1	3	0	1	21.7	16.915		27897000	21435000
	c521704_g1	c521704_g1	orf length:1218 frame:2 start:2642 end:3859 gi|929370075|ref|XP_014094907.1| PREDICTED: fat-body protein 1-like [Bactrocera oleae]	1	3	1	1	7.4	44.29	779190000	528380000	450820000
	c522603_g1	c522603_g1	orf length:1713 frame:3 start:918 end:2630 gi|751477856|ref|XP_011194465.1| PREDICTED: uncharacterized protein LOC105219831 [Bactrocera cucurbitae]	1	1	1	1	3.3	62.212	8705000		11121000
	c524796_g1	c524796_g1	orf length:975 frame:1 start:718 end:1692 gi|751776961|ref|XP_011197465.1| PREDICTED: reticulon-4 isoform X1 [Bactrocera dorsalis]	1	14	0	1	46.8	34.742	13763000	16210000
	c524901_g1	c524901_g1	orf length:4578 frame:2 start:1841 end:6418 gi|751772314|ref|XP_011210051.1| PREDICTED: twitchin [Bactrocera dorsalis]	1	9	1	1	6.3	168.31	95613000	72475000	104990000
	c526826_g1	c526826_g1	orf length:1644 frame:1 start:154 end:1797 gi|751446100|ref|XP_011177123.1| PREDICTED: transferrin [Bactrocera cucurbitae]	1	4	1	1	4.7	59.657	18414000	20261000
	c53003_g1	c53003_g1	orf length:222 frame:3 start:24 end:245 gi|663070903|ref|NP_001284614.1| 40S ribosomal protein S10-like [Diaphorina citri] gi|662198284|ref|XP_008472257.1| PREDICTED: 40S ribosomal protein S10-like [Diaphorina citri] gi|662198286|ref|XP_008472258.1| PREDIC	1	2	2	2	29.7	8.5936	24441000	19422000	11008000
	c534727_g1	c534727_g1	orf length:1704 frame:3 start:111 end:1814 gi|929370075|ref|XP_014094907.1| PREDICTED: fat-body protein 1-like [Bactrocera oleae]	1	3	1	1	7.9	63.879	15014000	14158000
	c538087_g1	c538087_g1	orf length:1713 frame:3 start:2397 end:4109 gi|751446050|ref|XP_011177097.1| PREDICTED: carboxypeptidase D isoform X2 [Bactrocera cucurbitae]	1	2	1	2	4.7	63.961		12829000	13839000
	c540591_g1	c540591_g1	orf length:924 frame:3 start:198 end:1121 gi|929370075|ref|XP_014094907.1| PREDICTED: fat-body protein 1-like [Bactrocera oleae]	1	4	1	1	14.9	34.195	60449000	66430000	83464000
	c540867_g1	c540867_g1;c547701_g1	orf length:1071 frame:1 start:250 end:1320 gi|751802283|ref|XP_011211226.1| PREDICTED: uncharacterized protein LOC105231563 isoform X2 [Bactrocera dorsalis];orf length:840 frame:1 start:124 end:963 gi|751461583|ref|XP_011185603.1| PREDICTED: uncharacterize	2	2	2	2	5	38.965	22175000	33965000	22739000
	c541183_g1	c541183_g1	orf length:597 frame:2 start:68 end:664 gi|751775241|ref|XP_011214271.1| PREDICTED: uncharacterized protein LOC105233803 [Bactrocera dorsalis]	1	1	1	1	5.5	22.012	18258000	18512000	23276000
	c541547_g1	c541547_g1;c461839_g1	orf length:1050 frame:1 start:2404 end:3453 gi|751782110|ref|XP_011200246.1| PREDICTED: fat-body protein 1-like [Bactrocera dorsalis]	2	4	1	1	9.7	39.574	19408000	12104000	14584000
	c547693_g1	c547693_g1;c528808_g1;c473085_g1	orf length:2082 frame:3 start:63 end:2144 gi|751786486|ref|XP_011202626.1| PREDICTED: larval serum protein 2 [Bactrocera dorsalis]	3	6	0	1	8.9	77.521	15891000	17267000	18558000
	c547856_g1	c547856_g1	orf length:900 frame:1 start:49 end:948 gi|929351837|ref|XP_014103597.1| PREDICTED: regucalcin-like isoform X2 [Bactrocera oleae]	1	8	1	1	31.3	33.073	35078000	47282000	35846000
	c549532_g1	c549532_g1	orf length:627 frame:1 start:970 end:1596 gi|751451972|ref|XP_011180336.1| PREDICTED: trimethyllysine dioxygenase, mitochondrial [Bactrocera cucurbitae] gi|751451974|ref|XP_011180337.1| PREDICTED: trimethyllysine dioxygenase, mitochondrial [Bactrocera cucu	1	3	3	3	14.8	24.191	89233000	95356000	72107000
	c59224_g1	c59224_g1	orf length:348 frame:-3 start:42 end:389 gi|684401159|ref|XP_009173062.1| hypothetical protein T265_08876 [Opisthorchis viverrini] gi|358334437|dbj|GAA52876.1| large subunit ribosomal protein L23e [Clonorchis sinensis] gi|663047050|gb|KER23181.1| hypotheti	1	2	2	2	15.5	12.635	16261000	12230000	13689000
	c76927_g1	c76927_g1	orf length:225 frame:-3 start:2 end:226 gi|751470815|ref|XP_011190656.1| PREDICTED: acetyl-CoA carboxylase isoform X4 [Bactrocera cucurbitae]	1	1	1	1	16	8.5117		16204000	25087000
	c124846_g1	c124846_g1	orf length:567 frame:-3 start:208 end:774 gi|929377171|ref|XP_014098799.1| PREDICTED: probable peptidyl-tRNA hydrolase 2 [Bactrocera oleae]	1	1	1	1	7.9	20.068				13300000	19734000
	c235147_g1	c235147_g1;c235146_g1;c235145_g1;c235144_g1;c524929_g1;c459232_g1;c454656_g1;c483768_g1	orf length:141 frame:-2 start:2 end:142 gi|751771158|ref|XP_011203633.1| PREDICTED: eukaryotic translation initiation factor 4 gamma 3 isoform X1 [Bactrocera dorsalis] gi|751771160|ref|XP_011203642.1| PREDICTED: eukaryotic translation initiation factor 4 g	8	1	1	1	19.1	5.0826				11388000	5519400	10586000
	c254687_g1	c254687_g1	orf length:81 frame:-1 start:136 end:216 gi|751450147|ref|XP_011179338.1| PREDICTED: 60S ribosomal protein L32 [Bactrocera cucurbitae] gi|751800308|ref|XP_011210153.1| PREDICTED: 60S ribosomal protein L32 [Bactrocera dorsalis] gi|929365752|ref|XP_014092538	1	1	1	1	25.9	3.2096				17882000	16793000
	c271250_g1	c271250_g1;c271249_g1	orf length:855 frame:-2 start:1509 end:2363 gi|929381915|ref|XP_014101428.1| PREDICTED: fibrinogen C domain-containing protein 1-like isoform X1 [Bactrocera oleae];orf length:855 frame:-2 start:1567 end:2421 gi|929381915|ref|XP_014101428.1| PREDICTED: fibr	2	2	2	2	6	32.891				12626000	10109000
	c271363_g1	c271363_g1;c271366_g1	orf length:375 frame:3 start:105 end:479 gi|929358327|ref|XP_014088458.1| PREDICTED: uncharacterized protein LOC106616363 [Bactrocera oleae];orf length:399 frame:3 start:936 end:1334 gi|929358327|ref|XP_014088458.1| PREDICTED: uncharacterized protein LOC10	2	1	1	1	8.8	13.468				20775000	20012000	21716000
	c276316_g1	c276316_g1;c541841_g1;c532180_g1;c464257_g1;c544117_g1;c495891_g1	orf length:144 frame:2 start:38 end:181 gi|929353762|ref|XP_014085962.1| PREDICTED: dual specificity phosphatase DUPD1 isoform X4 [Bactrocera oleae];orf length:384 frame:2 start:284 end:667 gi|929353764|ref|XP_014085963.1| PREDICTED: dual specificity phosp	6	1	1	1	20.8	5.5101				16889000	18598000	23386000
	c314836_g1	c314836_g1;c314834_g1;c314833_g1;c314832_g1;c550929_g1;c494709_g1;c477608_g1;c481739_g1	orf length:117 frame:-1 start:1 end:117 gi|751454477|ref|XP_011181713.1| PREDICTED: casein kinase II subunit beta isoform X5 [Bactrocera cucurbitae];orf length:123 frame:-3 start:1 end:123 gi|7453641|gb|AAF62921.1| casein kinase II beta subunit [Drosophila	8	1	1	1	35.9	4.613				30989000		69033000
	c546891_g1	c546891_g1;c449683_g1;c490970_g1;c454600_g1	orf length:159 frame:1 start:85 end:243 gi|929369049|ref|XP_014094351.1| PREDICTED: protein lin-7 homolog C [Bactrocera oleae];orf length:258 frame:2 start:164 end:421 gi|751771518|ref|XP_011205703.1| PREDICTED: protein lin-7 homolog C-like [Bactrocera dor	4	1	1	1	20.8	5.9597				6677300		10821000
	c452840_g1	c452840_g1;c467043_g1;c511548_g1	orf length:243 frame:1 start:3676 end:3918 gi|751461955|ref|XP_011185806.1| PREDICTED: uncharacterized protein LOC105214212 [Bactrocera cucurbitae];orf length:672 frame:1 start:2989 end:3660 gi|929374094|ref|XP_014097093.1| PREDICTED: LOW QUALITY PROTEIN:	3	1	1	1	13.6	9.1834				18174000		9652200
	c453587_g1	c453587_g1;c472777_g1;c515820_g1;c525277_g1	orf length:1968 frame:2 start:164 end:2131 gi|751802957|ref|XP_011211596.1| PREDICTED: phosphate-regulating neutral endopeptidase-like [Bactrocera dorsalis];orf length:1155 frame:2 start:1058 end:2212 gi|751802957|ref|XP_011211596.1| PREDICTED: phosphate-r	4	4	4	4	7.9	76.787				67023000		97499000
	c454735_g1	c454735_g1	orf length:1008 frame:2 start:86 end:1093 gi|751788767|ref|XP_011203859.1| PREDICTED: UPF0160 protein MYG1, mitochondrial isoform X2 [Bactrocera dorsalis]	1	1	1	1	4.2	37.787				12352000	15980000
	c455176_g1	c455176_g1;c482568_g1	orf length:414 frame:-3 start:1 end:414 gi|929364530|ref|XP_014091868.1| PREDICTED: xaa-Pro dipeptidase [Bactrocera oleae];orf length:1098 frame:3 start:297 end:1394 gi|929364530|ref|XP_014091868.1| PREDICTED: xaa-Pro dipeptidase [Bactrocera oleae]	2	2	1	1	14.5	15.886					20821000	22134000
	c455469_g1	c455469_g1;c545693_g1	orf length:702 frame:3 start:2064 end:2765 gi|499002507|ref|XP_004534855.1| PREDICTED: cytochrome P450 6a9-like [Ceratitis capitata];orf length:717 frame:1 start:892 end:1608 gi|499002507|ref|XP_004534855.1| PREDICTED: cytochrome P450 6a9-like [Ceratitis c	2	2	0	1	11.1	26.598					14980000	8566900
	c460308_g1	c460308_g1;c308521_g1;c308517_g1;c508210_g1	orf length:2265 frame:2 start:230 end:2494 gi|195388586|ref|XP_002052960.1| uncharacterized protein Dvir_GJ23594 [Drosophila virilis] gi|194151046|gb|EDW66480.1| uncharacterized protein Dvir_GJ23594 [Drosophila virilis];orf length:144 frame:-1 start:110 en	4	2	2	2	3.4	84.504				19907000	18680000
	c509280_g1	c509280_g1;c527993_g1;c463652_g1	orf length:153 frame:1 start:718 end:870 gi|665403351|ref|NP_001286816.1| Ras-associated protein 2-like, isoform C [Drosophila melanogaster] gi|665403353|ref|NP_001286817.1| Ras-associated protein 2-like, isoform D [Drosophila melanogaster] gi|599127401|gb	3	1	1	1	23.5	5.7474				12085000	10959000	21019000
	c464317_g1	c464317_g1	orf length:777 frame:1 start:232 end:1008 gi|929345024|ref|XP_014086195.1| PREDICTED: zinc carboxypeptidase-like [Bactrocera oleae]	1	3	3	3	6.6	29.382				33902000	17351000	37316000
	c468230_g1	c468230_g1;c107510_g1	orf length:1059 frame:3 start:102 end:1160 gi|751452427|ref|XP_011180582.1| PREDICTED: succinyl-CoA:3-ketoacid coenzyme A transferase 1, mitochondrial [Bactrocera cucurbitae];orf length:129 frame:3 start:741 end:869 gi|751452427|ref|XP_011180582.1| PREDICT	2	2	1	1	5.1	38.324				11497000	10680000	16839000
	c471472_g1	c471472_g1	orf length:1701 frame:2 start:794 end:2494 gi|751775971|ref|XP_011214661.1| PREDICTED: E3 UFM1-protein ligase 1 homolog [Bactrocera dorsalis]	1	1	1	1	1.6	63.697				6879700	8581000	8931700
	c509860_g1	c509860_g1;c521076_g1;c517918_g1;c514800_g1;c480966_g1;c499793_g1;c471573_g1;c474668_g1	orf length:228 frame:1 start:133 end:360 gi|1000205809|gb|KXJ76898.1| hypothetical protein RP20_CCG008698 [Aedes albopictus];orf length:285 frame:-3 start:2323 end:2607 gi|1005442190|ref|XP_015758425.1| PREDICTED: ATP-dependent RNA helicase DDX19A-like iso	8	1	1	1	17.1	8.4028				19787000	23127000	23875000
	c471656_g1	c471656_g1;c509444_g1;c510996_g1;c487032_g1;c534476_g1;c486206_g1;c505691_g1;c547510_g1;c449791_g1	orf length:2586 frame:2 start:767 end:3352 gi|751442398|ref|XP_011195841.1| PREDICTED: serine/threonine-protein kinase mig-15 isoform X7 [Bactrocera cucurbitae];orf length:798 frame:2 start:2783 end:3580 gi|1036059863|ref|XP_016933109.1| PREDICTED: mitogen	9	2	2	2	2.2	96.275					9255400	13307000
	c473660_g1	c473660_g1	orf length:1761 frame:3 start:216 end:1976 gi|751782110|ref|XP_011200246.1| PREDICTED: fat-body protein 1-like [Bactrocera dorsalis]	1	3	2	2	5.6	65.65				21546000		47241000
	c473891_g1	c473891_g1	orf length:618 frame:3 start:114 end:731 gi|751449500|ref|XP_011178983.1| PREDICTED: NECAP-like protein CG9132 isoform X1 [Bactrocera cucurbitae]	1	1	1	1	6.3	21.842				24502000	19657000
	c475525_g1	c475525_g1	orf length:1068 frame:1 start:1144 end:2211 gi|929371515|ref|XP_014095679.1| PREDICTED: MICOS complex subunit Mic60 [Bactrocera oleae]	1	7	0	1	23	40.793					12448000	15418000
	c481208_g1	c481208_g1	orf length:891 frame:1 start:478 end:1368 gi|929357833|ref|XP_014088193.1| PREDICTED: CTL-like protein 2 [Bactrocera oleae] gi|929357835|ref|XP_014088194.1| PREDICTED: CTL-like protein 2 [Bactrocera oleae] gi|929357837|ref|XP_014088195.1| PREDICTED: CTL-li	1	1	1	1	3.4	32.86				31808000	85659000
	c484045_g1	c484045_g1	orf length:213 frame:3 start:3702 end:3914 gi|929359086|ref|XP_014088872.1| PREDICTED: saccharopine dehydrogenase-like oxidoreductase [Bactrocera oleae]	1	1	1	1	18.3	8.2357				10874000	14382000	15910000
	c484562_g1	c484562_g1;c520647_g1;c492511_g1;c467348_g1;c529322_g1;c553147_g1;c469500_g1;c490305_g1;c462087_g1;c468146_g1;c488611_g1;c472696_g1;c473270_g1;c467378_g1;c523932_g1	orf length:1128 frame:2 start:497 end:1624 gi|11042|emb|CAA44505.1| hrp48.1 [Drosophila melanogaster];orf length:279 frame:3 start:642 end:920 gi|546682094|gb|ERL92080.1| hypothetical protein D910_09402, partial [Dendroctonus ponderosae];orf length:288 fra	15	3	1	1	14.9	40.05				48684000	63543000
	c486988_g1	c486988_g1;c523928_g1;c484307_g1;c513184_g1;c458766_g1;c488346_g1;c521831_g1;c512370_g1;c537223_g1;c480326_g1;c501825_g1;c541355_g1	orf length:1197 frame:3 start:213 end:1409 gi|751802515|ref|XP_011211352.1| PREDICTED: isocitrate dehydrogenase [NAD] subunit gamma, mitochondrial isoform X2 [Bactrocera dorsalis];orf length:684 frame:1 start:490 end:1173 gi|751802517|ref|XP_011211353.1| P	12	8	1	1	24.1	44.065				59863000	73287000
	c487880_g1	c487880_g1;c539903_g1	orf length:906 frame:2 start:1022 end:1927 gi|751784336|ref|XP_011201455.1| PREDICTED: protein singed [Bactrocera dorsalis] gi|929356868|ref|XP_014087661.1| PREDICTED: protein singed [Bactrocera oleae];orf length:999 frame:2 start:836 end:1834 gi|751784336	2	2	2	2	8.6	34.13				74123000	68282000	87009000
	c488240_g1	c488240_g1	orf length:1116 frame:1 start:1462 end:2577 gi|751476438|ref|XP_011193704.1| PREDICTED: fat-body protein 1 [Bactrocera cucurbitae]	1	7	0	1	18.8	42.331				157550000	226480000	218260000
	c489437_g1	c489437_g1;c476215_g1;c493971_g1;c483797_g1;c450698_g1;c551778_g1	orf length:993 frame:1 start:721 end:1713 gi|751470946|ref|XP_011190727.1| PREDICTED: asparagine--tRNA ligase, cytoplasmic [Bactrocera cucurbitae];orf length:624 frame:3 start:3753 end:4376 gi|751777551|ref|XP_011197784.1| PREDICTED: asparagine--tRNA ligas	6	2	2	2	6.3	38.636				56730000		71906000
	c490862_g1	c490862_g1;c545336_g1;c521698_g1;c309604_g1;c522098_g1;c459989_g1	orf length:1275 frame:3 start:99 end:1373 gi|751784651|ref|XP_011201627.1| PREDICTED: signal recognition particle subunit SRP68 [Bactrocera dorsalis];orf length:636 frame:1 start:91 end:726 gi|751784651|ref|XP_011201627.1| PREDICTED: signal recognition par	6	3	3	3	6.6	49.114				17807000	23881000	28617000
	c492358_g1	c492358_g1;c520878_g1	orf length:1827 frame:3 start:207 end:2033 gi|751779612|ref|XP_011198897.1| PREDICTED: NEDD8 ultimate buster 1 [Bactrocera dorsalis];orf length:1731 frame:2 start:407 end:2137 gi|929349519|ref|XP_014102312.1| PREDICTED: NEDD8 ultimate buster 1 isoform X2 [	2	2	2	2	3.1	69.704				6319000		10255000
	c493484_g1	c493484_g1;c541571_g1	orf length:639 frame:1 start:10 end:648 gi|751461681|ref|XP_011185657.1| PREDICTED: saccharopine dehydrogenase-like oxidoreductase [Bactrocera cucurbitae];orf length:1167 frame:1 start:187 end:1353 gi|751461681|ref|XP_011185657.1| PREDICTED: saccharopine d	2	1	1	1	5.2	23.489				18825000		29769000
	c494705_g1	c494705_g1	orf length:624 frame:1 start:61 end:684 gi|751793398|ref|XP_011206377.1| PREDICTED: glutathione S-transferase theta-1 [Bactrocera dorsalis]	1	4	1	4	18.3	24.393				11424000	12450000
	c495037_g1	c495037_g1	orf length:777 frame:2 start:1721 end:2497 gi|751782110|ref|XP_011200246.1| PREDICTED: fat-body protein 1-like [Bactrocera dorsalis]	1	4	2	2	15.4	28.697				86160000	78770000	73402000
	c495105_g1	c495105_g1	orf length:3687 frame:2 start:2258 end:5944 gi|807027967|ref|XP_012157082.1| PREDICTED: titin-like [Ceratitis capitata]	1	5	2	2	3.5	135.37				19761000	23833000	21793000
	c504051_g1	c504051_g1;c495692_g1;c537299_g1	orf length:210 frame:1 start:319 end:528 gi|751770059|ref|XP_011214756.1| PREDICTED: abnormal spindle-like microcephaly-associated protein homolog [Bactrocera dorsalis];orf length:396 frame:3 start:321 end:716 gi|751478679|ref|XP_011194898.1| PREDICTED: ab	3	1	1	1	25.7	8.0851				22037000	21795000	17137000
	c537447_g1	c537447_g1;c496840_g1;c164431_g1;c164427_g1;c512331_g1	orf length:423 frame:1 start:64 end:486 gi|751467177|ref|XP_011188659.1| PREDICTED: larval cuticle protein LCP-17 [Bactrocera cucurbitae];orf length:423 frame:3 start:63 end:485 gi|751467177|ref|XP_011188659.1| PREDICTED: larval cuticle protein LCP-17 [Bac	5	6	1	1	67.4	15.273				36537000	68643000
	c497259_g1	c497259_g1	orf length:2829 frame:2 start:1016 end:3844 gi|751782110|ref|XP_011200246.1| PREDICTED: fat-body protein 1-like [Bactrocera dorsalis]	1	5	2	2	5.7	104.88				27635000	43410000	22521000
	c497875_g1	c497875_g1;c481861_g1	orf length:885 frame:1 start:2761 end:3645 gi|751476440|ref|XP_011193706.1| PREDICTED: fat-body protein 1-like [Bactrocera cucurbitae]	2	6	1	1	35.6	32.988					716940000	151160000
	c499717_g1	c499717_g1	orf length:924 frame:2 start:911 end:1834 gi|929369114|ref|XP_014094386.1| PREDICTED: serine protease persephone-like [Bactrocera oleae]	1	1	1	1	4.9	34.149				8825900		8028600
	c500711_g1	c500711_g1;c491578_g1;c451071_g1;c482038_g1	orf length:519 frame:3 start:87 end:605 gi|929370075|ref|XP_014094907.1| PREDICTED: fat-body protein 1-like [Bactrocera oleae];orf length:501 frame:3 start:141 end:641 gi|929370075|ref|XP_014094907.1| PREDICTED: fat-body protein 1-like [Bactrocera oleae];o	4	4	0	1	21.4	19.787					9425100	9062800
	c502683_g1	c502683_g1	orf length:984 frame:3 start:1710 end:2693 gi|751780699|ref|XP_011199483.1| PREDICTED: heat shock 70 kDa protein 4 isoform X2 [Bactrocera dorsalis]	1	4	0	1	14.6	36.227				88786000	85533000	145940000
	c503360_g1	c503360_g1	orf length:1590 frame:2 start:2 end:1591 gi|751475845|ref|XP_011193379.1| PREDICTED: PDZ and LIM domain protein Zasp isoform X8 [Bactrocera cucurbitae]	1	11	0	1	24.5	56.422				41367000	13808000
	c504346_g1	c504346_g1;c453429_g1	orf length:1176 frame:1 start:118 end:1293 gi|929371026|ref|XP_014095414.1| PREDICTED: aminomethyltransferase, mitochondrial [Bactrocera oleae];orf length:750 frame:2 start:56 end:805 gi|751770125|ref|XP_011197404.1| PREDICTED: aminomethyltransferase, mito	2	3	3	3	8.2	43.642				33783000	48284000	20428000
	c506404_g1	c506404_g1	orf length:2826 frame:2 start:1481 end:4306 gi|751453123|ref|XP_011180964.1| PREDICTED: xanthine dehydrogenase [Bactrocera cucurbitae]	1	1	1	1	2	103.05					35885000	20096000
	c514756_g1	c514756_g1;c206993_g1;c540259_g1	orf length:1299 frame:1 start:169 end:1467 gi|751455046|ref|XP_011182026.1| PREDICTED: vacuolar protein sorting-associated protein 4A isoform X2 [Bactrocera cucurbitae];orf length:240 frame:-2 start:2 end:241 gi|751455048|ref|XP_011182027.1| PREDICTED: vac	3	2	2	2	3.7	48.625				10264000	3563900
	c515132_g1	c515132_g1;c469726_g1;c503107_g1;c489786_g1	orf length:1791 frame:1 start:736 end:2526 gi|929361101|ref|XP_014089982.1| PREDICTED: sarcalumenin [Bactrocera oleae] gi|929361103|ref|XP_014089983.1| PREDICTED: sarcalumenin [Bactrocera oleae];orf length:1551 frame:2 start:2129 end:3679 gi|929361101|ref|	4	13	1	1	31	67.745				16825000	14718000
	c519542_g1	c519542_g1;c514487_g1	orf length:1122 frame:1 start:88 end:1209 gi|751476440|ref|XP_011193706.1| PREDICTED: fat-body protein 1-like [Bactrocera cucurbitae];orf length:678 frame:3 start:141 end:818 gi|929370075|ref|XP_014094907.1| PREDICTED: fat-body protein 1-like [Bactrocera o	2	3	0	1	7.8	40.794				11702000	20141000	17011000
	c521538_g1	c521538_g1	orf length:2430 frame:1 start:4 end:2433 gi|929360552|ref|XP_014089685.1| PREDICTED: basement membrane-specific heparan sulfate proteoglycan core protein isoform X2 [Bactrocera oleae]	1	3	0	1	3.5	89.181				29160000	7467600
	c527529_g1	c527529_g1	orf length:594 frame:2 start:575 end:1168 gi|751783597|ref|XP_011201049.1| PREDICTED: ruvB-like helicase 1 [Bactrocera dorsalis]	1	2	2	2	16.7	22.199					10846000	14901000
	c528040_g1	c528040_g1	orf length:564 frame:1 start:46 end:609 gi|751454661|ref|XP_011181813.1| PREDICTED: fibrous sheath CABYR-binding protein [Bactrocera cucurbitae] gi|751465062|ref|XP_011187504.1| PREDICTED: fibrous sheath CABYR-binding protein-like [Bactrocera cucurbitae]	1	2	1	1	18.1	19.946				27501000	22956000
	c534198_g1	c534198_g1	orf length:1431 frame:2 start:938 end:2368 gi|751800462|ref|XP_011210233.1| PREDICTED: ATP-dependent RNA helicase bel isoform X1 [Bactrocera dorsalis] gi|751800464|ref|XP_011210234.1| PREDICTED: ATP-dependent RNA helicase bel isoform X1 [Bactrocera dorsali	1	5	1	1	9.6	52.171				95364000	152840000	180250000
	c535942_g1	c535942_g1	orf length:1491 frame:2 start:146 end:1636 gi|751804471|ref|XP_011212420.1| PREDICTED: ran GTPase-activating protein [Bactrocera dorsalis]	1	1	1	1	2.6	54.751				8422100	14218000
	c537358_g1	c537358_g1	orf length:699 frame:2 start:641 end:1339 gi|751795094|ref|XP_011207302.1| PREDICTED: NSFL1 cofactor p47 [Bactrocera dorsalis]	1	2	1	1	9	25.931				10751000	7635900	16484000
	c537997_g1	c537997_g1	orf length:2430 frame:2 start:1400 end:3829 gi|929352601|ref|XP_014085314.1| PREDICTED: mucin-17-like [Bactrocera oleae]	1	1	1	1	1.7	87.557					12415000	11789000
	c544639_g1	c544639_g1	orf length:732 frame:1 start:781 end:1512 gi|751782110|ref|XP_011200246.1| PREDICTED: fat-body protein 1-like [Bactrocera dorsalis]	1	6	1	1	20.9	27.724				1040300	300540000	2029000
	c545780_g1	c545780_g1	orf length:2004 frame:1 start:1567 end:3570 gi|170030425|ref|XP_001843089.1| multidrug resistance-associated protein 2 [Culex quinquefasciatus] gi|167867330|gb|EDS30713.1| multidrug resistance-associated protein 2 [Culex quinquefasciatus]	1	2	2	2	4	73.904				20853000		15268000
	c553050_g1	c553050_g1;c553725_g1;c542733_g1	orf length:2358 frame:3 start:2472 end:4829 gi|929379435|ref|XP_014100040.1| PREDICTED: CAD protein [Bactrocera oleae];orf length:2178 frame:3 start:3456 end:5633 gi|24642586|ref|NP_523377.1| rudimentary, isoform A [Drosophila melanogaster] gi|665391902|re	3	2	2	2	3.7	84.983				11652000		33271000
	c554204_g1	c554204_g1	orf length:531 frame:1 start:115 end:645 gi|929368047|ref|XP_014093803.1| PREDICTED: LOW QUALITY PROTEIN: larval serum protein 1 beta chain-like [Bactrocera oleae]	1	7	1	1	36.2	20.574				11195000	14952000	14401000
	c93423_g1	c93423_g1	orf length:705 frame:-2 start:82 end:786 gi|929349433|ref|XP_014102262.1| PREDICTED: trypsin alpha-3-like [Bactrocera oleae]	1	1	1	1	5.1	24.268				19546000	27967000	25521000
ND15 vs D15	c295815_g1	c295815_g1	orf length:363 frame:-3 start:2 end:364 gi|751450197|ref|XP_011179367.1| PREDICTED: attacin-B-like [Bactrocera cucurbitae]	1	2	2	2	35.5	12.386	635910000	618290000	624910000	10979000	16047000	15675000	44.0062	3.60799e-08
	c198106_g1	c198106_g1;c198107_g1	orf length:231 frame:1 start:502 end:732 gi|751805283|ref|XP_011212864.1| PREDICTED: larval cuticle protein 8-like [Bactrocera dorsalis];orf length:186 frame:3 start:840 end:1025 gi|751805283|ref|XP_011212864.1| PREDICTED: larval cuticle protein 8-like [Ba	2	4	4	4	44.2	8.5912	2989600000	3472400000	4319900000	94387000	106520000	101110000	35.6996	0.000849504
	c553283_g1	c553283_g1;c358574_g1;c358571_g1	orf length:423 frame:2 start:41 end:463 gi|751459917|ref|XP_011184697.1| PREDICTED: uncharacterized protein LOC105213510 [Bactrocera cucurbitae] gi|992321294|gb|AMH85958.1| odorant binding receptor, partial [Bactrocera cucurbitae];orf length:174 frame:-1 s	3	4	4	4	28.4	16.18	787720000	1323800000	1171700000	36053000	54592000	12056000	31.9687	0.00268966
	c520074_g1	c520074_g1	orf length:1170 frame:3 start:42 end:1211 gi|929360227|ref|XP_014089501.1| PREDICTED: angiopoietin-related protein 7-like [Bactrocera oleae]	1	2	1	1	4.1	43.924	554800000	728990000	360590000	37200000	17962000	23973000	20.7794	0.00806332
	c452281_g1	c452281_g1;c495187_g1	orf length:2715 frame:3 start:5691 end:8405 gi|751804289|ref|XP_011212320.1| PREDICTED: probable chitinase 3 [Bactrocera dorsalis];orf length:2934 frame:3 start:2055 end:4988 gi|751804289|ref|XP_011212320.1| PREDICTED: probable chitinase 3 [Bactrocera dors	2	2	2	2	2.1	98.572	85190000	120080000	112690000		5852500	4537200	20.4023	0.00520407
	c513165_g1	c513165_g1;c452869_g1;c132644_g1;c461660_g1;c132648_g1;c132647_g1;c132651_g1;c132646_g1;c132649_g1	orf length:507 frame:3 start:18 end:524 gi|929368120|ref|XP_014093841.1| PREDICTED: protein CREG1-like [Bactrocera oleae];orf length:612 frame:2 start:23 end:634 gi|929368120|ref|XP_014093841.1| PREDICTED: protein CREG1-like [Bactrocera oleae];orf length:1	9	5	5	5	33.7	18.676	2328800000	2373100000	2724500000	128400000	115350000	128130000	19.9699	4.73858e-05
	c374130_g1	c374130_g1;c374129_g1	orf length:405 frame:-3 start:697 end:1101 gi|751775385|ref|XP_011214347.1| PREDICTED: endocuticle structural glycoprotein SgAbd-2 [Bactrocera dorsalis];orf length:222 frame:-1 start:697 end:918 gi|929348448|ref|XP_014099749.1| PREDICTED: endocuticle struc	2	2	2	2	22.2	14.681	210630000	177920000	149950000	9393200	8642700	9483200	19.5682	0.000629098
	c270507_g1	c270507_g1;c270506_g1	orf length:1002 frame:-1 start:66 end:1067 gi|751459993|ref|XP_011184737.1| PREDICTED: lysyl oxidase homolog 2A [Bactrocera cucurbitae];orf length:1083 frame:-3 start:66 end:1148 gi|751459993|ref|XP_011184737.1| PREDICTED: lysyl oxidase homolog 2A [Bactroc	2	6	6	6	17.1	37.983	423200000	452790000	452850000		25769000	24495000	17.6248	6.25366e-05
	c200763_g1	c200763_g1;c200764_g1	orf length:396 frame:1 start:1 end:396 gi|751776299|ref|XP_011214836.1| PREDICTED: uncharacterized protein LOC105234243 [Bactrocera dorsalis]	2	7	7	7	49.2	15.337	1915900000	1766100000	1955600000	145060000	128680000	106820000	14.814	7.52573e-06
	c510414_g1	c510414_g1	orf length:1185 frame:-2 start:1149 end:2333 gi|751804289|ref|XP_011212320.1| PREDICTED: probable chitinase 3 [Bactrocera dorsalis]	1	3	1	2	7.6	44.229	251200000	163680000	200740000	16325000	11555000		14.7207	0.0100396
	c197304_g1	c197304_g1;c197306_g1;c197307_g1	orf length:330 frame:-1 start:1214 end:1543 gi|751466781|ref|XP_011188442.1| PREDICTED: uncharacterized protein LOC105215943 isoform X4 [Bactrocera cucurbitae] gi|751789371|ref|XP_011204191.1| PREDICTED: uncharacterized protein LOC105226823 isoform X3 [Bac	3	2	2	2	24.5	12.449	188980000	174380000	119130000	14329000		10648000	12.8782	0.0124801
	c300951_g1	c300951_g1	orf length:429 frame:2 start:20 end:448 gi|929379083|ref|XP_014099850.1| PREDICTED: lysozyme P-like [Bactrocera oleae]	1	2	2	2	13.3	16.08	1988900000	1749700000	2017400000	166590000	142700000	181470000	11.7287	3.34675e-05
	c377359_g1	c377359_g1;c548185_g1;c377356_g1	orf length:588 frame:2 start:2 end:589 gi|929349368|ref|XP_014102227.1| PREDICTED: attacin-B-like [Bactrocera oleae];orf length:537 frame:3 start:9 end:545 gi|929349368|ref|XP_014102227.1| PREDICTED: attacin-B-like [Bactrocera oleae];orf length:396 frame:3	3	6	5	6	39.8	20.017	894220000	1189400000	950290000	99995000	82524000	80024000	11.5559	0.000524021
	c245440_g1	c245440_g1;c245438_g1;c245447_g1;c245446_g1	orf length:249 frame:-2 start:2218 end:2466 gi|929370127|ref|XP_014094934.1| PREDICTED: uncharacterized protein LOC106620837 [Bactrocera oleae];orf length:249 frame:-2 start:2294 end:2542 gi|929370127|ref|XP_014094934.1| PREDICTED: uncharacterized protein	4	1	1	1	16.9	9.7009	76378000	98334000	147640000		7096100	12220000	11.1255	0.037122
	c465228_g1	c465228_g1;c532744_g1;c499362_g1;c478671_g1;c525613_g1;c202421_g1;c202431_g1;c202427_g1;c202423_g1;c478745_g1	orf length:657 frame:3 start:537 end:1193 gi|929346244|ref|XP_014088066.1| PREDICTED: stathmin isoform X2 [Bactrocera oleae];orf length:591 frame:1 start:217 end:807 gi|929346244|ref|XP_014088066.1| PREDICTED: stathmin isoform X2 [Bactrocera oleae];orf len	10	4	3	4	23.3	24.939	303290000	335470000	325650000	32430000	28179000	28437000	10.8305	7.03986e-06
	c504416_g1	c504416_g1	orf length:1071 frame:1 start:157 end:1227 gi|751460331|ref|XP_011184924.1| PREDICTED: ficolin-2-like [Bactrocera cucurbitae]	1	6	6	6	19.3	41.019	3803200000	1103900000	4062100000	236220000	345700000	257100000	10.6901	0.0457751
	c493274_g1	c493274_g1;c541776_g1;c531301_g1;c487481_g1;c462844_g1;c482155_g1;c460881_g1;c476950_g1;c545951_g1;c502656_g1;c477169_g1;c465591_g1;c552526_g1;c481137_g1;c547408_g1;c487939_g1;c538890_g1;c494076_g1;c541171_g1;c525662_g1;c545544_g1;c533857_g1;c516402_g1;c487165_g1;c538557_g1;c497736_g1;c525790_g1;c447428_g1;c455064_g1	orf length:1905 frame:1 start:1399 end:3303 gi|751800565|ref|XP_011210284.1| PREDICTED: aminopeptidase N-like isoform X2 [Bactrocera dorsalis]	29	20	1	20	36.7	74.76	1460300000	1319100000	1476400000	190110000	80506000	145730000	10.2218	2.71612e-05
	c295817_g1	c295817_g1;c295816_g1	orf length:240 frame:-3 start:751 end:990 gi|751793852|ref|XP_011206622.1| PREDICTED: attacin-B-like, partial [Bactrocera dorsalis] gi|751793854|ref|XP_011206623.1| PREDICTED: attacin-B-like, partial [Bactrocera dorsalis];orf length:261 frame:-3 start:220	2	3	2	2	42.5	8.4943	805030000	968520000	1081700000	125430000	73473000	82032000	10.1634	0.000469062
	c312946_g1	c312946_g1;c312950_g1;c312951_g1;c312945_g1;c312947_g1	orf length:822 frame:-2 start:167 end:988 gi|751788227|ref|XP_011203564.1| PREDICTED: carbonic anhydrase 2-like [Bactrocera dorsalis];orf length:483 frame:-2 start:211 end:693 gi|751788227|ref|XP_011203564.1| PREDICTED: carbonic anhydrase 2-like [Bactrocer	5	5	5	5	25.5	30.815	241040000	269030000	340800000	4337800	39940000	49013000	9.12062	0.00151153
	c552621_g1	c552621_g1	orf length:447 frame:3 start:666 end:1112 gi|929358275|ref|XP_014088430.1| PREDICTED: putative mediator of RNA polymerase II transcription subunit 26 [Bactrocera oleae]	1	6	0	1	49	17.05	1073200000	1021300000	1202700000	148220000	122580000	97191000	8.96	6.3139e-05
	c491125_g1	c491125_g1;c519129_g1;c530716_g1;c468755_g1;c493670_g1;c492735_g1	orf length:582 frame:3 start:369 end:950 gi|929362134|ref|XP_014090549.1| PREDICTED: uncharacterized protein LOC106617705 isoform X1 [Bactrocera oleae];orf length:708 frame:3 start:282 end:989 gi|751804574|ref|XP_011212478.1| PREDICTED: uncharacterized pro	6	3	3	3	11.9	21.457	412840000	350330000	290560000	44947000	40461000	33643000	8.85108	0.000924894
	c503737_g1	c503737_g1;c481581_g1;c305319_g1;c195439_g1;c195438_g1	orf length:1131 frame:3 start:1581 end:2711 gi|499003940|ref|XP_004535210.1| PREDICTED: nuclear pore complex protein DDB_G0274915 [Ceratitis capitata] gi|499003944|ref|XP_004535211.1| PREDICTED: nuclear pore complex protein DDB_G0274915 [Ceratitis capitata	5	3	3	3	7.7	39.641	254710000	182730000	104930000	20898000	30958000	17415000	7.82968	0.0221523
	c355796_g1	c355796_g1;c355794_g1;c355795_g1;c355798_g1	orf length:906 frame:2 start:23 end:928 gi|751451702|ref|XP_011180189.1| PREDICTED: attacin-A-like [Bactrocera cucurbitae];orf length:906 frame:2 start:23 end:928 gi|751451702|ref|XP_011180189.1| PREDICTED: attacin-A-like [Bactrocera cucurbitae];orf length	4	16	16	16	75.8	30.885	6876900000	7254400000	7987800000	1070000000	1316600000	1047300000	6.44139	5.06354e-05
	c492892_g1	c492892_g1	orf length:1380 frame:1 start:907 end:2286 gi|929370075|ref|XP_014094907.1| PREDICTED: fat-body protein 1-like [Bactrocera oleae]	1	3	1	1	8.5	50.624	323210000		307870000	43934000	50182000	61358000	6.08861	7.93139e-05
	c467721_g1	c467721_g1	orf length:252 frame:1 start:61 end:312 gi|751477538|ref|XP_011194298.1| PREDICTED: chymotrypsin inhibitor-like [Bactrocera cucurbitae]	1	1	1	1	11.9	8.8523	86538000	83493000	105300000		17913000	14255000	5.7061	0.00342236
	c479314_g1	c479314_g1;c287856_g1;c162226_g1;c162228_g1	orf length:1032 frame:1 start:115 end:1146 gi|929379969|ref|XP_014100344.1| PREDICTED: probable isoaspartyl peptidase/L-asparaginase CG7860 isoform X1 [Bactrocera oleae]	4	8	8	8	28.2	36.425	922510000	751160000	912160000	130820000	156380000	199230000	5.31593	0.000288408
	c465637_g1	c465637_g1;c516802_g1;c525190_g1;c551489_g1;c546702_g1;c493154_g1;c472340_g1;c523666_g1;c540295_g1;c473252_g1;c510292_g1;c497330_g1;c511999_g1;c465459_g1;c133298_g1;c133292_g1;c133294_g1;c133290_g1;c133293_g1;c133288_g1;c543466_g1;c530311_g1;c495077_g1;c473194_g1;c537414_g1;c551518_g1;c461782_g1;c133289_g1;c133296_g1;c510801_g1;c531635_g1;c462540_g1;c451300_g1;c548150_g1;c494151_g1;c512517_g1;c52…	orf length:1584 frame:2 start:107 end:1690 gi|751785163|ref|XP_011201907.1| PREDICTED: uncharacterized protein LOC105225231 isoform X2 [Bactrocera dorsalis] gi|751785165|ref|XP_011201908.1| PREDICTED: uncharacterized protein LOC105225231 isoform X2 [Bactro	63	6	6	6	11	59.953	517820000	651660000	507710000	103600000	116470000	96823000	5.29261	0.000632326
	c167196_g1	c167196_g1;c167210_g1;c167201_g1;c167242_g1	orf length:264 frame:-1 start:217 end:480 gi|347443390|emb|CCA89752.1| actin 5C/42A [Glomeris marginata];orf length:252 frame:-1 start:52 end:303 gi|347443390|emb|CCA89752.1| actin 5C/42A [Glomeris marginata]	4	3	1	1	53.4	9.6711	148950000	89807000	111030000	27147000	22216000	19538000	5.07666	0.00581433
	c381131_g1	c381131_g1;c381130_g1	orf length:153 frame:3 start:270 end:422 gi|751438472|ref|XP_011178958.1| PREDICTED: putative mediator of RNA polymerase II transcription subunit 12 [Bactrocera cucurbitae];orf length:153 frame:2 start:269 end:421 gi|751438472|ref|XP_011178958.1| PREDICTED	2	2	0	1	54.9	5.8876	304400000	326100000	384430000	75513000	67134000		4.74332	0.00329367
	c491603_g1	c491603_g1	orf length:2535 frame:3 start:1644 end:4178 gi|751455286|ref|XP_011182159.1| PREDICTED: probable chitinase 3 [Bactrocera cucurbitae] gi|751455288|ref|XP_011182160.1| PREDICTED: probable chitinase 3 [Bactrocera cucurbitae]	1	3	1	2	4	93.563	132670000	130260000	110420000	41307000	20128000	21976000	4.47603	0.000587409
	c448602_g1	c448602_g1	orf length:2259 frame:2 start:1514 end:3772 gi|929370075|ref|XP_014094907.1| PREDICTED: fat-body protein 1-like [Bactrocera oleae]	1	3	0	1	6.4	81.319	84030000	83875000	60145000	10268000	24082000	18358000	4.32667	0.00277057
	c310416_g1	c310416_g1	orf length:180 frame:1 start:79 end:258 gi|906458808|gb|KNC21949.1| hypothetical protein FF38_12079 [Lucilia cuprina]	1	1	1	1	18.3	6.6289	495490000	585420000	386720000	143140000	91463000	122250000	4.1127	0.003369
	c494420_g1	c494420_g1;c551404_g1;c453740_g1;c551319_g1;c551257_g1;c70075_g1;c504877_g1;c516384_g1;c522862_g1;c505447_g1	orf length:2019 frame:2 start:407 end:2425 gi|751466236|ref|XP_011188143.1| PREDICTED: glutamine--fructose-6-phosphate aminotransferase [isomerizing] 1 isoform X4 [Bactrocera cucurbitae];orf length:2085 frame:1 start:424 end:2508 gi|751773217|ref|XP_011213	10	3	3	3	5.1	75.887	70104000	64620000	71300000	12575000	16747000	21143000	4.08251	8.66415e-05
	c178046_g1	c178046_g1	orf length:312 frame:-2 start:1109 end:1420 gi|929352300|ref|XP_014085148.1| PREDICTED: heat shock protein 27-like [Bactrocera oleae]	1	2	2	2	23.1	11.39	131360000	79153000	125390000	33279000	27393000	21858000	4.07007	0.00738485
	c117955_g1	c117955_g1;c117956_g1	orf length:318 frame:1 start:103 end:420 gi|751439746|ref|XP_011185914.1| PREDICTED: endocuticle structural glycoprotein SgAbd-5 [Bactrocera cucurbitae];orf length:183 frame:2 start:314 end:496 gi|751439746|ref|XP_011185914.1| PREDICTED: endocuticle struct	2	5	5	5	59.4	11.66	1266500000	1003500000	1545200000	297580000	235690000	404190000	4.06972	0.00425756
	c467795_g1	c467795_g1;c548839_g1;c551204_g1;c485991_g1;c470528_g1;c515945_g1	orf length:2310 frame:3 start:1419 end:3728 gi|929370075|ref|XP_014094907.1| PREDICTED: fat-body protein 1-like [Bactrocera oleae]	6	6	0	1	9.4	86.291	40515000	46014000	53948000	9358900	11511000	13784000	4.05371	0.00100577
	c474719_g1	c474719_g1;c483696_g1;c484011_g1;c485300_g1	orf length:1473 frame:3 start:147 end:1619 gi|751464950|ref|XP_011187443.1| PREDICTED: stress-induced-phosphoprotein 1 [Bactrocera cucurbitae];orf length:720 frame:2 start:920 end:1639 gi|907606075|ref|XP_013111120.1| PREDICTED: stress-induced-phosphoprote	4	8	1	1	19.6	54.04	34133000	50810000	35472000		12266000	7844000	3.99188	0.0240689
	c499238_g1	c499238_g1	orf length:426 frame:3 start:117 end:542 gi|929362559|ref|XP_014090785.1| PREDICTED: larval cuticle protein A3A isoform X1 [Bactrocera oleae]	1	2	2	2	26.1	16.089	205500000	185790000	163300000	43001000	46466000	51615000	3.93098	0.000377964
	c500018_g1	c500018_g1;c481383_g1;c454285_g1	orf length:342 frame:2 start:1964 end:2305 gi|929352934|ref|XP_014085500.1| PREDICTED: helix-loop-helix protein delilah [Bactrocera oleae];orf length:1038 frame:1 start:700 end:1737 gi|751779587|ref|XP_011198884.1| PREDICTED: helix-loop-helix protein delil	3	1	1	1	8.8	12.436	1006900000	1137600000	1000000000	263070000	298030000	284800000	3.71734	7.55016e-05
	c502284_g1	c502284_g1	orf length:654 frame:3 start:33 end:686 gi|929358273|ref|XP_014088429.1| PREDICTED: uncharacterized protein LOC106616339 [Bactrocera oleae]	1	3	0	1	17.4	24.571	570270000	543010000	503580000	126430000	133820000	177180000	3.69627	9.56137e-05
	c488790_g1	c488790_g1;c487402_g1;c489586_g1;c490838_g1;c554427_g1;c511429_g1;c549581_g1;c538216_g1;c477751_g1;c494722_g1;c457299_g1;c492423_g1	orf length:1101 frame:3 start:312 end:1412 gi|929372499|ref|XP_014096218.1| PREDICTED: rab GDP dissociation inhibitor alpha [Bactrocera oleae];orf length:381 frame:3 start:6 end:386 gi|498960712|ref|XP_004524684.1| PREDICTED: rab GDP dissociation inhibitor	12	9	0	3	32.4	40.847	474740000	510850000	328210000	109920000	109060000	139850000	3.66134	0.00496354
	c531626_g1	c531626_g1;c498893_g1;c470161_g1;c509005_g1;c518607_g1;c511107_g1;c545852_g1;c457800_g1;c473026_g1;c465845_g1;c484324_g1;c521575_g1;c550993_g1;c472903_g1;c527554_g1;c518628_g1;c521077_g1	orf length:1182 frame:2 start:899 end:2080 gi|751783849|ref|XP_011201189.1| PREDICTED: glycosyltransferase 25 family member [Bactrocera dorsalis] gi|751783851|ref|XP_011201190.1| PREDICTED: glycosyltransferase 25 family member [Bactrocera dorsalis];orf len	17	5	4	5	15.5	45.867	212100000	191620000	179810000	51355000	55583000	53962000	3.62666	0.000121039
	c141963_g1	c141963_g1;c141966_g1;c141962_g1	orf length:195 frame:-3 start:193 end:387 gi|929360227|ref|XP_014089501.1| PREDICTED: angiopoietin-related protein 7-like [Bactrocera oleae];orf length:207 frame:-3 start:62 end:268 gi|929360227|ref|XP_014089501.1| PREDICTED: angiopoietin-related protein 7	3	4	3	4	47.7	7.5232	2192900000	1941300000	2221100000	602980000	612270000	570050000	3.55979	7.09878e-05
	c472765_g1	c472765_g1;c467281_g1;c535766_g1;c524529_g1;c463483_g1;c267631_g1	orf length:141 frame:2 start:248 end:388 gi|929358325|ref|XP_014088457.1| PREDICTED: uncharacterized protein LOC106616362 [Bactrocera oleae];orf length:324 frame:3 start:522 end:845 gi|929358325|ref|XP_014088457.1| PREDICTED: uncharacterized protein LOC106	6	2	2	2	63.8	4.8967	455640000	396820000	448280000	118590000	139030000	112690000	3.51257	0.000103965
	c515625_g1	c515625_g1;c489362_g1	orf length:2739 frame:2 start:110 end:2848 gi|751476440|ref|XP_011193706.1| PREDICTED: fat-body protein 1-like [Bactrocera cucurbitae];orf length:981 frame:2 start:1172 end:2152 gi|751476440|ref|XP_011193706.1| PREDICTED: fat-body protein 1-like [Bactrocer	2	5	1	1	7.4	100.29	2259800000	2734400000	1858500000	634590000	813660000	615280000	3.32086	0.00361318
	c495037_g1	c495037_g1	orf length:777 frame:2 start:1721 end:2497 gi|751782110|ref|XP_011200246.1| PREDICTED: fat-body protein 1-like [Bactrocera dorsalis]	1	4	2	2	15.4	28.697	537970000	593630000	516290000	196450000	171370000	154830000	3.15295	0.000134558
	c552483_g1	c552483_g1;c541041_g1	orf length:342 frame:1 start:2173 end:2514 gi|929370075|ref|XP_014094907.1| PREDICTED: fat-body protein 1-like [Bactrocera oleae];orf length:2424 frame:3 start:132 end:2555 gi|929370075|ref|XP_014094907.1| PREDICTED: fat-body protein 1-like [Bactrocera ole	2	2	1	1	21.1	13.009	179530000	130210000	171990000	46275000	68863000	39799000	3.1092	0.00352823
	c455033_g1	c455033_g1;c529333_g1	orf length:768 frame:3 start:36 end:803 gi|929358273|ref|XP_014088429.1| PREDICTED: uncharacterized protein LOC106616339 [Bactrocera oleae];orf length:1266 frame:1 start:397 end:1662 gi|929358273|ref|XP_014088429.1| PREDICTED: uncharacterized protein LOC10	2	1	1	1	5.1	28.351	626170000	636630000	475610000	212480000	144190000	205430000	3.09271	0.00224263
	c465276_g1	c465276_g1;c202578_g1	orf length:2400 frame:1 start:2350 end:4749 gi|751770597|ref|XP_011200405.1| PREDICTED: apolipophorins [Bactrocera dorsalis]	2	12	0	1	14.2	87.925	7594900000	6284200000	8605700000	1390200000	1809800000	4127000000	3.06876	0.00959259
	c515707_g1	c515707_g1;c464916_g1;c494070_g1	orf length:1941 frame:1 start:1882 end:3822 gi|751782110|ref|XP_011200246.1| PREDICTED: fat-body protein 1-like [Bactrocera dorsalis]	3	6	0	1	8.7	71.363	107530000	143540000	148690000		45448000	42156000	3.04217	0.0128585
	c510132_g1	c510132_g1;c541298_g1;c288798_g1;c288810_g1;c288813_g1	orf length:579 frame:2 start:77 end:655 gi|929368037|ref|XP_014093797.1| PREDICTED: farnesol dehydrogenase-like [Bactrocera oleae];orf length:690 frame:3 start:651 end:1340 gi|929368037|ref|XP_014093797.1| PREDICTED: farnesol dehydrogenase-like [Bactrocera	5	5	4	5	34.7	21.104	1625400000	1435400000	1387000000	553130000	463000000	458600000	3.01601	0.000232424
	c522113_g1	c522113_g1	orf length:1509 frame:2 start:1013 end:2521 gi|751476440|ref|XP_011193706.1| PREDICTED: fat-body protein 1-like [Bactrocera cucurbitae]	1	2	1	1	3.8	57.22	43515000	63964000	58224000	18763000	11753000	24434000	3.01552	0.00654573
	c517906_g1	c517906_g1;c456395_g1	orf length:1776 frame:3 start:345 end:2120 gi|929352856|ref|XP_014085457.1| PREDICTED: transforming growth factor-beta-induced protein ig-h3 isoform X2 [Bactrocera oleae]	2	10	0	3	20.6	64.615	215470000	230870000	163890000	105310000	38467000	59439000	3.00286	0.0086647
	c454888_g1	c454888_g1;c534219_g1;c482218_g1;c538924_g1;c499179_g1;c381133_g1;c531148_g1;c478579_g1;c540408_g1;c527061_g1;c458479_g1;c549632_g1;c478404_g1;c491998_g1;c476138_g1;c450370_g1	orf length:627 frame:2 start:626 end:1252 gi|751438472|ref|XP_011178958.1| PREDICTED: putative mediator of RNA polymerase II transcription subunit 12 [Bactrocera cucurbitae];orf length:489 frame:1 start:499 end:987 gi|751438472|ref|XP_011178958.1| PREDICTE	16	8	1	8	47.8	23.707	1337800000	948300000	975830000	293470000	424800000	372700000	2.98994	0.00527031
	c259907_g1	c259907_g1;c524880_g1;c474935_g1;c487979_g1	orf length:210 frame:3 start:51 end:260 gi|929358273|ref|XP_014088429.1| PREDICTED: uncharacterized protein LOC106616339 [Bactrocera oleae];orf length:423 frame:3 start:486 end:908 gi|929358273|ref|XP_014088429.1| PREDICTED: uncharacterized protein LOC1066	4	2	0	1	38.6	7.8832	188480000	138640000	255770000	73045000	64879000	57958000	2.97572	0.0196009
	c288806_g1	c288806_g1;c288805_g1;c288804_g1;c288808_g1;c523261_g1	orf length:213 frame:3 start:3 end:215 gi|929368037|ref|XP_014093797.1| PREDICTED: farnesol dehydrogenase-like [Bactrocera oleae];orf length:213 frame:3 start:3 end:215 gi|929368037|ref|XP_014093797.1| PREDICTED: farnesol dehydrogenase-like [Bactrocera ole	5	3	2	2	66.2	7.9593	725540000	810730000	1025500000	277660000	283070000	306180000	2.95506	0.00324396
	c112106_g1	c112106_g1	orf length:3402 frame:2 start:56 end:3457 gi|929365417|ref|XP_014092351.1| PREDICTED: titin, partial [Bactrocera oleae]	1	3	3	3	3.9	120.66	52568000	63409000	42559000	19729000	22805000	12080000	2.90285	0.00705731
	c328164_g1	c328164_g1;c328165_g1	orf length:1863 frame:-1 start:795 end:2657 gi|751464603|ref|XP_011187251.1| PREDICTED: glucose dehydrogenase [FAD, quinone]-like [Bactrocera cucurbitae] gi|751464605|ref|XP_011187252.1| PREDICTED: glucose dehydrogenase [FAD, quinone]-like [Bactrocera cucu	2	3	3	3	7.6	68.765	76547000	79076000	64852000	21299000	33651000	22813000	2.83522	0.00125108
	c500711_g1	c500711_g1;c491578_g1;c451071_g1;c482038_g1	orf length:519 frame:3 start:87 end:605 gi|929370075|ref|XP_014094907.1| PREDICTED: fat-body protein 1-like [Bactrocera oleae];orf length:501 frame:3 start:141 end:641 gi|929370075|ref|XP_014094907.1| PREDICTED: fat-body protein 1-like [Bactrocera oleae];o	4	4	0	1	21.4	19.787	37414000	40495000	40475000	14227000	17723000	10250000	2.80531	0.00044358
	c192526_g1	c192526_g1;c517453_g1	orf length:468 frame:1 start:124 end:591 gi|751446462|ref|XP_011177321.1| PREDICTED: glutaredoxin 3 [Bactrocera cucurbitae];orf length:420 frame:3 start:150 end:569 gi|751797272|ref|XP_011208488.1| PREDICTED: glutaredoxin 3 [Bactrocera dorsalis]	2	2	2	2	14.7	17.127	73868000	90771000	78836000	25593000	47210000	14013000	2.8045	0.00883292
	c141964_g1	c141964_g1	orf length:174 frame:3 start:3 end:176 gi|751460331|ref|XP_011184924.1| PREDICTED: ficolin-2-like [Bactrocera cucurbitae]	1	1	1	1	15.5	6.7012	588640000	420910000	536200000	177480000	205210000	170840000	2.79253	0.00284024
	c483107_g1	c483107_g1;c501664_g1;c477642_g1;c478096_g1;c513205_g1;c535572_g1;c469213_g1	orf length:795 frame:3 start:954 end:1748 gi|929350345|ref|XP_014102764.1| PREDICTED: cytochrome P450 12b1, mitochondrial-like [Bactrocera oleae]	7	3	1	3	12.5	30.459	73633000	99446000	86436000	28816000	34959000	29677000	2.77699	0.00197891
	c498659_g1	c498659_g1;c296210_g1;c296220_g1;c296206_g1;c296204_g1	orf length:117 frame:3 start:3 end:119 gi|751461201|ref|XP_011185396.1| PREDICTED: dehydrogenase/reductase SDR family member 11-like [Bactrocera cucurbitae];orf length:138 frame:-3 start:74 end:211 gi|751461201|ref|XP_011185396.1| PREDICTED: dehydrogenase/	5	3	1	3	87.2	4.5213	4074900000	4014000000	3667100000	1481400000	1419500000	1414700000	2.72407	4.28815e-05
	c478638_g1	c478638_g1;c259906_g1;c259910_g1;c259909_g1;c259905_g1;c259902_g1;c494520_g1;c545702_g1;c451999_g1;c456912_g1	orf length:291 frame:1 start:154 end:444 gi|929358273|ref|XP_014088429.1| PREDICTED: uncharacterized protein LOC106616339 [Bactrocera oleae];orf length:210 frame:-1 start:3 end:212 gi|929358273|ref|XP_014088429.1| PREDICTED: uncharacterized protein LOC1066	10	4	1	4	56.7	11.284	936490000	929210000	970190000	359100000	355660000	327600000	2.72064	3.13214e-06
	c481600_g1	c481600_g1;c466348_g1	orf length:1146 frame:2 start:344 end:1489 gi|751793098|ref|XP_011206220.1| PREDICTED: uncharacterized protein LOC105228201 [Bactrocera dorsalis]	2	5	1	1	19.6	42.746	55464000	68057000		22494000	23152000		2.70606	0.0252326
	c483434_g1	c483434_g1	orf length:1110 frame:3 start:462 end:1571 gi|751456619|ref|XP_011182886.1| PREDICTED: serpin B3-like [Bactrocera cucurbitae]	1	2	2	2	7.3	41.782	254710000	292690000	180690000	77521000	95246000	98747000	2.68159	0.0105104
	c533087_g1	c533087_g1	orf length:3351 frame:2 start:245 end:3595 gi|929370075|ref|XP_014094907.1| PREDICTED: fat-body protein 1-like [Bactrocera oleae]	1	4	1	1	3.6	121.95	234940000	302360000	258430000	115720000	89086000	95297000	2.65152	0.00149784
	c520971_g1	c520971_g1	orf length:1374 frame:2 start:257 end:1630 gi|751438474|ref|XP_011178982.1| PREDICTED: uncharacterized protein LOC105209973 [Bactrocera cucurbitae]	1	1	1	1	2.2	48.6	150440000	103060000	112700000	49807000	48274000	41979000	2.61459	0.00677269
	c542371_g1	c542371_g1;c523064_g1;c498326_g1;c492076_g1;c471788_g1;c462273_g1;c487246_g1	orf length:1596 frame:3 start:147 end:1742 gi|929370075|ref|XP_014094907.1| PREDICTED: fat-body protein 1-like [Bactrocera oleae];orf length:1218 frame:2 start:89 end:1306 gi|751782094|ref|XP_011200238.1| PREDICTED: fat-body protein 1-like [Bactrocera dors	7	6	1	3	10.9	59.268	12814000000	13834000000	10918000000	5792700000	4317300000	4369300000	2.59446	0.00142967
	c538985_g1	c538985_g1	orf length:837 frame:2 start:2819 end:3655 gi|751782110|ref|XP_011200246.1| PREDICTED: fat-body protein 1-like [Bactrocera dorsalis]	1	2	1	1	9.3	30.484	9192500000	8163400000	8601800000	3317800000	4260400000	2599600000	2.55042	0.000744988
	c499601_g1	c499601_g1;c518374_g1;c546161_g1	orf length:1803 frame:3 start:177 end:1979 gi|751460503|ref|XP_011185018.1| PREDICTED: protein spartin isoform X1 [Bactrocera cucurbitae];orf length:1302 frame:1 start:715 end:2016 gi|751460505|ref|XP_011185019.1| PREDICTED: protein spartin isoform X2 [Bac	3	3	3	3	5.7	65.109	23501000	30986000	21045000		8227200	11523000	2.54958	0.0324869
	c461753_g1	c461753_g1	orf length:414 frame:1 start:1735 end:2148 gi|751782110|ref|XP_011200246.1| PREDICTED: fat-body protein 1-like [Bactrocera dorsalis]	1	4	1	1	29.7	15.63	208530000	173510000	153210000	60563000	82995000	68848000	2.51994	0.00349793
	c514279_g1	c514279_g1;c542463_g1;c494447_g1	orf length:1350 frame:2 start:506 end:1855 gi|987664601|gb|AME15818.1| carboxylesterase [Bactrocera dorsalis]	3	6	5	6	18.2	50.953	720720000	616240000	817850000	305790000	303140000	251490000	2.50437	0.0020872
	c454456_g1	c454456_g1;c464689_g1;c519412_g1;c458438_g1	orf length:2427 frame:2 start:1313 end:3739 gi|751782094|ref|XP_011200238.1| PREDICTED: fat-body protein 1-like [Bactrocera dorsalis]	4	11	0	3	17.6	91.643	229280000	226980000	222660000	73536000	107190000	90785000	2.50053	0.000164133
	c466292_g1	c466292_g1;c351202_g1;c351196_g1;c351184_g1;c460623_g1;c480342_g1;c499595_g1	orf length:1107 frame:1 start:1108 end:2214 gi|929352854|ref|XP_014085455.1| PREDICTED: transforming growth factor-beta-induced protein ig-h3 isoform X1 [Bactrocera oleae];orf length:330 frame:1 start:103 end:432 gi|929352856|ref|XP_014085457.1| PREDICTED:	7	9	0	1	31.2	40.947	135160000	151540000	98898000	54471000		48860000	2.48779	0.0318409
	c548365_g1	c548365_g1	orf length:711 frame:2 start:3026 end:3736 gi|498989401|ref|XP_004531600.1| PREDICTED: fat-body protein 1-like [Ceratitis capitata]	1	1	1	1	9.7	26.127	533240000	602170000	499140000	236220000	257410000	168630000	2.46814	0.00131424
	c351178_g1	c351178_g1;c351182_g1;c351192_g1;c467666_g1;c490182_g1;c536395_g1	orf length:231 frame:2 start:2 end:232 gi|929352856|ref|XP_014085457.1| PREDICTED: transforming growth factor-beta-induced protein ig-h3 isoform X2 [Bactrocera oleae];orf length:222 frame:2 start:2 end:223 gi|929352854|ref|XP_014085455.1| PREDICTED: transf	6	4	1	3	48.1	8.9981	584520000	566470000	630440000	207090000	258490000	256880000	2.46578	0.000156434
	c483582_g1	c483582_g1	orf length:1362 frame:1 start:2215 end:3576 gi|751782110|ref|XP_011200246.1| PREDICTED: fat-body protein 1-like [Bactrocera dorsalis]	1	4	0	1	8.8	51.01	2814200000	1569200000	1902500000	723440000	952820000	881320000	2.45775	0.0303346
	c543882_g1	c543882_g1;c519337_g1;c478566_g1;c463127_g1;c487355_g1;c115673_g1;c115670_g1;c516231_g1;c474480_g1;c454684_g1;c115671_g1;c115669_g1;c473889_g1;c495977_g1;c553782_g1;c473502_g1	orf length:738 frame:1 start:394 end:1131 gi|751776047|ref|XP_011214701.1| PREDICTED: glucosamine-6-phosphate isomerase [Bactrocera dorsalis];orf length:783 frame:3 start:393 end:1175 gi|929370943|ref|XP_014095367.1| PREDICTED: glucosamine-6-phosphate isom	16	5	5	5	25.2	27.588	453250000	471750000	529010000	177950000	208020000	206450000	2.45436	0.000318143
	c539058_g1	c539058_g1;c555280_g1;c513816_g1;c496545_g1;c545755_g1;c547776_g1;c454774_g1;c522568_g1;c479895_g1;c474960_g1;c462591_g1;c288201_g1;c288199_g1;c288197_g1;c288198_g1;c166749_g1;c553107_g1;c166761_g1;c166757_g1;c479382_g1	orf length:1671 frame:2 start:263 end:1933 gi|751771641|ref|XP_011206448.1| PREDICTED: lysosome membrane protein 2 [Bactrocera dorsalis];orf length:1053 frame:2 start:581 end:1633 gi|751771641|ref|XP_011206448.1| PREDICTED: lysosome membrane protein 2 [Bac	20	5	5	5	9.2	63.692	59225000	66845000	98805000	27925000	42112000	22048000	2.44204	0.030593
	c469297_g1	c469297_g1	orf length:360 frame:3 start:1734 end:2093 gi|929370075|ref|XP_014094907.1| PREDICTED: fat-body protein 1-like [Bactrocera oleae]	1	1	1	1	16.7	14.161	390770000	234010000	297580000	106020000	189000000	82781000	2.44139	0.031253
	c381439_g1	c381439_g1;c381444_g1;c381448_g1;c451144_g1	orf length:288 frame:1 start:1372 end:1659 gi|929374410|ref|XP_014097266.1| PREDICTED: sarcocystatin-A-like [Bactrocera oleae];orf length:138 frame:2 start:1823 end:1960 gi|929374410|ref|XP_014097266.1| PREDICTED: sarcocystatin-A-like [Bactrocera oleae];or	4	3	3	3	35.4	10.315	923250000	930350000	869460000	386160000	360370000	371670000	2.43522	1.31173e-05
	c191914_g1	c191914_g1;c548935_g1	orf length:117 frame:3 start:3 end:119 gi|751782496|ref|XP_011200452.1| PREDICTED: LOW QUALITY PROTEIN: acetylcholinesterase-like [Bactrocera dorsalis];orf length:1821 frame:3 start:87 end:1907 gi|751782482|ref|XP_011200445.1| PREDICTED: LOW QUALITY PROTEI	2	1	1	1	25.6	4.348	95267000	122160000	88152000	35703000	43153000	48067000	2.40759	0.00557005
	c467531_g1	c467531_g1	orf length:1068 frame:1 start:181 end:1248 gi|751782110|ref|XP_011200246.1| PREDICTED: fat-body protein 1-like [Bactrocera dorsalis]	1	8	0	1	18.8	40.077	184500000	195790000	208700000	91452000	60994000	92546000	2.40412	0.000779709
	c511190_g1	c511190_g1;c481661_g1;c178718_g1;c510162_g1	orf length:1197 frame:2 start:188 end:1384 gi|929357025|ref|XP_014087745.1| PREDICTED: aminoacylase-1-like [Bactrocera oleae] gi|929357027|ref|XP_014087746.1| PREDICTED: aminoacylase-1-like [Bactrocera oleae] gi|929357029|ref|XP_014087747.1| PREDICTED: ami	4	3	3	3	9.5	44.922	196900000	167600000	193510000	90110000	65816000		2.38579	0.00550518
	c511529_g1	c511529_g1;c450254_g1;c458153_g1;c491705_g1;c463643_g1;c484922_g1;c509963_g1;c484311_g1;c543295_g1;c483315_g1;c481754_g1;c471263_g1;c455922_g1;c486372_g1;c491641_g1;c505330_g1;c543487_g1;c516967_g1;c468378_g1;c508573_g1;c466207_g1;c202966_g1;c539150_g1;c528547_g1;c510195_g1;c451460_g1;c544976_g1;c500727_g1;c496418_g1;c491343_g1;c454259_g1;c538262_g1;c541741_g1;c469642_g1;c536436_g1;c469206_g1;c50…	orf length:1662 frame:3 start:2070 end:3731 gi|751782094|ref|XP_011200238.1| PREDICTED: fat-body protein 1-like [Bactrocera dorsalis];orf length:855 frame:2 start:1679 end:2533 gi|929370075|ref|XP_014094907.1| PREDICTED: fat-body protein 1-like [Bactrocera	144	7	1	1	11.2	60.586	78131000	72029000	81304000	25962000	38905000		2.37886	0.00492226
	c487205_g1	c487205_g1;c510387_g1;c494221_g1;c542562_g1;c482234_g1;c471071_g1;c465311_g1;c540207_g1;c457616_g1;c521395_g1;c538069_g1;c448262_g1;c480516_g1;c492483_g1	orf length:1251 frame:3 start:606 end:1856 gi|929350353|ref|XP_014102770.1| PREDICTED: putative inorganic phosphate cotransporter isoform X1 [Bactrocera oleae];orf length:1416 frame:1 start:241 end:1656 gi|929350355|ref|XP_014102771.1| PREDICTED: putative	14	4	4	4	12.2	45.929	186850000	213650000	341270000	117900000	74883000	120660000	2.36652	0.0458487
	c247451_g1	c247451_g1;c553912_g1	orf length:171 frame:3 start:3 end:173 gi|929345938|ref|XP_014086393.1| PREDICTED: uncharacterized protein LOC106614961 [Bactrocera oleae] gi|929345940|ref|XP_014086403.1| PREDICTED: uncharacterized protein LOC106614961 [Bactrocera oleae];orf length:801 fr	2	1	1	1	26.3	6.7475	89256000	98273000	86103000		33587000	43711000	2.35997	0.00318316
	c517968_g1	c517968_g1	orf length:1827 frame:1 start:505 end:2331 gi|751453451|ref|XP_011181146.1| PREDICTED: lysosomal alpha-mannosidase isoform X2 [Bactrocera cucurbitae]	1	3	1	2	6.7	67.242	63386000	94644000	68246000	30195000		33849000	2.35542	0.0411836
	c460968_g1	c460968_g1	orf length:903 frame:1 start:547 end:1449 gi|751770915|ref|XP_011202204.1| PREDICTED: spermidine synthase [Bactrocera dorsalis]	1	6	6	6	24.3	33.923	394220000	481900000	434980000	240070000	125890000	192960000	2.34577	0.00385395
	c553364_g1	c553364_g1	orf length:1320 frame:2 start:239 end:1558 gi|751775289|ref|XP_011214297.1| PREDICTED: serpin B3-like [Bactrocera dorsalis]	1	4	2	4	12.3	47.666	435320000	383000000	408320000	186720000	164560000	172280000	2.34288	0.000140739
	c544371_g1	c544371_g1	orf length:1809 frame:2 start:428 end:2236 gi|751477344|ref|XP_011194197.1| PREDICTED: long-chain fatty acid transport protein 4 [Bactrocera cucurbitae]	1	2	1	1	3.2	68.421	65578000	65832000	62189000	25606000	32296000	25261000	2.32795	0.000138706
	c553434_g1	c553434_g1;c501624_g1;c501233_g1;c457115_g1;c198963_g1;c488722_g1;c516017_g1;c505694_g1;c539755_g1;c552666_g1;c495464_g1;c511369_g1;c515048_g1	orf length:1014 frame:3 start:498 end:1511 gi|929374712|ref|XP_014097431.1| PREDICTED: cathepsin L isoform X2 [Bactrocera oleae];orf length:1014 frame:3 start:333 end:1346 gi|929374712|ref|XP_014097431.1| PREDICTED: cathepsin L isoform X2 [Bactrocera oleae	13	9	9	9	25.1	37.81	1646700000	1482900000	1902900000	749710000	670880000	741760000	2.32733	0.0015546
	c544772_g1	c544772_g1;c270582_g1;c270581_g1;c270579_g1;c454891_g1	orf length:891 frame:2 start:146 end:1036 gi|751442215|ref|XP_011195740.1| PREDICTED: dehydrogenase/reductase SDR family member 4 isoform X1 [Bactrocera cucurbitae];orf length:156 frame:-1 start:12 end:167 gi|751442215|ref|XP_011195740.1| PREDICTED: dehydr	5	2	2	2	8.4	31.847	55762000	68183000	70867000	34749000	33263000	15746000	2.32589	0.0084964
	c517572_g1	c517572_g1	orf length:1047 frame:1 start:2605 end:3651 gi|929370075|ref|XP_014094907.1| PREDICTED: fat-body protein 1-like [Bactrocera oleae]	1	1	1	1	2.3	38.405	674250000	790990000	662050000	303300000	304610000	308890000	2.32034	0.000605379
	c462495_g1	c462495_g1;c505875_g1;c190689_g1;c190687_g1;c190693_g1	orf length:645 frame:3 start:222 end:866 gi|929360253|ref|XP_014089516.1| PREDICTED: protein takeout-like isoform X2 [Bactrocera oleae];orf length:174 frame:3 start:327 end:500 gi|751788604|ref|XP_011203770.1| PREDICTED: protein takeout-like [Bactrocera do	5	4	4	4	21.4	23.149	350320000	204040000	341130000	112590000	117390000	158080000	2.30761	0.0267763
	c455885_g1	c455885_g1	orf length:567 frame:3 start:333 end:899 gi|751452530|ref|XP_011180639.1| PREDICTED: succinyl-CoA ligase [ADP/GDP-forming] subunit alpha, mitochondrial [Bactrocera cucurbitae]	1	1	1	1	5.3	20.66	98549000	124800000	72925000	30430000	51807000	46959000	2.29321	0.0269312
	c524627_g1	c524627_g1;c218762_g1	orf length:753 frame:3 start:81 end:833 gi|751792187|ref|XP_011205722.1| PREDICTED: dehydrogenase/reductase SDR family member 11-like [Bactrocera dorsalis];orf length:120 frame:2 start:251 end:370 gi|751792187|ref|XP_011205722.1| PREDICTED: dehydrogenase/r	2	2	2	2	11.2	27.669	128530000	116510000	107680000	79936000	39854000	34486000	2.28629	0.013147
	c488267_g1	c488267_g1	orf length:1488 frame:2 start:1529 end:3016 gi|929370075|ref|XP_014094907.1| PREDICTED: fat-body protein 1-like [Bactrocera oleae]	1	2	1	1	4.2	55.617	62301000	77752000	58980000	23020000	28995000	35623000	2.27108	0.00556686
	c474310_g1	c474310_g1;c276020_g1;c276017_g1;c276033_g1;c276034_g1;c520848_g1;c520829_g1;c486487_g1	orf length:993 frame:1 start:520 end:1512 gi|929377308|ref|XP_014098877.1| PREDICTED: platelet binding protein GspB isoform X2 [Bactrocera oleae]	8	4	2	3	19.3	34.876	467700000	349300000	424890000	233590000	151960000	162990000	2.26399	0.00580512
	c460744_g1	c460744_g1;c351185_g1;c495441_g1;c482061_g1;c460148_g1;c530112_g1;c351179_g1;c351197_g1;c351193_g1;c351180_g1;c506824_g1;c460355_g1;c538281_g1	orf length:1569 frame:3 start:1002 end:2570 gi|751471919|ref|XP_011191251.1| PREDICTED: transforming growth factor-beta-induced protein ig-h3 isoform X2 [Bactrocera cucurbitae]	13	10	0	10	27.2	57.746	4251200000	4928800000	5294000000	2011100000	2309900000	2077900000	2.26195	0.00107572
	c505381_g1	c505381_g1	orf length:1056 frame:1 start:2809 end:3864 gi|751782094|ref|XP_011200238.1| PREDICTED: fat-body protein 1-like [Bactrocera dorsalis]	1	2	1	2	8	38.314		202220000	244460000	115980000	88555000	92292000	2.25727	0.00752186
	c467616_g1	c467616_g1	orf length:3426 frame:3 start:225 end:3650 gi|751476440|ref|XP_011193706.1| PREDICTED: fat-body protein 1-like [Bactrocera cucurbitae]	1	7	1	2	8.4	127.44	1329900000	912030000	943150000	403110000	515740000	493290000	2.2555	0.0130577
	c185961_g1	c185961_g1	orf length:201 frame:-3 start:6 end:206 gi|30314935|gb|AAP30718.1| ovarian epithelial carcinoma-related protein [Homo sapiens]	1	1	1	1	16.4	8.0504	199160000	319520000	226820000	139790000	94901000	97271000	2.24574	0.0245474
	c463401_g1	c463401_g1;c465474_g1;c487207_g1	orf length:492 frame:1 start:202 end:693 gi|751476440|ref|XP_011193706.1| PREDICTED: fat-body protein 1-like [Bactrocera cucurbitae];orf length:987 frame:2 start:203 end:1189 gi|751476440|ref|XP_011193706.1| PREDICTED: fat-body protein 1-like [Bactrocera c	3	3	0	1	14	19.233	70265000	53396000	53280000	27132000	23219000	28564000	2.24217	0.00508351
	c448074_g1	c448074_g1;c358963_g1	orf length:360 frame:1 start:106 end:465 gi|751447655|ref|XP_011177974.1| PREDICTED: probable salivary secreted peptide [Bactrocera cucurbitae] gi|751447657|ref|XP_011177975.1| PREDICTED: probable salivary secreted peptide [Bactrocera cucurbitae];orf lengt	2	2	2	2	20.8	13.511	58568000	89010000	111020000	30065000	43836000	44565000	2.18289	0.04265
	c505324_g1	c505324_g1;c522610_g1;c287934_g1	orf length:249 frame:1 start:241 end:489 gi|751794343|ref|XP_011206887.1| PREDICTED: protein CTLA-2-beta [Bactrocera dorsalis];orf length:138 frame:1 start:40 end:177 gi|751794343|ref|XP_011206887.1| PREDICTED: protein CTLA-2-beta [Bactrocera dorsalis]	3	5	5	5	56.6	9.908	1109200000	951970000	1017400000	492510000	449280000	468980000	2.18219	0.000299349
	c484262_g1	c484262_g1;c555296_g1;c543724_g1;c453656_g1;c198803_g1;c484954_g1;c540415_g1;c487804_g1;c482820_g1;c473604_g1;c482057_g1;c497421_g1	orf length:1176 frame:1 start:445 end:1620 gi|751773316|ref|XP_011213252.1| PREDICTED: failed axon connections isoform X2 [Bactrocera dorsalis];orf length:1185 frame:1 start:331 end:1515 gi|751773314|ref|XP_011213251.1| PREDICTED: failed axon connections i	12	8	8	8	30.9	44.087	518450000	559680000	654420000	256860000	246210000	297780000	2.16339	0.00198551
	c503994_g1	c503994_g1	orf length:4113 frame:3 start:750 end:4862 gi|929346186|ref|XP_014087763.1| PREDICTED: trifunctional purine biosynthetic protein adenosine-3 [Bactrocera oleae]	1	4	1	2	2.3	146.76	275930000	174080000	321130000	109050000	157420000	90469000	2.16043	0.0447598
	c539029_g1	c539029_g1;c518922_g1;c522116_g1	orf length:639 frame:-1 start:355 end:993 gi|751451998|ref|XP_011180350.1| PREDICTED: guanine nucleotide-binding protein subunit beta-like protein [Bactrocera cucurbitae] gi|751777929|ref|XP_011197986.1| PREDICTED: guanine nucleotide-binding protein subuni	3	3	1	1	16	23.688	763080000	638980000	579340000	255080000	327250000	335150000	2.15961	0.00405555
	c468763_g1	c468763_g1	orf length:2991 frame:3 start:204 end:3194 gi|929370075|ref|XP_014094907.1| PREDICTED: fat-body protein 1-like [Bactrocera oleae]	1	2	1	1	2.1	112.86	53630000	53137000	62089000	26057000	31010000	21329000	2.15388	0.00170839
	c487865_g1	c487865_g1	orf length:1044 frame:3 start:279 end:1322 gi|751782110|ref|XP_011200246.1| PREDICTED: fat-body protein 1-like [Bactrocera dorsalis]	1	9	1	1	25.3	39.402	766950000	816540000	880600000	316060000	444950000	383530000	2.15291	0.000898299
	c479994_g1	c479994_g1;c311381_g1	orf length:663 frame:2 start:1376 end:2038 gi|386118262|gb|AFI99082.1| glutathione-s-transferase epsilon class 4 [Bactrocera dorsalis]	2	4	4	4	25.8	25.146	298790000	309040000	315510000	97360000	174960000	157190000	2.14975	0.00235555
	c519267_g1	c519267_g1;c505638_g1;c276076_g1;c276070_g1;c276068_g1;c276077_g1;c276072_g1;c276075_g1;c276065_g1;c276067_g1;c276071_g1;c276074_g1;c276073_g1	orf length:441 frame:2 start:107 end:547 gi|751459929|ref|XP_011184703.1| PREDICTED: general odorant-binding protein 99a [Bactrocera cucurbitae];orf length:462 frame:2 start:59 end:520 gi|992321302|gb|AMH85962.1| odorant binding receptor, partial [Bactroce	13	6	6	6	37.4	16.313	8051800000	7120500000	7155700000	3661900000	3628500000	3100700000	2.14876	0.000360111
	c490455_g1	c490455_g1;c477920_g1;c501342_g1;c505232_g1;c520038_g1;c526112_g1;c553011_g1;c505195_g1;c453944_g1	orf length:441 frame:2 start:827 end:1267 gi|24646906|ref|NP_731941.1| effete, isoform A [Drosophila melanogaster] gi|187117170|ref|NP_001119686.1| effete [Acyrthosiphon pisum] gi|442619106|ref|NP_001262578.1| effete, isoform B [Drosophila melanogaster] gi	9	2	2	2	12.2	16.678	344230000	381170000	329630000	158340000	177160000	155510000	2.14869	0.000360887
	c479075_g1	c479075_g1;c508342_g1;c448448_g1;c483241_g1;c455882_g1;c519427_g1;c184450_g1;c504369_g1;c539803_g1;c529260_g1;c478098_g1	orf length:1905 frame:1 start:2023 end:3927 gi|751783207|ref|XP_011200840.1| PREDICTED: proteoglycan 4 [Bactrocera dorsalis];orf length:738 frame:3 start:969 end:1706 gi|751783207|ref|XP_011200840.1| PREDICTED: proteoglycan 4 [Bactrocera dorsalis]	11	16	10	16	34.8	69.243	850970000	696960000	752550000	322940000	364120000	383910000	2.14803	0.0010725
	c456206_g1	c456206_g1;c202958_g1;c488361_g1;c550606_g1;c463690_g1	orf length:1938 frame:1 start:187 end:2124 gi|751782094|ref|XP_011200238.1| PREDICTED: fat-body protein 1-like [Bactrocera dorsalis];orf length:228 frame:2 start:5 end:232 gi|751476440|ref|XP_011193706.1| PREDICTED: fat-body protein 1-like [Bactrocera cucu	5	5	0	1	8.5	73.3	294030000	298420000	428450000	175950000	168370000	131260000	2.14664	0.0170442
	c526266_g1	c526266_g1	orf length:1356 frame:1 start:2494 end:3849 gi|751782094|ref|XP_011200238.1| PREDICTED: fat-body protein 1-like [Bactrocera dorsalis]	1	2	1	1	4.9	49.772	279130000	352980000	216990000	85531000	169670000	140960000	2.14332	0.0312998
	c545660_g1	c545660_g1	orf length:2013 frame:2 start:1691 end:3703 gi|751782110|ref|XP_011200246.1| PREDICTED: fat-body protein 1-like [Bactrocera dorsalis]	1	6	1	1	10	73.677	105790000	110890000	124420000	28235000	70780000	60311000	2.14089	0.0122306
	c519392_g1	c519392_g1;c509758_g1;c471444_g1;c489805_g1;c516805_g1;c498842_g1;c449967_g1;c544851_g1	orf length:3288 frame:1 start:520 end:3807 gi|751446962|ref|XP_011177594.1| PREDICTED: coronin-7 isoform X2 [Bactrocera cucurbitae];orf length:966 frame:2 start:1601 end:2566 gi|929348854|ref|XP_014101549.1| PREDICTED: coronin-7 isoform X2 [Bactrocera olea	8	5	5	5	4.7	121.38	32072000	32128000	31231000	20917000	11237000	12471000	2.13851	0.00518324
	c540676_g1	c540676_g1;c544597_g1;c512006_g1	orf length:1422 frame:3 start:126 end:1547 gi|751789717|ref|XP_011204381.1| PREDICTED: LOW QUALITY PROTEIN: xaa-Pro dipeptidase [Bactrocera dorsalis]	3	4	3	4	8	51.745	142800000	140930000	140680000	59477000	66771000	72658000	2.13372	4.14422e-05
	c117480_g1	c117480_g1	orf length:222 frame:-3 start:3 end:224 gi|751797493|ref|XP_011208612.1| PREDICTED: uncharacterized protein LOC105229840 [Bactrocera dorsalis]	1	1	1	1	12.2	8.2893	49739000	41601000	41163000	23888000	19405000	19178000	2.12103	0.00183864
	c521804_g1	c521804_g1;c450516_g1;c471887_g1;c482816_g1;c260585_g1;c260580_g1;c260570_g1;c551537_g1;c463619_g1;c260584_g1;c260569_g1;c464059_g1;c548418_g1;c260586_g1;c539137_g1;c520689_g1;c513505_g1;c260579_g1;c545381_g1;c551202_g1;c515342_g1;c542841_g1;c554845_g1;c447451_g1;c480110_g1	orf length:744 frame:-1 start:498 end:1241 gi|751461177|ref|XP_011185382.1| PREDICTED: dehydrogenase/reductase SDR family member 11-like [Bactrocera cucurbitae];orf length:744 frame:3 start:42 end:785 gi|751461177|ref|XP_011185382.1| PREDICTED: dehydrogena	25	8	7	8	41.1	27.227	5028800000	4865600000	4746800000	2155000000	2361100000	2391200000	2.11967	1.99461e-05
	c518476_g1	c518476_g1	orf length:2451 frame:2 start:1292 end:3742 gi|929370075|ref|XP_014094907.1| PREDICTED: fat-body protein 1-like [Bactrocera oleae]	1	2	1	1	3.8	90.619	236070000	214790000	264070000	103710000	109680000	125020000	2.11261	0.00130137
	c492092_g1	c492092_g1;c109547_g1	orf length:1002 frame:2 start:101 end:1102 gi|751784471|ref|XP_011201527.1| PREDICTED: D-3-phosphoglycerate dehydrogenase [Bactrocera dorsalis]	2	9	9	9	29.9	35.437	2208800000	2284600000	2303500000	1063500000	1037400000	1133100000	2.1017	8.17721e-06
	c553991_g1	c553991_g1;c518657_g1	orf length:3096 frame:2 start:788 end:3883 gi|929346186|ref|XP_014087763.1| PREDICTED: trifunctional purine biosynthetic protein adenosine-3 [Bactrocera oleae]	2	12	0	12	11.1	110.81	1873500000	1967700000	1997800000	962250000	895350000	946250000	2.08249	1.85115e-05
	c464435_g1	c464435_g1	orf length:945 frame:3 start:2754 end:3698 gi|751782110|ref|XP_011200246.1| PREDICTED: fat-body protein 1-like [Bactrocera dorsalis]	1	3	1	1	10.2	34.902	1317200000	1662400000	2002200000	729410000	838710000	832600000	2.07513	0.0128216
	c508529_g1	c508529_g1	orf length:3633 frame:-3 start:2276 end:5908 gi|751445396|ref|XP_011176741.1| PREDICTED: clathrin heavy chain [Bactrocera cucurbitae]	1	5	1	3	6.4	132.16	303050000	415530000	223490000	176150000	122220000	155620000	2.07509	0.0482794
	c466082_g1	c466082_g1;c471994_g1	orf length:1302 frame:2 start:2474 end:3775 gi|751782094|ref|XP_011200238.1| PREDICTED: fat-body protein 1-like [Bactrocera dorsalis]	2	4	0	1	8.3	46.51	24005000	32919000	29695000	17442000	13460000	11148000	2.05991	0.00959862
	c500485_g1	c500485_g1;c501960_g1	orf length:1683 frame:2 start:167 end:1849 gi|751468602|ref|XP_011189440.1| PREDICTED: amidophosphoribosyltransferase [Bactrocera cucurbitae]	2	3	3	3	9.1	61.126	76565000	112630000	63707000	43656000	43874000	35536000	2.05501	0.0438954
	c448719_g1	c448719_g1;c450736_g1	orf length:1032 frame:2 start:86 end:1117 gi|751476440|ref|XP_011193706.1| PREDICTED: fat-body protein 1-like [Bactrocera cucurbitae];orf length:1896 frame:3 start:87 end:1982 gi|929370075|ref|XP_014094907.1| PREDICTED: fat-body protein 1-like [Bactrocera	2	3	1	1	9.3	38.81	468470000	540860000	467770000	274350000	233160000	212360000	2.0519	0.00113856
	c542829_g1	c542829_g1	orf length:2007 frame:1 start:283 end:2289 gi|751455918|ref|XP_011182505.1| PREDICTED: neurochondrin homolog [Bactrocera cucurbitae]	1	1	1	1	1.5	72.491	1566600000	1846600000	1535500000	1034800000	644040000	733040000	2.0518	0.00538109
	c480405_g1	c480405_g1	orf length:1905 frame:3 start:180 end:2084 gi|751476440|ref|XP_011193706.1| PREDICTED: fat-body protein 1-like [Bactrocera cucurbitae]	1	3	1	1	5.5	71.404	102670000	63583000	79482000	36248000	45680000	38097000	2.04737	0.0231989
	c526593_g1	c526593_g1;c492101_g1;c447851_g1;c81662_g1;c471501_g1	orf length:879 frame:1 start:469 end:1347 gi|751477420|ref|XP_011194237.1| PREDICTED: clavesin-1 [Bactrocera cucurbitae];orf length:879 frame:2 start:920 end:1798 gi|751477420|ref|XP_011194237.1| PREDICTED: clavesin-1 [Bactrocera cucurbitae];orf length:705	5	7	7	7	27.3	34.13	383650000	501890000	291070000	205260000	178470000	191990000	2.04372	0.0311682
	c543093_g1	c543093_g1	orf length:717 frame:1 start:2932 end:3648 gi|929370075|ref|XP_014094907.1| PREDICTED: fat-body protein 1-like [Bactrocera oleae]	1	3	0	1	19.7	26.478	469500000	577950000	526730000	323180000	240140000	208840000	2.03867	0.00447173
	c473660_g1	c473660_g1	orf length:1761 frame:3 start:216 end:1976 gi|751782110|ref|XP_011200246.1| PREDICTED: fat-body protein 1-like [Bactrocera dorsalis]	1	3	2	2	5.6	65.65	43758000	47337000	46611000	28869000	16171000		2.03828	0.0178556
	c286473_g1	c286473_g1;c286470_g1;c286468_g1;c460468_g1	orf length:168 frame:2 start:11 end:178 gi|929352206|ref|XP_014103797.1| PREDICTED: heat shock protein 23-like [Bactrocera oleae];orf length:111 frame:1 start:1 end:111 gi|751778160|ref|XP_011198112.1| PREDICTED: heat shock protein 23-like [Bactrocera dors	4	3	2	3	60.7	6.0065	179050000	200760000	170090000	69230000	114720000	86413000	2.03393	0.00441609
	c542266_g1	c542266_g1	orf length:1302 frame:2 start:2363 end:3664 gi|929370075|ref|XP_014094907.1| PREDICTED: fat-body protein 1-like [Bactrocera oleae]	1	1	1	1	3.7	47.028	7866000000	6787900000	6542800000	2664100000	3081300000	4676400000	2.03388	0.00814694
	c503903_g1	c503903_g1	orf length:1359 frame:1 start:2281 end:3639 gi|751782110|ref|XP_011200246.1| PREDICTED: fat-body protein 1-like [Bactrocera dorsalis]	1	2	1	1	7.1	50	1427500000	1780100000	2481700000	1004400000	644100000	1149200000	2.03356	0.0488383
	c496168_g1	c496168_g1;c509225_g1;c466744_g1;c522483_g1;c483213_g1;c202696_g1;c511072_g1;c516362_g1;c553311_g1;c469510_g1;c520506_g1;c202690_g1;c202687_g1;c202684_g1;c465761_g1;c448795_g1;c488325_g1;c202692_g1;c453822_g1;c478058_g1;c499711_g1;c540177_g1;c454090_g1;c546648_g1;c544289_g1;c526685_g1;c482328_g1;c521023_g1;c459422_g1;c468478_g1;c496809_g1;c466218_g1;c531303_g1;c546997_g1;c483810_g1;c523854_g1;c49…	orf length:1122 frame:-2 start:2107 end:3228 gi|751782110|ref|XP_011200246.1| PREDICTED: fat-body protein 1-like [Bactrocera dorsalis];orf length:1344 frame:3 start:204 end:1547 gi|751476438|ref|XP_011193704.1| PREDICTED: fat-body protein 1 [Bactrocera cuc	51	26	0	5	61.8	43.717	33081000000	33060000000	34311000000	17734000000	16754000000	14950000000	2.03188	4.91731e-05
	c451320_g1	c451320_g1	orf length:1251 frame:1 start:238 end:1488 gi|751476440|ref|XP_011193706.1| PREDICTED: fat-body protein 1-like [Bactrocera cucurbitae]	1	4	1	1	9.1	47.166	189200000	156810000	258520000	98703000	97031000	104130000	2.01601	0.0278717
	c504846_g1	c504846_g1;c480901_g1	orf length:627 frame:2 start:404 end:1030 gi|498989401|ref|XP_004531600.1| PREDICTED: fat-body protein 1-like [Ceratitis capitata];orf length:1686 frame:1 start:112 end:1797 gi|929370075|ref|XP_014094907.1| PREDICTED: fat-body protein 1-like [Bactrocera ol	2	3	1	1	12.4	23.225	324730000	276840000	241010000	153440000	158800000	107200000	2.00882	0.00852506
	c487909_g1	c487909_g1	orf length:2370 frame:1 start:148 end:2517 gi|929370075|ref|XP_014094907.1| PREDICTED: fat-body protein 1-like [Bactrocera oleae]	1	3	1	2	3.7	89.49	149700000	104370000	122380000	57627000	66267000	64281000	2.00053	0.00950653
	c447705_g1	c447705_g1;c410562_g1;c518735_g1	orf length:1056 frame:1 start:100 end:1155 gi|751795817|ref|XP_011207697.1| PREDICTED: serine/threonine-protein phosphatase 2A activator [Bactrocera dorsalis]	3	3	2	3	11.9	39.328	42890000	21572000	38292000	55780000	74628000	75764000	0.49839	0.0197329
	c458889_g1	c458889_g1	orf length:570 frame:2 start:59 end:628 gi|751445515|ref|XP_011176805.1| PREDICTED: V-type proton ATPase subunit D 1 [Bactrocera cucurbitae]	1	2	0	1	14.2	21.094	60182000	56584000	72495000	104780000	148680000	131660000	0.491434	0.00877229
	c519620_g1	c519620_g1;c454356_g1;c209687_g1	orf length:1302 frame:3 start:3693 end:4994 gi|968119956|ref|XP_015031323.1| uncharacterized protein Dvir_GJ13444, isoform E [Drosophila virilis] gi|946568592|gb|KRF84568.1| uncharacterized protein Dvir_GJ13444, isoform E [Drosophila virilis]	3	6	0	4	15.7	48.515	188540000	136950000	157600000	350180000	300250000	336300000	0.489587	0.00135706
	c461725_g1	c461725_g1;c542269_g1;c469159_g1	orf length:387 frame:1 start:2479 end:2865 gi|751453499|ref|XP_011181172.1| PREDICTED: von Willebrand factor D and EGF domain-containing protein [Bactrocera cucurbitae];orf length:600 frame:3 start:480 end:1079 gi|751804127|ref|XP_011212231.1| PREDICTED: v	3	1	1	1	8.5	13.712	98920000	110970000	112410000	242590000	210770000	207750000	0.487513	0.000696103
	c156150_g1	c156150_g1;c156149_g1;c156148_g1;c156147_g1;c156146_g1	orf length:1560 frame:-3 start:75 end:1634 gi|751798655|ref|XP_011209252.1| PREDICTED: UDP-glucuronosyltransferase 2B15-like [Bactrocera dorsalis] gi|751798657|ref|XP_011209253.1| PREDICTED: UDP-glucuronosyltransferase 2B15-like [Bactrocera dorsalis];orf l	5	1	1	1	1.5	59.889	197170000	221020000	237590000	346260000	541830000	457540000	0.487341	0.0164587
	c463240_g1	c463240_g1	orf length:2259 frame:3 start:837 end:3095 gi|969518210|ref|XP_015053089.1| uncharacterized protein Dyak_GE11346, isoform Q [Drosophila yakuba] gi|948551577|gb|KRJ97733.1| uncharacterized protein Dyak_GE11346, isoform Q [Drosophila yakuba]	1	4	1	2	6.5	81.747	24307000	40806000	15350000	47970000	60003000	57799000	0.485384	0.0268576
	c495110_g1	c495110_g1	orf length:1269 frame:2 start:56 end:1324 gi|929352368|ref|XP_014085185.1| PREDICTED: chitinase-like protein Idgf5 [Bactrocera oleae]	1	1	1	1	2.4	47.267		83805000	85912000	185120000	139760000	202270000	0.482928	0.0326181
	c525994_g1	c525994_g1	orf length:3477 frame:1 start:6637 end:10113 gi|751790293|ref|XP_011204691.1| PREDICTED: hemocytin [Bactrocera dorsalis]	1	4	0	2	3.8	125.99	62393000	74366000	80396000	138860000	166080000	150410000	0.476897	0.00111954
	c449904_g1	c449904_g1;c541225_g1;c467549_g1;c474733_g1;c488456_g1;c365273_g1;c365272_g1;c365269_g1;c492362_g1;c461065_g1;c462892_g1;c469697_g1;c467999_g1;c483621_g1;c515809_g1;c502004_g1;c530604_g1;c512628_g1	orf length:1014 frame:-3 start:1095 end:2108 gi|929375893|ref|XP_014098081.1| PREDICTED: uncharacterized protein LOC106623186, partial [Bactrocera oleae];orf length:984 frame:3 start:339 end:1322 gi|929375893|ref|XP_014098081.1| PREDICTED: uncharacterized	18	14	13	14	45.6	38.398	777090000	697080000	850710000	1524800000	1493400000	1872200000	0.475397	0.00270362
	c550256_g1	c550256_g1;c555125_g1;c539252_g1;c479541_g1;c502173_g1;c519037_g1;c486146_g1;c514113_g1;c523771_g1;c458379_g1;c455592_g1;c485967_g1;c533812_g1;c461752_g1;c450258_g1	orf length:2085 frame:2 start:1262 end:3346 gi|751775821|ref|XP_011214581.1| PREDICTED: titin isoform X2 [Bactrocera dorsalis]	15	19	0	19	31.8	77.648	233530000	299520000	416670000	719580000	662350000	628070000	0.472498	0.00411174
	c502742_g1	c502742_g1	orf length:2316 frame:2 start:467 end:2782 gi|9789732|sp|Q92105.1|AT2A1_PELES RecName: Full=Sarcoplasmic/endoplasmic reticulum calcium ATPase 1; Short=SERCA1; Short=SR Ca(2+)-ATPase 1; AltName: Full=Calcium pump 1; AltName: Full=Calcium-transporting ATPase	1	5	1	1	6.6	84.886	144650000	138440000	194520000	415740000	256680000	342950000	0.47038	0.0220129
	c526757_g1	c526757_g1;c482711_g1;c449246_g1	orf length:2184 frame:2 start:2378 end:4561 gi|929349621|ref|XP_014102367.1| PREDICTED: titin isoform X1 [Bactrocera oleae]	3	5	4	5	7.7	82.356	21715000	19141000	14502000	50519000	32564000	34948000	0.469012	0.0254764
	c505149_g1	c505149_g1;c518284_g1	orf length:5748 frame:1 start:406 end:6153 gi|751790293|ref|XP_011204691.1| PREDICTED: hemocytin [Bactrocera dorsalis]	2	4	2	2	2.3	209.36	91602000	61151000	82179000	134150000	191870000	175470000	0.468468	0.0101615
	c239655_g1	c239655_g1	orf length:570 frame:3 start:675 end:1244 gi|751467542|ref|XP_011188860.1| PREDICTED: troponin I isoform X14 [Bactrocera cucurbitae]	1	14	6	6	40.5	22.398	266790000	204360000	315420000	576290000	572130000	534330000	0.467431	0.00101216
	c457247_g1	c457247_g1;c534211_g1;c296400_g1;c296399_g1;c465713_g1;c546639_g1;c534046_g1;c503178_g1;c506173_g1;c553342_g1	orf length:501 frame:3 start:1005 end:1505 gi|751780522|ref|XP_011199387.1| PREDICTED: muscle-specific protein 20 [Bactrocera dorsalis];orf length:318 frame:2 start:110 end:427 gi|751780522|ref|XP_011199387.1| PREDICTED: muscle-specific protein 20 [Bactroc	10	13	1	13	64.7	18.709	6153000000	7337900000	7115300000	14673000000	15151000000	14621000000	0.463634	3.81869e-05
	c497504_g1	c497504_g1;c271656_g1;c271654_g1;c271657_g1	orf length:447 frame:2 start:173 end:619 gi|499007909|ref|XP_004536186.1| PREDICTED: troponin C [Ceratitis capitata] gi|751469685|ref|XP_011190038.1| PREDICTED: troponin C [Bactrocera cucurbitae] gi|751794587|ref|XP_011207024.1| PREDICTED: troponin C [Bact	4	4	4	4	25.5	16.957	349750000	390230000	449370000	818340000	828340000	956680000	0.456852	0.000890416
	c519599_g1	c519599_g1;c530895_g1;c451638_g1;c540991_g1;c454365_g1;c471740_g1;c547741_g1;c534240_g1;c209685_g1;c526576_g1;c504441_g1	orf length:816 frame:1 start:541 end:1356 gi|929360971|ref|XP_014089910.1| PREDICTED: LOW QUALITY PROTEIN: titin-like [Bactrocera oleae];orf length:819 frame:1 start:214 end:1032 gi|929360971|ref|XP_014089910.1| PREDICTED: LOW QUALITY PROTEIN: titin-like [	11	5	0	5	21.7	31.471	35761000	45103000	53962000	100280000	92046000	104010000	0.454977	0.00105
	c452690_g1	c452690_g1;c471688_g1;c458507_g1;c513092_g1;c529381_g1;c496543_g1;c465493_g1	orf length:936 frame:1 start:580 end:1515 gi|929360971|ref|XP_014089910.1| PREDICTED: LOW QUALITY PROTEIN: titin-like [Bactrocera oleae]	7	7	0	3	28.5	36.001		36123000	41607000	77273000	89837000	90343000	0.452879	0.00410875
	c86635_g1	c86635_g1;c86634_g1	orf length:315 frame:-3 start:28 end:342 gi|751805273|ref|XP_011212858.1| PREDICTED: larval cuticle protein 5-like [Bactrocera dorsalis];orf length:222 frame:-1 start:28 end:249 gi|929347540|ref|XP_014095114.1| PREDICTED: larval cuticle protein 5-like [Bac	2	2	2	2	27.6	11.609	28740000	35148000	30600000	72674000	63700000	72683000	0.451972	0.000421827
	c510131_g1	c510131_g1;c549843_g1;c461351_g1	orf length:1668 frame:3 start:1263 end:2930 gi|929360969|ref|XP_014089909.1| PREDICTED: titin-like [Bactrocera oleae]	3	17	9	17	40.6	64.918	217390000	201580000	177770000	421720000	451220000	449370000	0.451286	8.54826e-05
	c463990_g1	c463990_g1	orf length:1665 frame:1 start:70 end:1734 gi|751791948|ref|XP_011205592.1| PREDICTED: phenoloxidase 2-like [Bactrocera dorsalis]	1	10	3	4	18	61.229	1146500000	1296600000	1294600000	2477200000	2884300000	2968600000	0.448698	0.000661128
	c56657_g1	c56657_g1	orf length:129 frame:3 start:3 end:131 gi|929354340|ref|XP_014086275.1| PREDICTED: hemocytin [Bactrocera oleae]	1	1	1	1	25.6	4.9795	95726000	131310000	127080000	260650000	281120000	253220000	0.445435	0.000463558
	c22572_g1	c22572_g1	orf length:270 frame:2 start:161 end:430 gi|929347399|ref|XP_014094342.1| PREDICTED: larval cuticle protein 8-like [Bactrocera oleae]	1	2	2	2	35.6	9.7514	53103000	29005000	59304000	112880000	110460000	94427000	0.445018	0.00572818
	c493205_g1	c493205_g1;c493464_g1;c511086_g1;c493392_g1;c511150_g1;c461034_g1;c473173_g1;c467248_g1;c522058_g1	orf length:2040 frame:2 start:875 end:2914 gi|807022202|ref|XP_012155346.1| PREDICTED: nesprin-1 isoform X9 [Ceratitis capitata]	9	17	0	17	27.6	77.215	274240000	215490000	239430000	581730000	525490000	537410000	0.443358	0.000226169
	c487715_g1	c487715_g1;c489053_g1;c470029_g1;c554531_g1;c512032_g1;c502992_g1;c484499_g1;c462966_g1;c495677_g1;c452757_g1;c540663_g1;c500075_g1;c529688_g1;c258012_g1;c514380_g1;c531710_g1;c468458_g1;c471507_g1;c518847_g1;c552725_g1;c499201_g1;c469391_g1;c476884_g1;c452195_g1;c549961_g1;c487512_g1;c491664_g1;c479439_g1;c258011_g1;c551663_g1;c495380_g1;c258010_g1;c498784_g1;c549747_g1;c477989_g1;c523564_g1;c54…	orf length:1113 frame:2 start:221 end:1333 gi|929348386|ref|XP_014099420.1| PREDICTED: larval cuticle protein LCP-30 [Bactrocera oleae];orf length:939 frame:1 start:220 end:1158 gi|929348386|ref|XP_014099420.1| PREDICTED: larval cuticle protein LCP-30 [Bac	42	16	16	16	52.8	43.082	2493800000	2334100000	2223200000	5111500000	5804600000	5018000000	0.442516	0.000340211
	c512112_g1	c512112_g1	orf length:2037 frame:2 start:176 end:2212 gi|906464815|gb|KNC26577.1| Phenoloxidase subunit A3 [Lucilia cuprina]	1	1	1	1	1.8	75.062	402780000	375250000	331140000	881630000	949100000	688500000	0.440281	0.00435349
	c478609_g1	c478609_g1;c502457_g1;c488107_g1;c490580_g1;c501535_g1;c553785_g1;c527130_g1;c492707_g1;c543669_g1;c509402_g1	orf length:1017 frame:-1 start:52 end:1068 gi|751798260|ref|XP_011209037.1| PREDICTED: LOW QUALITY PROTEIN: titin-like [Bactrocera dorsalis];orf length:1026 frame:3 start:1533 end:2558 gi|751798260|ref|XP_011209037.1| PREDICTED: LOW QUALITY PROTEIN: titin-	10	5	3	5	15.3	39.153	33479000	32624000	27417000	76960000	69122000	68579000	0.435664	0.000257502
	c507745_g1	c507745_g1	orf length:2352 frame:3 start:555 end:2906 gi|751770597|ref|XP_011200405.1| PREDICTED: apolipophorins [Bactrocera dorsalis]	1	4	1	1	6.6	84.862	128760000	176450000	123000000	336920000	320710000	329660000	0.433723	0.000447736
	c447475_g1	c447475_g1	orf length:192 frame:3 start:78 end:269 gi|751455330|ref|XP_011182183.1| PREDICTED: H/ACA ribonucleoprotein complex subunit 3 [Bactrocera cucurbitae]	1	1	1	1	21.9	7.5617	20368000	16903000	28989000	48058000	60706000	44144000	0.433332	0.00936184
	c549156_g1	c549156_g1	orf length:4443 frame:1 start:268 end:4710 gi|751470505|ref|XP_011190482.1| PREDICTED: titin isoform X1 [Bactrocera cucurbitae]	1	8	2	3	7	162.99	379600000	307200000	365580000	954270000	860150000	618960000	0.432477	0.0108175
	c501058_g1	c501058_g1;c509957_g1	orf length:8484 frame:2 start:347 end:8830 gi|968106813|ref|XP_015027997.1| LOW QUALITY PROTEIN: uncharacterized protein Dvir_GJ11158 [Drosophila virilis] gi|946563589|gb|KRF81287.1| LOW QUALITY PROTEIN: uncharacterized protein Dvir_GJ11158 [Drosophila vir	2	11	7	10	5.1	312.39	43546000	87554000	100750000	172610000	191040000	173220000	0.431855	0.00515654
	c462577_g1	c462577_g1	orf length:4656 frame:1 start:70 end:4725 gi|498996275|ref|XP_004533319.1| PREDICTED: muscle M-line assembly protein unc-89 isoform X2 [Ceratitis capitata]	1	2	1	1	1.7	172.35	68141000	56488000	61652000	110440000	172400000	158690000	0.421899	0.0111864
	c553423_g1	c553423_g1	orf length:381 frame:2 start:326 end:706 gi|929360971|ref|XP_014089910.1| PREDICTED: LOW QUALITY PROTEIN: titin-like [Bactrocera oleae]	1	3	1	1	31.5	14.456	23278000	23432000	31305000	70751000	68675000	48969000	0.414103	0.00774802
	c532652_g1	c532652_g1;c476955_g1	orf length:687 frame:3 start:186 end:872 gi|751472585|ref|XP_011191613.1| PREDICTED: succinate dehydrogenase [ubiquinone] flavoprotein subunit, mitochondrial [Bactrocera cucurbitae]	2	4	1	2	18.8	25.124	92391000	34492000	113650000	171690000	214640000	197240000	0.412175	0.0128864
	c481416_g1	c481416_g1	orf length:1386 frame:3 start:93 end:1478 gi|751804135|ref|XP_011212235.1| PREDICTED: myrosinase 1-like [Bactrocera dorsalis]	1	4	4	4	10	53.592		20084000	19606000	56681000	47001000	41314000	0.410598	0.0161156
	c543458_g1	c543458_g1	orf length:4899 frame:3 start:66 end:4964 gi|751470505|ref|XP_011190482.1| PREDICTED: titin isoform X1 [Bactrocera cucurbitae]	1	5	2	2	2.5	184.2	105070000	93422000		295970000	208130000	223840000	0.409014	0.0266622
	c455190_g1	c455190_g1;c480822_g1;c479205_g1;c472242_g1;c467525_g1;c498211_g1;c482423_g1;c465962_g1;c466525_g1;c456579_g1;c516093_g1;c458148_g1;c450402_g1;c534657_g1;c478220_g1;c492227_g1;c492723_g1;c488427_g1;c447325_g1;c539518_g1;c503355_g1;c467112_g1;c481667_g1;c536374_g1;c478562_g1;c532223_g1;c498298_g1;c455717_g1;c473822_g1;c537058_g1;c525841_g1;c540856_g1;c502634_g1;c485302_g1;c478970_g1;c497425_g1;c44…	orf length:1716 frame:2 start:1676 end:3391 gi|442629651|ref|NP_001261310.1| sallimus, isoform V [Drosophila melanogaster] gi|440215178|gb|AGB94005.1| sallimus, isoform V [Drosophila melanogaster];orf length:990 frame:1 start:2869 end:3858 gi|968077901|ref	55	8	0	1	53.5	65.099	30343000	33257000	58642000	101900000	102600000	97595000	0.404648	0.00277396
	c466043_g1	c466043_g1;c135870_g1;c135873_g1	orf length:786 frame:1 start:835 end:1620 gi|751461685|ref|XP_011185659.1| PREDICTED: saccharopine dehydrogenase-like oxidoreductase [Bactrocera cucurbitae]	3	7	1	1	34	30.072	39680000	40699000	64991000	145780000	110340000	107850000	0.399401	0.00787446
	c525863_g1	c525863_g1;c472712_g1;c537427_g1;c493837_g1;c473526_g1;c479856_g1	orf length:2142 frame:1 start:304 end:2445 gi|751791166|ref|XP_011205168.1| PREDICTED: LOW QUALITY PROTEIN: AMP deaminase 2 [Bactrocera dorsalis];orf length:702 frame:2 start:5 end:706 gi|751451133|ref|XP_011179880.1| PREDICTED: AMP deaminase 2 isoform X5	6	2	1	1	2.7	80.994	11507000	18339000	12222000	44697000	23206000	38235000	0.396352	0.0336753
	c524915_g1	c524915_g1;c520536_g1	orf length:1866 frame:-2 start:342 end:2207 gi|751461955|ref|XP_011185806.1| PREDICTED: uncharacterized protein LOC105214212 [Bactrocera cucurbitae]	2	13	6	13	23.6	73.807	116400000	121310000	111940000	347650000	257230000	281100000	0.394648	0.00276891
	c517468_g1	c517468_g1	orf length:963 frame:3 start:2178 end:3140 gi|751461955|ref|XP_011185806.1| PREDICTED: uncharacterized protein LOC105214212 [Bactrocera cucurbitae]	1	4	4	4	15.9	36.684	60139000	37842000	40784000	104540000	132200000	116150000	0.393225	0.00257059
	c468076_g1	c468076_g1;c461708_g1;c487963_g1;c495828_g1;c496739_g1;c527390_g1;c487742_g1;c296058_g1;c296061_g1;c520315_g1;c543095_g1;c520399_g1;c492072_g1;c539523_g1;c296053_g1;c296063_g1;c296048_g1;c539689_g1;c490303_g1;c457040_g1;c480621_g1;c481789_g1;c490795_g1;c524083_g1	orf length:1329 frame:2 start:695 end:2023 gi|751797609|ref|XP_011208678.1| PREDICTED: gelsolin-like [Bactrocera dorsalis];orf length:2262 frame:3 start:375 end:2636 gi|751797609|ref|XP_011208678.1| PREDICTED: gelsolin-like [Bactrocera dorsalis]	24	16	1	2	44.5	50.507	73139000	81283000	71513000	196240000	255600000	125510000	0.391331	0.0360376
	c350766_g1	c350766_g1;c350759_g1;c350761_g1;c350762_g1;c492503_g1	orf length:201 frame:1 start:373 end:573 gi|751770519|ref|XP_011199922.1| PREDICTED: zinc finger BED domain-containing protein 1, partial [Bactrocera dorsalis];orf length:255 frame:1 start:373 end:627 gi|929374070|ref|XP_014097079.1| PREDICTED: UPF0430 pro	5	1	1	1	11.9	8.3536	73027000	41061000	53588000	113140000	141380000	179370000	0.386448	0.0141259
	c467241_g1	c467241_g1;c522524_g1	orf length:1539 frame:1 start:127 end:1665 gi|929361133|ref|XP_014089999.1| PREDICTED: putative aminopeptidase W07G4.4 isoform X2 [Bactrocera oleae] gi|929361135|ref|XP_014090000.1| PREDICTED: putative aminopeptidase W07G4.4 isoform X2 [Bactrocera oleae] g	2	4	1	1	7.4	55.937	54212000	60437000	56377000	143910000	152830000	149120000	0.383587	8.48817e-06
	c477835_g1	c477835_g1;c502006_g1;c529183_g1;c528999_g1;c482837_g1;c509896_g1;c518939_g1;c312932_g1;c312930_g1;c312931_g1;c451949_g1;c553049_g1;c479378_g1;c539176_g1;c468490_g1	orf length:786 frame:2 start:56 end:841 gi|929361133|ref|XP_014089999.1| PREDICTED: putative aminopeptidase W07G4.4 isoform X2 [Bactrocera oleae] gi|929361135|ref|XP_014090000.1| PREDICTED: putative aminopeptidase W07G4.4 isoform X2 [Bactrocera oleae] gi|9	15	9	2	9	43.5	29.271	697300000	708610000	644700000	1838200000	1842500000	1733900000	0.378719	1.02217e-05
	c533641_g1	c533641_g1;c162422_g1;c162424_g1;c162425_g1;c162426_g1;c162420_g1;c478254_g1	orf length:693 frame:1 start:43 end:735 gi|751804350|ref|XP_011212353.1| PREDICTED: uncharacterized protein LOC105232391 [Bactrocera dorsalis];orf length:285 frame:-2 start:163 end:447 gi|751804350|ref|XP_011212353.1| PREDICTED: uncharacterized protein LOC	7	8	8	8	34.6	26.174	425710000	441580000	311980000	1087400000	841520000	1275800000	0.367979	0.00694652
	c519316_g1	c519316_g1;c509502_g1;c451838_g1;c514406_g1	orf length:1419 frame:3 start:3363 end:4781 gi|929374094|ref|XP_014097093.1| PREDICTED: LOW QUALITY PROTEIN: uncharacterized protein LOC106622441, partial [Bactrocera oleae]	4	10	4	10	22.4	54.471	99756000	46731000	17386000	155960000	147970000	148400000	0.362286	0.0165908
	c115520_g1	c115520_g1	orf length:198 frame:1 start:136 end:333 gi|751775743|ref|XP_011214540.1| PREDICTED: kunitz-type serine protease inhibitor kunitoxin-Phi1-like [Bactrocera dorsalis]	1	1	1	1	21.2	6.9782	29224000	15776000	18853000	77270000	43607000	56128000	0.360741	0.0238537
	c449871_g1	c449871_g1;c486123_g1;c525584_g1;c447607_g1;c532174_g1	orf length:1014 frame:2 start:89 end:1102 gi|751798260|ref|XP_011209037.1| PREDICTED: LOW QUALITY PROTEIN: titin-like [Bactrocera dorsalis];orf length:477 frame:2 start:521 end:997 gi|751798260|ref|XP_011209037.1| PREDICTED: LOW QUALITY PROTEIN: titin-like	5	5	4	5	15.1	39.05	20453000	30611000	24305000	96867000	57899000	56153000	0.357336	0.0294205
	c266681_g1	c266681_g1	orf length:615 frame:3 start:3 end:617 gi|1034615989|ref|XP_016860224.1| PREDICTED: POTE ankyrin domain family member I isoform X4 [Homo sapiens]	1	1	1	1	8.3	23.025	20997000	19831000	19068000	41404000	55619000	71292000	0.355857	0.0139384
	c510858_g1	c510858_g1;c532879_g1;c452233_g1;c459004_g1	orf length:1053 frame:1 start:2065 end:3117 gi|751774662|ref|XP_011213960.1| PREDICTED: protein lethal(2) giant larvae isoform X1 [Bactrocera dorsalis];orf length:1098 frame:2 start:2069 end:3166 gi|751774662|ref|XP_011213960.1| PREDICTED: protein lethal(2	4	5	1	5	20.2	38.237	42279000	43557000	25095000	116640000	99379000	95963000	0.355569	0.00155495
	c477227_g1	c477227_g1	orf length:1161 frame:2 start:266 end:1426 gi|751773638|ref|XP_011213425.1| PREDICTED: chitinase-like protein Idgf4 [Bactrocera dorsalis]	1	3	1	1	10.3	42.003	154990000	242750000	123850000	561180000	437590000	486380000	0.351204	0.00315204
	c454106_g1	c454106_g1;c506687_g1;c545499_g1;c515348_g1;c547426_g1;c520909_g1;c488011_g1;c519769_g1;c552298_g1;c530550_g1;c550628_g1;c545354_g1;c528072_g1;c516790_g1;c515402_g1;c483251_g1;c481235_g1;c460800_g1;c456399_g1;c539069_g1;c453600_g1;c530622_g1;c488618_g1;c503085_g1;c524325_g1;c515454_g1;c505618_g1;c527383_g1;c532122_g1;c451057_g1;c491041_g1;c511318_g1;c506790_g1;c550539_g1;c548328_g1;c468023_g1;c54…	orf length:891 frame:3 start:225 end:1115 gi|968121099|ref|XP_015031722.1| uncharacterized protein Dvir_GJ26527 [Drosophila virilis] gi|946568594|gb|KRF84570.1| uncharacterized protein Dvir_GJ26527 [Drosophila virilis];orf length:756 frame:-3 start:578 end	55	4	1	1	15.8	33.277	15747000	23870000	21118000	64444000	45504000	64830000	0.347498	0.00505024
	c479914_g1	c479914_g1	orf length:4086 frame:3 start:42 end:4127 gi|929355428|ref|XP_014086870.1| PREDICTED: alpha-2-macroglobulin-like [Bactrocera oleae]	1	2	1	2	1.3	150.55		26332000	27838000		69893000	87291000	0.344628	0.0275552
	c211133_g1	c211133_g1	orf length:144 frame:2 start:179 end:322 gi|498958686|ref|XP_004524354.1| PREDICTED: larval cuticle protein A2B-like isoform X2 [Ceratitis capitata]	1	2	1	1	52.1	5.2926	192360000	126590000	236210000	470260000	567560000	584300000	0.342243	0.00173381
	c128283_g1	c128283_g1;c449134_g1	orf length:246 frame:1 start:1 end:246 gi|751468753|ref|XP_011189523.1| PREDICTED: microfibril-associated glycoprotein 4-like [Bactrocera cucurbitae];orf length:735 frame:1 start:19 end:753 gi|751796994|ref|XP_011208341.1| PREDICTED: microfibril-associated	2	1	1	1	20.7	9.1668	88410000	103550000	70261000	264150000	225860000	277570000	0.34162	0.00076366
	c515234_g1	c515234_g1;c555238_g1;c554502_g1;c511972_g1;c499359_g1;c492466_g1;c490376_g1;c489193_g1;c485964_g1;c478471_g1;c459530_g1;c448555_g1;c547442_g1;c555604_g1;c538810_g1;c465273_g1;c527113_g1;c506034_g1;c457645_g1;c499555_g1;c503077_g1;c481731_g1;c481940_g1;c550521_g1;c508992_g1;c113185_g1;c520425_g1;c510005_g1;c541460_g1;c113182_g1;c472920_g1;c535219_g1;c537357_g1;c531943_g1;c466833_g1;c535910_g1;c48…	orf length:1086 frame:1 start:478 end:1563 gi|969518066|ref|XP_015043239.1| uncharacterized protein Dpse_GA23436, isoform B [Drosophila pseudoobscura pseudoobscura] gi|950779450|gb|KRT08176.1| uncharacterized protein Dpse_GA23436, isoform B [Drosophila pse	44	10	1	5	38.7	41.508	648070000	625810000	645020000	1502600000	2250200000	2025000000	0.332116	0.00437726
	c491711_g1	c491711_g1;c550684_g1;c518283_g1;c463221_g1;c526622_g1;c528718_g1;c535234_g1;c551942_g1;c526730_g1;c329189_g1;c329186_g1;c329185_g1;c535786_g1;c329192_g1;c329195_g1;c546547_g1;c474946_g1;c503088_g1;c491853_g1;c448105_g1;c516578_g1	orf length:486 frame:1 start:439 end:924 gi|751441151|ref|XP_011193436.1| PREDICTED: calexcitin-1 [Bactrocera cucurbitae];orf length:495 frame:3 start:1971 end:2465 gi|751441151|ref|XP_011193436.1| PREDICTED: calexcitin-1 [Bactrocera cucurbitae];orf length	21	6	6	6	41.4	18.499	1486100000	1477600000	1616700000	3936100000	4574800000	5293400000	0.33181	0.00146369
	c536932_g1	c536932_g1;c497571_g1;c200790_g1;c487823_g1;c483784_g1	orf length:804 frame:3 start:501 end:1304 gi|751447637|ref|XP_011177964.1| PREDICTED: aquaporin AQPAn.G isoform X2 [Bactrocera cucurbitae];orf length:810 frame:3 start:261 end:1070 gi|751447635|ref|XP_011177963.1| PREDICTED: aquaporin AQPAn.G isoform X1 [B	5	2	2	2	7.8	29.021		12174000	13160000	44657000	28526000	41773000	0.33057	0.0281168
	c452270_g1	c452270_g1;c498332_g1;c359326_g1;c469602_g1	orf length:987 frame:2 start:1121 end:2107 gi|929361131|ref|XP_014089998.1| PREDICTED: putative aminopeptidase W07G4.4 isoform X1 [Bactrocera oleae];orf length:774 frame:3 start:96 end:869 gi|929361131|ref|XP_014089998.1| PREDICTED: putative aminopeptidase	4	9	1	4	44.4	35.355	210530000	219250000	187790000	499200000	705550000	675910000	0.328379	0.00294321
	c339766_g1	c339766_g1	orf length:186 frame:3 start:3 end:188 gi|312285666|gb|ADQ64523.1| hypothetical protein [Bactrocera oleae]	1	5	0	1	62.9	7.1722	175720000	192250000	171250000	519740000	605520000	545070000	0.322822	0.000136208
	c448878_g1	c448878_g1	orf length:585 frame:2 start:245 end:829 gi|751793484|ref|XP_011206422.1| PREDICTED: uncharacterized protein LOC105228324 [Bactrocera dorsalis]	1	1	1	1	4.6	21.829	33725000	36116000	24753000	95082000	109070000	90781000	0.32073	0.000510658
	c497114_g1	c497114_g1;c196767_g1;c196763_g1	orf length:603 frame:1 start:193 end:795 gi|751455390|ref|XP_011182217.1| PREDICTED: glutathione S-transferase 1 [Bactrocera cucurbitae];orf length:162 frame:3 start:3 end:164 gi|386118266|gb|AFI99084.1| glutathione-s-transferase epsilon class 7 [Bactrocer	3	3	2	3	12.4	23.449	165030000	133760000	201700000	472020000	529010000	595110000	0.313563	0.000847438
	c470809_g1	c470809_g1;c538504_g1;c239619_g1	orf length:561 frame:2 start:143 end:703 gi|751467528|ref|XP_011188853.1| PREDICTED: troponin I isoform X9 [Bactrocera cucurbitae];orf length:390 frame:2 start:359 end:748 gi|751467528|ref|XP_011188853.1| PREDICTED: troponin I isoform X9 [Bactrocera cucurb	3	9	2	2	31	21.965	87172000	84967000		271100000	290690000	275240000	0.308482	0.000141519
	c481350_g1	c481350_g1;c463736_g1	orf length:882 frame:2 start:2 end:883 gi|964147293|ref|XP_014765323.1| uncharacterized protein Dana_GF24939, isoform C [Drosophila ananassae] gi|939221446|gb|KPU77605.1| uncharacterized protein Dana_GF24939, isoform C [Drosophila ananassae]	2	7	2	2	41.8	33.665	15656000	8269500		45425000	39280000	32972000	0.304973	0.0149587
	c468707_g1	c468707_g1;c500323_g1;c473313_g1	orf length:1818 frame:1 start:301 end:2118 gi|968034307|ref|XP_002012578.2| uncharacterized protein Dmoj_GI18296, partial [Drosophila mojavensis] gi|946598731|gb|EDW05435.2| uncharacterized protein Dmoj_GI18296, partial [Drosophila mojavensis];orf length:1	3	9	1	9	61.7	69.572	1260100000	1517100000	1361100000	5205600000	4318800000	4152000000	0.302587	0.000691028
	c523515_g1	c523515_g1;c543492_g1	orf length:405 frame:1 start:616 end:1020 gi|807027969|ref|XP_012157083.1| PREDICTED: titin-like [Ceratitis capitata];orf length:177 frame:3 start:1149 end:1325 gi|807027969|ref|XP_012157083.1| PREDICTED: titin-like [Ceratitis capitata]	2	4	1	1	36.3	15.405	57379000	78179000	54520000	198050000	192570000	245950000	0.298597	0.00130159
	c457087_g1	c457087_g1	orf length:4137 frame:3 start:2430 end:6566 gi|751801071|ref|XP_011210562.1| PREDICTED: nesprin-1 [Bactrocera dorsalis]	1	1	1	1	0.7	152.31	7397400		8550900	27430000	29227000	25604000	0.290812	0.00083723
	c296217_g1	c296217_g1	orf length:78 frame:-3 start:155 end:232 gi|751781622|ref|XP_011199984.1| PREDICTED: cuticle protein 16.8 [Bactrocera dorsalis]	1	2	2	2	53.8	3.0804	16684000	66982000	34244000	136600000	109520000	165220000	0.286649	0.0109569
	c482994_g1	c482994_g1;c488201_g1	orf length:1881 frame:3 start:4962 end:6842 gi|929374094|ref|XP_014097093.1| PREDICTED: LOW QUALITY PROTEIN: uncharacterized protein LOC106622441, partial [Bactrocera oleae]	2	9	9	9	17.4	71.967	68174000	46124000	60422000	166830000	260850000	186300000	0.28457	0.00756897
	c503468_g1	c503468_g1;c550063_g1;c477591_g1;c546148_g1;c454869_g1;c508540_g1	orf length:1620 frame:1 start:202 end:1821 gi|929374094|ref|XP_014097093.1| PREDICTED: LOW QUALITY PROTEIN: uncharacterized protein LOC106622441, partial [Bactrocera oleae]	6	15	2	15	29.8	61.887	117200000	91121000	60801000	293280000	312810000	346520000	0.28251	0.000537735
	c540420_g1	c540420_g1;c458629_g1;c447278_g1;c296403_g1;c525224_g1;c526802_g1;c296404_g1;c296397_g1;c488012_g1	orf length:456 frame:1 start:181 end:636 gi|751780522|ref|XP_011199387.1| PREDICTED: muscle-specific protein 20 [Bactrocera dorsalis];orf length:573 frame:2 start:89 end:661 gi|751780522|ref|XP_011199387.1| PREDICTED: muscle-specific protein 20 [Bactrocera	9	8	2	2	48.7	16.43	662330000	610390000	1109300000	2379500000	3180800000	2957500000	0.279652	0.0020363
	c454137_g1	c454137_g1;c515258_g1;c484260_g1	orf length:1275 frame:1 start:1 end:1275 gi|751805035|ref|XP_011212731.1| PREDICTED: uncharacterized protein LOC105232655 [Bactrocera dorsalis]	3	4	4	4	12.9	47.348	41928000	31785000	21874000	127120000	152810000	83684000	0.26288	0.013085
	c553084_g1	c553084_g1	orf length:381 frame:2 start:176 end:556 gi|751442111|ref|XP_011195681.1| PREDICTED: heat shock protein 23-like [Bactrocera cucurbitae]	1	3	1	2	29.9	13.497	91560000	78219000	65084000	351270000	299530000	266750000	0.255968	0.00090672
	c455961_g1	c455961_g1;c486796_g1;c505962_g1;c552780_g1;c536432_g1;c451442_g1	orf length:2298 frame:1 start:6352 end:8649 gi|929374094|ref|XP_014097093.1| PREDICTED: LOW QUALITY PROTEIN: uncharacterized protein LOC106622441, partial [Bactrocera oleae]	6	12	1	12	17.1	85.57	346540000	203050000	313350000	1292200000	944990000	1147600000	0.254946	0.00155561
	c495529_g1	c495529_g1;c481668_g1;c496033_g1;c504850_g1;c531285_g1;c537727_g1;c501373_g1;c455675_g1;c480077_g1;c466675_g1;c470560_g1;c525839_g1;c546709_g1;c498265_g1;c286221_g1;c286224_g1;c286228_g1;c458851_g1;c452344_g1;c546897_g1;c490616_g1;c546979_g1;c520106_g1;c520255_g1;c458685_g1;c509735_g1;c477443_g1;c501541_g1;c521891_g1;c531787_g1;c484858_g1;c492660_g1;c555390_g1;c475329_g1;c479522_g1;c478746_g1;c46…	orf length:1812 frame:1 start:475 end:2286 gi|751785553|ref|XP_011202116.1| PREDICTED: protein transport protein sec31 [Bactrocera dorsalis] gi|751785555|ref|XP_011202117.1| PREDICTED: protein transport protein sec31 [Bactrocera dorsalis];orf length:1812 f	39	13	13	13	27.6	66.979	57021000	50578000	32669000	182690000	202430000	214080000	0.234092	0.000197841
	c477973_g1	c477973_g1;c535478_g1;c145017_g1;c552170_g1;c515620_g1;c459590_g1	orf length:492 frame:2 start:485 end:976 gi|929348997|ref|XP_014102021.1| PREDICTED: LOW QUALITY PROTEIN: uncharacterized protein LOC106626734 [Bactrocera oleae];orf length:360 frame:2 start:332 end:691 gi|929348997|ref|XP_014102021.1| PREDICTED: LOW QUALI	6	3	3	3	17.1	19.199	137670000	132710000	201540000	688750000	737650000	665530000	0.225591	6.14107e-05
	c477247_g1	c477247_g1	orf length:1257 frame:3 start:759 end:2015 gi|929360969|ref|XP_014089909.1| PREDICTED: titin-like [Bactrocera oleae]	1	10	1	5	27.7	49.133	37258000	26189000	25267000	186670000	122720000	152260000	0.192167	0.00275272
	c451296_g1	c451296_g1	orf length:663 frame:3 start:75 end:737 gi|929370301|ref|XP_014095028.1| PREDICTED: glutathione S-transferase 1-like [Bactrocera oleae]	1	3	2	3	11.8	24.921	17986000	19276000	16791000	77801000	120980000	84119000	0.191068	0.00481044
	c463920_g1	c463920_g1;c296047_g1	orf length:516 frame:2 start:1181 end:1696 gi|751454864|ref|XP_011181926.1| PREDICTED: gelsolin-like [Bactrocera cucurbitae];orf length:552 frame:-1 start:3 end:554 gi|751454864|ref|XP_011181926.1| PREDICTED: gelsolin-like [Bactrocera cucurbitae]	2	5	1	1	45.3	19.627		34210000	22904000	134140000	184490000	145090000	0.184747	0.0082868
	c485179_g1	c485179_g1;c196765_g1	orf length:669 frame:2 start:125 end:793 gi|751455390|ref|XP_011182217.1| PREDICTED: glutathione S-transferase 1 [Bactrocera cucurbitae];orf length:105 frame:-1 start:546 end:650 gi|929370299|ref|XP_014095027.1| PREDICTED: glutathione S-transferase 1-like	2	2	2	2	7.2	25.473	178780000	129880000	72209000	747500000	637280000	696430000	0.183004	0.000215152
	c541895_g1	c541895_g1	orf length:2019 frame:3 start:150 end:2168 gi|498926718|ref|XP_004517968.1| PREDICTED: transketolase-like protein 2 [Ceratitis capitata]	1	3	1	1	4.5	72.83	8487600	10667000	10579000	66818000	46668000	67168000	0.164589	0.00179349
	c481117_g1	c481117_g1;c514618_g1;c478337_g1;c516035_g1;c377513_g1;c234452_g1;c506674_g1	orf length:1842 frame:1 start:25 end:1866 gi|751460576|ref|XP_011185059.1| PREDICTED: venom carboxylesterase-6-like [Bactrocera cucurbitae];orf length:1359 frame:1 start:145 end:1503 gi|751460576|ref|XP_011185059.1| PREDICTED: venom carboxylesterase-6-like	7	11	8	11	25.6	69.513	156790000	90073000	149180000	889920000	857960000	781660000	0.156567	5.01159e-05
	c489067_g1	c489067_g1;c540552_g1	orf length:417 frame:3 start:30 end:446 gi|929358329|ref|XP_014088460.1| PREDICTED: uncharacterized protein LOC106616364 [Bactrocera oleae];orf length:306 frame:3 start:195 end:500 gi|751438482|ref|XP_011179027.1| PREDICTED: protein app1-like [Bactrocera c	2	4	4	4	25.9	14.334	377060000	283340000	425880000	2327000000	2649900000	2394800000	0.147358	3.98618e-05
	c196764_g1	c196764_g1	orf length:123 frame:3 start:543 end:665 gi|929370299|ref|XP_014095027.1| PREDICTED: glutathione S-transferase 1-like [Bactrocera oleae]	1	2	0	1	39	4.6845	9079600	24187000	12534000	112490000	129660000	108280000	0.130698	0.000219485
	c549769_g1	c549769_g1;c513516_g1;c164438_g1;c164435_g1	orf length:411 frame:3 start:195 end:605 gi|929348418|ref|XP_014099595.1| PREDICTED: neurofilament medium polypeptide-like [Bactrocera oleae];orf length:423 frame:1 start:319 end:741 gi|929348418|ref|XP_014099595.1| PREDICTED: neurofilament medium polypept	4	6	1	6	69.3	14.717	764670000	720330000	813590000	6039000000	6307200000	5615700000	0.12797	1.35956e-05
	c447945_g1	c447945_g1;c550884_g1;c450314_g1;c194263_g1;c534174_g1;c511619_g1;c457321_g1;c461396_g1;c448072_g1;c464012_g1;c540845_g1;c536712_g1;c541428_g1;c468837_g1;c543916_g1;c448625_g1;c462083_g1;c549996_g1	orf length:747 frame:2 start:338 end:1084 gi|751452562|ref|XP_011180656.1| PREDICTED: titin-like, partial [Bactrocera cucurbitae];orf length:324 frame:3 start:318 end:641 gi|807027969|ref|XP_012157083.1| PREDICTED: titin-like [Ceratitis capitata];orf lengt	18	5	0	5	24.5	28.365	131110000	35329000	146770000	876210000	747300000	978090000	0.120391	0.000534945
	c448104_g1	c448104_g1;c464732_g1;c523939_g1;c532101_g1;c484278_g1;c459449_g1;c495085_g1;c484344_g1;c496031_g1;c551363_g1;c478073_g1;c466934_g1;c527195_g1;c498004_g1;c461953_g1;c462123_g1;c456756_g1;c455832_g1;c501758_g1;c528094_g1;c543687_g1;c525655_g1;c492676_g1;c540004_g1;c544768_g1;c536514_g1;c509668_g1;c488049_g1;c553200_g1;c467169_g1;c511822_g1;c465739_g1;c549761_g1;c532237_g1;c554984_g1;c521675_g1;c53…	orf length:1152 frame:2 start:383 end:1534 gi|751450667|ref|XP_011179625.1| PREDICTED: uncharacterized protein LOC105210401 isoform X4 [Bactrocera cucurbitae];orf length:1245 frame:2 start:14 end:1258 gi|929356048|ref|XP_014087211.1| PREDICTED: uncharacter	63	16	0	16	45.8	42.267	749290000	677510000	683880000	7173200000	6794500000	6327200000	0.104001	1.60326e-05
	c518133_g1	c518133_g1;c469936_g1;c466184_g1	orf length:1047 frame:2 start:386 end:1432 gi|751781913|ref|XP_011200141.1| PREDICTED: uncharacterized protein LOC105223940 isoform X4 [Bactrocera dorsalis]	3	5	1	1	16.6	37.604		124260000	92331000	1138200000	1253600000	901610000	0.098647	0.00516561
	c211132_g1	c211132_g1	orf length:381 frame:2 start:152 end:532 gi|807026630|ref|XP_004524353.2| PREDICTED: larval cuticle protein A2B-like isoform X1 [Ceratitis capitata]	1	6	5	6	61.4	13.27	23111000	30508000	68617000	546660000	507200000	433810000	0.082166	0.000223995
	c517527_g1	c517527_g1;c102282_g1;c536056_g1;c533764_g1	orf length:333 frame:2 start:779 end:1111 gi|751439655|ref|XP_011185410.1| PREDICTED: geranylgeranyl pyrophosphate synthase [Bactrocera cucurbitae];orf length:453 frame:3 start:3 end:455 gi|751439655|ref|XP_011185410.1| PREDICTED: geranylgeranyl pyrophosph	4	2	2	2	16.2	13.13	22737000	25923000	21456000
	c104101_g1	c104101_g1;c104098_g1	orf length:165 frame:3 start:3 end:167 gi|751799397|ref|XP_011209659.1| PREDICTED: diptericin-like [Bactrocera dorsalis];orf length:165 frame:3 start:3 end:167 gi|751799397|ref|XP_011209659.1| PREDICTED: diptericin-like [Bactrocera dorsalis]	2	2	2	2	47.3	6.1427	107520000	69045000	81866000
	c110292_g1	c110292_g1	orf length:4224 frame:-1 start:430 end:4653 gi|751784100|ref|XP_011201327.1| PREDICTED: titin [Bactrocera dorsalis]	1	1	1	1	0.9	155.18		26537000	29778000
	c112603_g1	c112603_g1	orf length:432 frame:-3 start:93 end:524 gi|929379081|ref|XP_014099849.1| PREDICTED: lysozyme P-like [Bactrocera oleae]	1	1	1	1	6.9	16.011	410130000	491180000	690370000
	c112703_g1	c112703_g1;c531221_g1;c501878_g1;c549377_g1;c513806_g1;c477136_g1	orf length:102 frame:-1 start:95 end:196 gi|751442243|ref|XP_011195755.1| PREDICTED: uncharacterized protein LOC105220894 isoform X3 [Bactrocera cucurbitae];orf length:285 frame:1 start:583 end:867 gi|929363584|ref|XP_014091350.1| PREDICTED: general transc	6	1	1	1	50	3.709	101430000	78401000	102010000
	c126691_g1	c126691_g1;c126693_g1;c126692_g1	orf length:303 frame:-2 start:87 end:389 gi|751466994|ref|XP_011188557.1| PREDICTED: leukocyte receptor cluster member 8 homolog [Bactrocera cucurbitae];orf length:381 frame:-3 start:87 end:467 gi|751466994|ref|XP_011188557.1| PREDICTED: leukocyte receptor	3	3	3	3	36.6	11.437	359370000	382970000	453900000
	c132463_g1	c132463_g1	orf length:408 frame:2 start:506 end:913 gi|195390793|ref|XP_002054052.1| uncharacterized protein Dvir_GJ23007 [Drosophila virilis] gi|194152138|gb|EDW67572.1| uncharacterized protein Dvir_GJ23007 [Drosophila virilis]	1	2	2	2	37.5	13.004	143410000	116910000	146980000
	c141237_g1	c141237_g1	orf length:597 frame:-3 start:323 end:919 gi|929366878|ref|XP_014093154.1| PREDICTED: uncharacterized protein LOC106619547 [Bactrocera oleae]	1	3	1	1	19.6	21.341		51854000	36219000
	c174348_g1	c174348_g1;c174347_g1;c174346_g1	orf length:702 frame:2 start:194 end:895 gi|751775397|ref|XP_011214354.1| PREDICTED: larval cuticle protein LCP-30 [Bactrocera dorsalis];orf length:504 frame:2 start:194 end:697 gi|751775397|ref|XP_011214354.1| PREDICTED: larval cuticle protein LCP-30 [Bac	3	5	5	5	25.2	25.199	112400000	190330000	89666000
	c184508_g1	c184508_g1	orf length:993 frame:1 start:25 end:1017 gi|751778285|ref|XP_011198180.1| PREDICTED: uncharacterized protein LOC105222523 [Bactrocera dorsalis]	1	4	4	4	16.9	35.642	1195000000	1240100000	1069600000
	c202417_g1	c202417_g1;c202429_g1	orf length:267 frame:1 start:1 end:267 gi|751785400|ref|XP_011202035.1| PREDICTED: intracellular protein transport protein USO1 isoform X1 [Bactrocera dorsalis];orf length:327 frame:1 start:1 end:327 gi|751785402|ref|XP_011202036.1| PREDICTED: stathmin iso	2	2	1	1	20.2	10.719	55729000	32245000	30269000
	c208055_g1	c208055_g1	orf length:432 frame:-1 start:18 end:449 gi|751785660|ref|XP_011202174.1| PREDICTED: protein disulfide-isomerase A3 [Bactrocera dorsalis]	1	2	1	1	19.4	16.541	62651000	68417000	72385000
	c210484_g1	c210484_g1	orf length:447 frame:2 start:131 end:577 gi|751462467|ref|XP_011186084.1| PREDICTED: pupal cuticle protein Edg-78E-like [Bactrocera cucurbitae]	1	2	2	2	10.1	16.247	96993000	108500000	73828000
	c217319_g1	c217319_g1	orf length:318 frame:3 start:1896 end:2213 gi|929376462|ref|XP_014098401.1| PREDICTED: uncharacterized protein LOC106623412 [Bactrocera oleae]	1	1	1	1	23.6	10.86	519160000		1359600000
	c218136_g1	c218136_g1;c218140_g1;c513995_g1	orf length:537 frame:1 start:502 end:1038 gi|527138412|gb|AGS08190.1| odorant binding protein 8 [Bactrocera dorsalis];orf length:600 frame:1 start:502 end:1101 gi|527138412|gb|AGS08190.1| odorant binding protein 8 [Bactrocera dorsalis];orf length:822 frame	3	2	2	2	12.3	20.139	24084000	23290000	21953000
	c219837_g1	c219837_g1	orf length:525 frame:1 start:1597 end:2121 gi|929382101|ref|XP_014101533.1| PREDICTED: trypsin-1-like, partial [Bactrocera oleae]	1	3	3	3	18.3	18.907	1017500000	1197400000	1080200000
	c259958_g1	c259958_g1;c515283_g1	orf length:249 frame:-3 start:27 end:275 gi|929348430|ref|XP_014099661.1| PREDICTED: endocuticle structural glycoprotein ABD-4 [Bactrocera oleae];orf length:546 frame:2 start:4517 end:5062 gi|751775383|ref|XP_011214346.1| PREDICTED: endocuticle structural	2	1	1	1	21.7	9.2938	78970000	120650000	72564000
	c263466_g1	c263466_g1;c263467_g1	orf length:864 frame:-1 start:525 end:1388 gi|751445061|ref|XP_011176558.1| PREDICTED: mite allergen Der f 3-like [Bactrocera cucurbitae]	2	5	5	5	19.4	31.313	246330000	266260000	242480000
	c302408_g1	c302408_g1;c302409_g1	orf length:534 frame:3 start:183 end:716 gi|929377594|ref|XP_014099033.1| PREDICTED: deoxyuridine 5&apos;-triphosphate nucleotidohydrolase isoform X1 [Bactrocera oleae];orf length:639 frame:2 start:137 end:775 gi|751794845|ref|XP_011207165.1| PREDICTED: de	2	1	1	1	7.9	19.641	16098000	11785000
	c309466_g1	c309466_g1;c309470_g1;c309461_g1;c540540_g1	orf length:174 frame:-2 start:96 end:269 gi|751795543|ref|XP_011207548.1| PREDICTED: probable methylthioribulose-1-phosphate dehydratase [Bactrocera dorsalis];orf length:192 frame:-2 start:96 end:287 gi|751795543|ref|XP_011207548.1| PREDICTED: probable met	4	1	1	1	24.1	6.7225		14555000	14613000
	c315604_g1	c315604_g1	orf length:1860 frame:-3 start:1547 end:3406 gi|751456991|ref|XP_011183091.1| PREDICTED: glucose dehydrogenase [FAD, quinone]-like [Bactrocera cucurbitae]	1	8	8	8	15.3	68.747	429310000	496800000	399140000
	c328731_g1	c328731_g1;c328736_g1;c328734_g1;c328729_g1;c328733_g1;c328728_g1;c547184_g1	orf length:675 frame:-3 start:55 end:729 gi|751803797|ref|XP_011212053.1| PREDICTED: vanin-like protein 1 [Bactrocera dorsalis];orf length:678 frame:-2 start:699 end:1376 gi|751804010|ref|XP_011212169.1| PREDICTED: vanin-like protein 2, partial [Bactrocera	7	2	2	2	15.1	24.742	52650000	93659000	58040000
	c330164_g1	c330164_g1;c330163_g1;c330161_g1;c489957_g1	orf length:159 frame:3 start:105 end:263 gi|498961245|ref|XP_004524771.1| PREDICTED: uncharacterized protein LOC101460306 [Ceratitis capitata];orf length:159 frame:1 start:427 end:585 gi|751477617|ref|XP_011194340.1| PREDICTED: uncharacterized protein LOC1	4	1	1	1	20.8	5.8927	85824000	75656000	91819000
	c340966_g1	c340966_g1;c340967_g1	orf length:375 frame:3 start:51 end:425 gi|751462602|ref|XP_011186158.1| PREDICTED: A-kinase anchor protein 14-like [Bactrocera cucurbitae];orf length:387 frame:3 start:78 end:464 gi|929376325|ref|XP_014098325.1| PREDICTED: A-kinase anchor protein 14-like	2	2	2	2	28	12.918	92947000	61499000	50188000
	c342288_g1	c342288_g1;c458875_g1;c539035_g1;c511396_g1;c456406_g1	orf length:399 frame:2 start:2 end:400 gi|498924615|ref|XP_004517481.1| PREDICTED: putative inorganic phosphate cotransporter isoform X2 [Ceratitis capitata];orf length:870 frame:3 start:1758 end:2627 gi|498924613|ref|XP_004517480.1| PREDICTED: putative in	5	1	1	1	9.8	15.164	23016000	28362000	29587000
	c343325_g1	c343325_g1	orf length:765 frame:-1 start:40 end:804 gi|929365112|ref|XP_014092184.1| PREDICTED: adult-specific rigid cuticular protein 15.5-like [Bactrocera oleae]	1	4	4	4	25.9	27.601	131950000	157650000	160380000
	c347997_g1	c347997_g1;c547862_g1;c552050_g1	orf length:135 frame:1 start:2254 end:2388 gi|751783509|ref|XP_011201001.1| PREDICTED: vacuolar protein sorting-associated protein 35 isoform X3 [Bactrocera dorsalis];orf length:969 frame:2 start:383 end:1351 gi|499006585|ref|XP_004535859.1| PREDICTED: vac	3	1	1	1	22.2	5.0187	9965000	20410000	17835000
	c349135_g1	c349135_g1;c514751_g1	orf length:273 frame:3 start:360 end:632 gi|929360288|ref|XP_014089536.1| PREDICTED: src substrate cortactin [Bactrocera oleae] gi|929360290|ref|XP_014089537.1| PREDICTED: src substrate cortactin [Bactrocera oleae] gi|929360292|ref|XP_014089538.1| PREDICTE	2	1	1	1	15.4	10.23	17506000		17874000
	c34956_g1	c34956_g1;c524532_g1	orf length:525 frame:2 start:2 end:526 gi|751474622|ref|XP_011192717.1| PREDICTED: vacuolar protein sorting-associated protein 13A [Bactrocera cucurbitae];orf length:1287 frame:3 start:837 end:2123 gi|751474622|ref|XP_011192717.1| PREDICTED: vacuolar prote	2	1	1	1	5.7	19.266	9048600		12174000
	c349848_g1	c349848_g1;c349851_g1;c349850_g1	orf length:282 frame:3 start:3 end:284 gi|751774920|ref|XP_011214098.1| PREDICTED: trichohyalin [Bactrocera dorsalis];orf length:147 frame:3 start:45 end:191 gi|929374382|ref|XP_014097250.1| PREDICTED: trichohyalin [Bactrocera oleae];orf length:147 frame:3	3	3	3	3	38.3	9.9614	1224600000	1129100000	922260000
	c376222_g1	c376222_g1;c376218_g1	orf length:366 frame:-3 start:739 end:1104 gi|751442774|ref|XP_011196049.1| PREDICTED: pupal cuticle protein Edg-78E [Bactrocera cucurbitae];orf length:366 frame:-3 start:779 end:1144 gi|751442774|ref|XP_011196049.1| PREDICTED: pupal cuticle protein Edg-78	2	1	1	1	8.2	13.493	1071800000	1227300000	724970000
	c376292_g1	c376292_g1;c376295_g1	orf length:90 frame:-3 start:1509 end:1598 gi|751797583|ref|XP_011208663.1| PREDICTED: vacuolar protein-sorting-associated protein 36 [Bactrocera dorsalis];orf length:981 frame:-1 start:801 end:1781 gi|751797583|ref|XP_011208663.1| PREDICTED: vacuolar prot	2	1	1	1	33.3	3.5439	6961400	5521900	10077000
	c377535_g1	c377535_g1	orf length:1935 frame:2 start:197 end:2131 gi|751440980|ref|XP_011192569.1| PREDICTED: uncharacterized protein LOC105218577 [Bactrocera cucurbitae]	1	1	1	1	1.2	72.343	48536000	39968000
	c381348_g1	c381348_g1;c381344_g1	orf length:213 frame:2 start:149 end:361 gi|751466990|ref|XP_011188555.1| PREDICTED: uncharacterized protein LOC105216007 [Bactrocera cucurbitae];orf length:213 frame:2 start:149 end:361 gi|751466990|ref|XP_011188555.1| PREDICTED: uncharacterized protein L	2	4	4	4	39.4	7.5043	3069000000	3003500000	2360400000
	c447234_g1	c447234_g1;c496589_g1;c534923_g1;c295123_g1;c505296_g1;c458700_g1;c473668_g1	orf length:369 frame:1 start:601 end:969 gi|929375975|ref|XP_014098127.1| PREDICTED: ejaculatory bulb-specific protein 3 [Bactrocera oleae];orf length:381 frame:2 start:146 end:526 gi|929375975|ref|XP_014098127.1| PREDICTED: ejaculatory bulb-specific prote	7	3	3	3	26	14.264	291500000	273630000	238500000
	c447818_g1	c447818_g1	orf length:2037 frame:2 start:1643 end:3679 gi|929370075|ref|XP_014094907.1| PREDICTED: fat-body protein 1-like [Bactrocera oleae]	1	3	2	2	8.1	74.625	15189000		40100000
	c448925_g1	c448925_g1;c497594_g1;c496101_g1;c549806_g1	orf length:1209 frame:1 start:1537 end:2745 gi|929370075|ref|XP_014094907.1| PREDICTED: fat-body protein 1-like [Bactrocera oleae]	4	6	0	1	15.6	45.529	27460000		11776000
	c478964_g1	c478964_g1;c448977_g1;c542490_g1;c528007_g1	orf length:351 frame:1 start:34 end:384 gi|498934549|ref|XP_004519903.1| PREDICTED: CTL-like protein 1 [Ceratitis capitata] gi|498934553|ref|XP_004519904.1| PREDICTED: CTL-like protein 1 [Ceratitis capitata];orf length:471 frame:3 start:360 end:830 gi|9245	4	1	1	1	10.3	13.69		18246000	25397000
	c450011_g1	c450011_g1	orf length:705 frame:1 start:1126 end:1830 gi|751458887|ref|XP_011184129.1| PREDICTED: beta-galactosidase [Bactrocera cucurbitae] gi|751458889|ref|XP_011184130.1| PREDICTED: beta-galactosidase [Bactrocera cucurbitae] gi|751458891|ref|XP_011184131.1| PREDIC	1	1	1	1	6.4	26.581	39084000	74529000	79048000
	c452007_g1	c452007_g1	orf length:1179 frame:2 start:371 end:1549 gi|751468890|ref|XP_011189599.1| PREDICTED: probable serine/threonine-protein kinase samkC [Bactrocera cucurbitae]	1	5	5	5	14	44.065	93500000	102150000	93053000
	c452840_g1	c452840_g1;c467043_g1;c511548_g1	orf length:243 frame:1 start:3676 end:3918 gi|751461955|ref|XP_011185806.1| PREDICTED: uncharacterized protein LOC105214212 [Bactrocera cucurbitae];orf length:672 frame:1 start:2989 end:3660 gi|929374094|ref|XP_014097093.1| PREDICTED: LOW QUALITY PROTEIN:	3	1	1	1	13.6	9.1834	9315000	6932200
	c453057_g1	c453057_g1	orf length:942 frame:3 start:411 end:1352 gi|751441059|ref|XP_011192989.1| PREDICTED: eukaryotic translation initiation factor 3 subunit D-1 [Bactrocera cucurbitae]	1	2	1	1	8.6	35.442	13383000		15824000
	c453166_g1	c453166_g1;c481624_g1;c507687_g1;c458967_g1;c533569_g1	orf length:675 frame:1 start:1105 end:1779 gi|929358124|ref|XP_014088352.1| PREDICTED: tyrosine-protein phosphatase non-receptor type 61F isoform X2 [Bactrocera oleae];orf length:678 frame:1 start:859 end:1536 gi|751775040|ref|XP_011214164.1| PREDICTED: ty	5	1	1	1	4.4	25.112		9963500	6704900
	c459799_g1	c459799_g1;c454046_g1;c532550_g1;c495883_g1;c496790_g1;c527135_g1;c542256_g1	orf length:171 frame:1 start:421 end:591 gi|929374280|ref|XP_014097194.1| PREDICTED: syndecan [Bactrocera oleae];orf length:189 frame:3 start:2991 end:3179 gi|751795591|ref|XP_011207575.1| PREDICTED: syndecan isoform X4 [Bactrocera dorsalis];orf length:453	7	1	1	1	29.8	6.2483	13190000		24990000
	c516631_g1	c516631_g1;c501487_g1;c493675_g1;c514258_g1;c454281_g1	orf length:273 frame:2 start:476 end:748 gi|906468216|gb|KNC29266.1| PTB domain-containing adapter protein ced-6 [Lucilia cuprina];orf length:411 frame:3 start:3015 end:3425 gi|557768587|ref|XP_005183971.1| PREDICTED: PTB domain-containing adapter protein	5	1	1	1	12.1	10.151	16329000	16838000	18439000
	c454299_g1	c454299_g1;c499373_g1;c464112_g1	orf length:111 frame:2 start:497 end:607 gi|929379749|ref|XP_014100220.1| PREDICTED: putative inorganic phosphate cotransporter [Bactrocera oleae];orf length:1251 frame:1 start:985 end:2235 gi|751789010|ref|XP_011203991.1| PREDICTED: putative inorganic pho	3	2	2	2	62.2	4.3979	26411000	17016000
	c519246_g1	c519246_g1;c454828_g1	orf length:321 frame:1 start:2947 end:3267 gi|751459937|ref|XP_011184708.1| PREDICTED: pterin-4-alpha-carbinolamine dehydratase isoform X1 [Bactrocera cucurbitae];orf length:495 frame:2 start:2 end:496 gi|751459937|ref|XP_011184708.1| PREDICTED: pterin-4-a	2	1	1	1	12.1	12.34	33235000	42916000	51369000
	c456181_g1	c456181_g1;c542321_g1;c507826_g1	orf length:426 frame:2 start:947 end:1372 gi|751775043|ref|XP_011214165.1| PREDICTED: tumor susceptibility gene 101 protein [Bactrocera dorsalis];orf length:528 frame:2 start:938 end:1465 gi|751775043|ref|XP_011214165.1| PREDICTED: tumor susceptibility gen	3	2	2	2	21.8	16.06		16310000	11620000
	c528433_g1	c528433_g1;c544993_g1;c457064_g1;c469003_g1;c516865_g1	orf length:1083 frame:2 start:410 end:1492 gi|929363877|ref|XP_014091512.1| PREDICTED: dymeclin isoform X2 [Bactrocera oleae];orf length:1098 frame:1 start:343 end:1440 gi|499006645|ref|XP_004535874.1| PREDICTED: dymeclin [Ceratitis capitata];orf length:12	5	1	1	1	3.9	39.776	15104000		9226400
	c494539_g1	c494539_g1;c457160_g1;c511862_g1;c237836_g1;c522536_g1	orf length:1092 frame:3 start:369 end:1460 gi|929347351|ref|XP_014094056.1| PREDICTED: UDP-glucuronosyltransferase 2B10-like isoform X2 [Bactrocera oleae];orf length:1473 frame:3 start:21 end:1493 gi|751446080|ref|XP_011177112.1| PREDICTED: uncharacterized	5	2	2	2	7.7	41.026	29244000	34301000	24611000
	c457273_g1	c457273_g1;c465027_g1;c509895_g1	orf length:3693 frame:3 start:4203 end:7895 gi|751796896|ref|XP_011208288.1| PREDICTED: zinc finger protein Xfin isoform X2 [Bactrocera dorsalis];orf length:1407 frame:2 start:2480 end:3886 gi|929357225|ref|XP_014087856.1| PREDICTED: zinc finger protein Xf	3	2	2	2	2.3	138.34	41601000	55010000	56575000
	c457758_g1	c457758_g1;c476629_g1;c527555_g1;c525848_g1;c552214_g1;c552054_g1;c534318_g1;c480806_g1;c466981_g1;c549971_g1;c487744_g1;c530636_g1;c554252_g1;c495009_g1;c498237_g1;c517185_g1;c454982_g1;c478292_g1;c518212_g1;c536319_g1;c452561_g1;c454533_g1;c541826_g1;c543392_g1	orf length:2187 frame:3 start:270 end:2456 gi|751468014|ref|XP_011189118.1| PREDICTED: sodium/potassium-transporting ATPase subunit alpha [Bactrocera cucurbitae]	24	8	1	1	12.3	78.469	36327000	39362000	35681000
	c458111_g1	c458111_g1	orf length:714 frame:1 start:61 end:774 gi|751451976|ref|XP_011180338.1| PREDICTED: laminin subunit beta-1 [Bactrocera cucurbitae] gi|751451978|ref|XP_011180339.1| PREDICTED: laminin subunit beta-1 [Bactrocera cucurbitae] gi|751451980|ref|XP_011180340.1| P	1	2	1	1	8	26.271	48331000	65239000	51522000
	c510450_g1	c510450_g1;c501614_g1;c458628_g1	orf length:756 frame:3 start:966 end:1721 gi|929370099|ref|XP_014094920.1| PREDICTED: LOW QUALITY PROTEIN: uncharacterized protein LOC106620821 [Bactrocera oleae];orf length:1248 frame:2 start:191 end:1438 gi|929370099|ref|XP_014094920.1| PREDICTED: LOW QU	3	1	1	1	4.8	28.305	14922000		14141000
	c458992_g1	c458992_g1;c453658_g1;c530651_g1;c469328_g1;c496700_g1;c475404_g1;c494392_g1;c518580_g1;c490590_g1	orf length:1134 frame:3 start:2292 end:3425 gi|751460889|ref|XP_011185227.1| PREDICTED: pancreatic triacylglycerol lipase [Bactrocera cucurbitae];orf length:1494 frame:3 start:576 end:2069 gi|751460889|ref|XP_011185227.1| PREDICTED: pancreatic triacylglyce	9	3	3	3	10.6	42.376	26211000	43455000	23941000
	c460543_g1	c460543_g1;c477050_g1;c530462_g1;c468684_g1;c491697_g1	orf length:708 frame:1 start:646 end:1353 gi|929347032|ref|XP_014092413.1| PREDICTED: sex-lethal homolog isoform X3 [Bactrocera oleae];orf length:876 frame:2 start:551 end:1426 gi|751445614|ref|XP_011176862.1| PREDICTED: sex-lethal homolog isoform X2 [Bact	5	1	1	1	4.7	26.031		22573000	23892000
	c462596_g1	c462596_g1;c508486_g1	orf length:1092 frame:1 start:907 end:1998 gi|929355731|ref|XP_014087035.1| PREDICTED: LOW QUALITY PROTEIN: multidrug resistance protein homolog 49 [Bactrocera oleae]	2	5	1	5	14.8	40.111	153620000	135300000	163020000
	c464172_g1	c464172_g1;c528685_g1;c481963_g1;c534850_g1;c530753_g1;c539538_g1;c518158_g1	orf length:948 frame:1 start:1090 end:2037 gi|751449873|ref|XP_011179187.1| PREDICTED: uncharacterized protein LOC105210118 [Bactrocera cucurbitae] gi|751449875|ref|XP_011179188.1| PREDICTED: uncharacterized protein LOC105210118 [Bactrocera cucurbitae] gi|	7	3	3	3	11.7	36.082	40150000	41207000	37155000
	c464317_g1	c464317_g1	orf length:777 frame:1 start:232 end:1008 gi|929345024|ref|XP_014086195.1| PREDICTED: zinc carboxypeptidase-like [Bactrocera oleae]	1	3	3	3	6.6	29.382	25434000	43786000
	c464366_g1	c464366_g1;c526945_g1;c496354_g1;c527102_g1;c491490_g1	orf length:1152 frame:2 start:227 end:1378 gi|751802185|ref|XP_011211172.1| PREDICTED: importin-5 [Bactrocera dorsalis]	5	3	0	1	9.1	43.091	36401000	35432000	33690000
	c505235_g1	c505235_g1;c525773_g1;c464743_g1	orf length:1077 frame:1 start:238 end:1314 gi|751780528|ref|XP_011199390.1| PREDICTED: uncharacterized protein DDB_G0286299 [Bactrocera dorsalis];orf length:1308 frame:1 start:241 end:1548 gi|751464101|ref|XP_011186982.1| PREDICTED: FACT complex subunit Ss	3	1	1	1	4.2	39.798		14246000	12474000
	c467172_g1	c467172_g1;c503261_g1;c547534_g1;c538839_g1;c554119_g1;c540633_g1;c495509_g1;c523153_g1;c484369_g1	orf length:2460 frame:3 start:1044 end:3503 gi|751472190|ref|XP_011191399.1| PREDICTED: fasciclin-2 isoform X5 [Bactrocera cucurbitae];orf length:852 frame:2 start:1820 end:2671 gi|751776211|ref|XP_011214791.1| PREDICTED: fasciclin-2 [Bactrocera dorsalis];	9	4	4	4	6.1	92.281	57033000	59725000	43107000
	c467450_g1	c467450_g1;c534243_g1;c471681_g1	orf length:627 frame:2 start:1148 end:1774 gi|751788076|ref|XP_011203483.1| PREDICTED: endochitinase [Bactrocera dorsalis]	3	3	2	3	19.1	23.949	130320000	176900000	138080000
	c468892_g1	c468892_g1	orf length:276 frame:2 start:1121 end:1396 gi|751786293|ref|XP_011202522.1| PREDICTED: 5&apos;-AMP-activated protein kinase subunit gamma isoform X3 [Bactrocera dorsalis]	1	2	1	1	26.1	9.9266	47012000	32827000	42954000
	c468951_g1	c468951_g1;c458110_g1;c457413_g1;c465364_g1;c202704_g1;c461086_g1;c520841_g1;c459629_g1;c202683_g1;c511897_g1;c537162_g1;c514710_g1;c520977_g1;c475739_g1;c451510_g1;c202714_g1;c503462_g1;c486427_g1;c538704_g1;c476853_g1;c490334_g1;c479508_g1;c532084_g1;c522264_g1;c550221_g1;c488383_g1;c521708_g1;c493982_g1;c497385_g1;c467005_g1;c493495_g1;c472433_g1;c513867_g1;c521633_g1;c521775_g1;c460981_g1;c49…	orf length:1257 frame:2 start:1382 end:2638 gi|751782110|ref|XP_011200246.1| PREDICTED: fat-body protein 1-like [Bactrocera dorsalis]	79	26	1	1	65.9	48.793	24251000		23435000
	c485342_g1	c485342_g1;c471387_g1;c530954_g1	orf length:549 frame:1 start:3775 end:4323 gi|751799519|ref|XP_011209726.1| PREDICTED: protein lingerer isoform X3 [Bactrocera dorsalis];orf length:783 frame:1 start:565 end:1347 gi|751799517|ref|XP_011209725.1| PREDICTED: protein lingerer isoform X2 [Bact	3	1	1	1	11.5	19.771	36037000	23439000	26966000
	c471656_g1	c471656_g1;c509444_g1;c510996_g1;c487032_g1;c534476_g1;c486206_g1;c505691_g1;c547510_g1;c449791_g1	orf length:2586 frame:2 start:767 end:3352 gi|751442398|ref|XP_011195841.1| PREDICTED: serine/threonine-protein kinase mig-15 isoform X7 [Bactrocera cucurbitae];orf length:798 frame:2 start:2783 end:3580 gi|1036059863|ref|XP_016933109.1| PREDICTED: mitogen	9	2	2	2	2.2	96.275	19320000	32972000	80147000
	c471946_g1	c471946_g1	orf length:741 frame:1 start:184 end:924 gi|751475070|ref|XP_011192960.1| PREDICTED: peroxisomal membrane protein 11B [Bactrocera cucurbitae]	1	1	1	1	4.5	27.657		12525000	13861000
	c523914_g1	c523914_g1;c472081_g1;c448712_g1;c447656_g1;c462186_g1;c473018_g1;c465066_g1;c462315_g1;c170870_g1;c170873_g1;c358855_g1;c476619_g1;c170866_g1;c464602_g1;c555115_g1;c454763_g1;c518728_g1;c493447_g1;c474674_g1;c483490_g1;c512881_g1;c472907_g1;c503450_g1;c517530_g1;c499725_g1;c452298_g1;c490235_g1;c465465_g1;c457047_g1;c510413_g1;c509780_g1;c550996_g1;c546270_g1	orf length:1401 frame:3 start:807 end:2207 gi|751785157|ref|XP_011201904.1| PREDICTED: uncharacterized protein LOC105225230 [Bactrocera dorsalis];orf length:1512 frame:3 start:1053 end:2564 gi|751785157|ref|XP_011201904.1| PREDICTED: uncharacterized protei	33	3	3	3	8.6	53.676	67648000	51024000	134190000
	c472109_g1	c472109_g1;c35442_g1;c493636_g1;c515637_g1;c514936_g1;c534637_g1	orf length:492 frame:2 start:101 end:592 gi|751465250|ref|XP_011187606.1| PREDICTED: ras-related protein Rab-18 [Bactrocera cucurbitae];orf length:150 frame:-2 start:163 end:312 gi|751465250|ref|XP_011187606.1| PREDICTED: ras-related protein Rab-18 [Bactro	6	2	2	2	12.8	18.67	13096000	21638000
	c511083_g1	c511083_g1;c473008_g1	orf length:567 frame:2 start:413 end:979 gi|751781606|ref|XP_011199975.1| PREDICTED: dehydrogenase/reductase SDR family member 11-like [Bactrocera dorsalis] gi|751781608|ref|XP_011199976.1| PREDICTED: dehydrogenase/reductase SDR family member 11-like [Bact	2	2	1	1	16.4	20.658	129550000	139880000	110070000
	c473754_g1	c473754_g1	orf length:1962 frame:1 start:943 end:2904 gi|929360552|ref|XP_014089685.1| PREDICTED: basement membrane-specific heparan sulfate proteoglycan core protein isoform X2 [Bactrocera oleae]	1	2	1	1	2.9	71.227	13306000	10938000	9252000
	c474574_g1	c474574_g1	orf length:1563 frame:1 start:1963 end:3525 gi|751460390|ref|XP_011184957.1| PREDICTED: dystrophin, isoforms A/C/F/G/H isoform X4 [Bactrocera cucurbitae]	1	1	1	1	2.7	59.065	29269000		24993000
	c474804_g1	c474804_g1	orf length:876 frame:1 start:2116 end:2991 gi|751477856|ref|XP_011194465.1| PREDICTED: uncharacterized protein LOC105219831 [Bactrocera cucurbitae]	1	2	2	2	6.5	32.064	62620000	39228000	31028000
	c475159_g1	c475159_g1	orf length:537 frame:2 start:242 end:778 gi|929348696|ref|XP_014100871.1| PREDICTED: uncharacterized oxidoreductase TM_0325-like [Bactrocera oleae]	1	2	1	1	17.3	19.149	11555000	17127000	22507000
	c476633_g1	c476633_g1	orf length:126 frame:1 start:196 end:321 gi|730372108|gb|KHJ43558.1| EF-1 guanine nucleotide exchange domain protein [Trichuris suis]	1	1	1	1	40.5	4.6974	158720000	129090000	92434000
	c513312_g1	c513312_g1;c495950_g1;c476701_g1	orf length:1077 frame:1 start:421 end:1497 gi|751472826|ref|XP_011191745.1| PREDICTED: LOW QUALITY PROTEIN: uncharacterized protein LOC105218088 [Bactrocera cucurbitae];orf length:1257 frame:2 start:218 end:1474 gi|751472826|ref|XP_011191745.1| PREDICTED:	3	1	1	1	3.1	41.085	18746000	15234000
	c523897_g1	c523897_g1;c479455_g1;c500941_g1	orf length:180 frame:1 start:568 end:747 gi|929365744|ref|XP_014092533.1| PREDICTED: transmembrane protein 134 [Bactrocera oleae];orf length:462 frame:3 start:624 end:1085 gi|498931176|ref|XP_004519083.1| PREDICTED: transmembrane protein 134 [Ceratitis cap	3	1	1	1	20	6.8865		24615000	28144000
	c481358_g1	c481358_g1	orf length:1794 frame:2 start:314 end:2107 gi|929356431|ref|XP_014087424.1| PREDICTED: uncharacterized protein LOC106615638 isoform X1 [Bactrocera oleae]	1	1	1	1	1.7	66.838	15319000	11804000
	c484295_g1	c484295_g1	orf length:573 frame:2 start:1130 end:1702 gi|751803797|ref|XP_011212053.1| PREDICTED: vanin-like protein 1 [Bactrocera dorsalis]	1	1	1	1	6.8	22.054	21007000	20259000	19431000
	c523596_g1	c523596_g1;c485350_g1	orf length:1257 frame:2 start:509 end:1765 gi|929365039|ref|XP_014092144.1| PREDICTED: uncharacterized protein LOC106618784 isoform X1 [Bactrocera oleae];orf length:1257 frame:2 start:638 end:1894 gi|929365039|ref|XP_014092144.1| PREDICTED: uncharacterized	2	1	1	1	2.1	47.772		11736000	19472000
	c486077_g1	c486077_g1;c495088_g1	orf length:1482 frame:3 start:2550 end:4031 gi|751801310|ref|XP_011210695.1| PREDICTED: protein transport protein Sec24C [Bactrocera dorsalis];orf length:2193 frame:3 start:1734 end:3926 gi|751801310|ref|XP_011210695.1| PREDICTED: protein transport protein	2	1	1	1	1.4	53.681	8371000	10181000
	c487012_g1	c487012_g1	orf length:1869 frame:2 start:152 end:2020 gi|929370075|ref|XP_014094907.1| PREDICTED: fat-body protein 1-like [Bactrocera oleae]	1	2	1	1	3.7	70.488	12561000	16713000	15718000
	c488570_g1	c488570_g1	orf length:1065 frame:3 start:111 end:1175 gi|751782110|ref|XP_011200246.1| PREDICTED: fat-body protein 1-like [Bactrocera dorsalis]	1	3	1	1	8.5	39.533	41194000	38812000	46465000
	c490129_g1	c490129_g1	orf length:2142 frame:1 start:178 end:2319 gi|751782110|ref|XP_011200246.1| PREDICTED: fat-body protein 1-like [Bactrocera dorsalis]	1	3	1	1	3.2	81.237	98734000	75065000	102080000
	c491761_g1	c491761_g1;c333216_g1	orf length:1443 frame:2 start:200 end:1642 gi|751444831|ref|XP_011176434.1| PREDICTED: T-complex protein 1 subunit eta [Bactrocera cucurbitae]	2	3	0	1	6.2	52.29	42528000	41772000	24110000
	c492161_g1	c492161_g1;c325528_g1	orf length:375 frame:2 start:146 end:520 gi|751440549|ref|XP_011190246.1| PREDICTED: probable prefoldin subunit 6 [Bactrocera cucurbitae];orf length:93 frame:-2 start:3 end:95 gi|751440549|ref|XP_011190246.1| PREDICTED: probable prefoldin subunit 6 [Bactro	2	2	2	2	19.2	14.401	31571000	30689000	25153000
	c540382_g1	c540382_g1;c546127_g1;c527967_g1;c494224_g1;c507070_g1;c522487_g1	orf length:657 frame:1 start:1771 end:2427 gi|751451775|ref|XP_011180229.1| PREDICTED: cGMP-dependent protein kinase, isozyme 2 forms cD5/T2 isoform X2 [Bactrocera cucurbitae];orf length:753 frame:2 start:2603 end:3355 gi|807036164|ref|XP_012159728.1| PRED	6	1	1	1	6.4	24.947	24915000		38844000
	c495105_g1	c495105_g1	orf length:3687 frame:2 start:2258 end:5944 gi|807027967|ref|XP_012157082.1| PREDICTED: titin-like [Ceratitis capitata]	1	5	2	2	3.5	135.37	22358000	18836000	23761000
	c495339_g1	c495339_g1	orf length:1314 frame:3 start:45 end:1358 gi|929360552|ref|XP_014089685.1| PREDICTED: basement membrane-specific heparan sulfate proteoglycan core protein isoform X2 [Bactrocera oleae]	1	3	1	1	8.2	48.326	12617000		12989000
	c497123_g1	c497123_g1	orf length:1194 frame:2 start:2000 end:3193 gi|1036059346|ref|XP_016932823.1| PREDICTED: glycine dehydrogenase (decarboxylating), mitochondrial-like [Drosophila suzukii]	1	3	1	1	11.3	44.19	75352000	73256000
	c498518_g1	c498518_g1;c115215_g1	orf length:1371 frame:1 start:172 end:1542 gi|751777183|ref|XP_011197588.1| PREDICTED: putative ATP-dependent RNA helicase me31b [Bactrocera dorsalis] gi|929368531|ref|XP_014094071.1| PREDICTED: putative ATP-dependent RNA helicase me31b [Bactrocera oleae];	2	2	2	2	3.7	51.914		12964000	19198000
	c499187_g1	c499187_g1	orf length:1542 frame:-3 start:1874 end:3415 gi|929374517|ref|XP_014097324.1| PREDICTED: myosin-IB [Bactrocera oleae]	1	1	1	1	3.3	58.436	12802000	18358000	13573000
	c499717_g1	c499717_g1	orf length:924 frame:2 start:911 end:1834 gi|929369114|ref|XP_014094386.1| PREDICTED: serine protease persephone-like [Bactrocera oleae]	1	1	1	1	4.9	34.149	9971700	12794000	9114100
	c499852_g1	c499852_g1;c546423_g1;c534571_g1	orf length:597 frame:1 start:58 end:654 gi|751777591|ref|XP_011197805.1| PREDICTED: FK506-binding protein 59 [Bactrocera dorsalis];orf length:456 frame:1 start:88 end:543 gi|751777591|ref|XP_011197805.1| PREDICTED: FK506-binding protein 59 [Bactrocera dors	3	3	2	2	15.1	21.592	16978000	11880000	11026000
	c499922_g1	c499922_g1	orf length:732 frame:1 start:172 end:903 gi|751781939|ref|XP_011200156.1| PREDICTED: signal recognition particle receptor subunit beta [Bactrocera dorsalis]	1	1	1	1	4.9	27.556	10531000	17834000	9835300
	c502422_g1	c502422_g1	orf length:738 frame:3 start:222 end:959 gi|751781648|ref|XP_011199998.1| PREDICTED: uncharacterized protein LOC105223836 [Bactrocera dorsalis]	1	4	1	1	16.3	26.791		18580000	14933000
	c502848_g1	c502848_g1	orf length:1569 frame:3 start:495 end:2063 gi|751784100|ref|XP_011201327.1| PREDICTED: titin [Bactrocera dorsalis]	1	1	1	1	2.1	57.917	32284000	49186000	42127000
	c503960_g1	c503960_g1	orf length:741 frame:2 start:3041 end:3781 gi|498989393|ref|XP_004531598.1| PREDICTED: fat-body protein 1 [Ceratitis capitata]	1	1	1	1	3.2	26.879	10869000	10068000	16783000
	c504789_g1	c504789_g1	orf length:957 frame:1 start:1 end:957 gi|929348373|ref|XP_014099353.1| PREDICTED: inorganic pyrophosphatase [Bactrocera oleae]	1	2	1	1	7.2	34.878	104900000	89192000	112970000
	c506104_g1	c506104_g1;c110442_g1;c522114_g1;c465432_g1;c496583_g1;c463433_g1;c475282_g1	orf length:3231 frame:1 start:1297 end:4527 gi|751456667|ref|XP_011182914.1| PREDICTED: phosphatidate phosphatase LPIN3 isoform X2 [Bactrocera cucurbitae];orf length:288 frame:1 start:1 end:288 gi|751456669|ref|XP_011182915.1| PREDICTED: phosphatidate phos	7	2	2	2	3	119.32	42392000	58768000	47563000
	c506195_g1	c506195_g1	orf length:4968 frame:3 start:72 end:5039 gi|751804289|ref|XP_011212320.1| PREDICTED: probable chitinase 3 [Bactrocera dorsalis]	1	1	1	1	0.8	181.32	51534000		96811000
	c507375_g1	c507375_g1	orf length:291 frame:-3 start:1153 end:1443 gi|807027759|ref|XP_012157016.1| PREDICTED: glucose dehydrogenase [FAD, quinone]-like [Ceratitis capitata]	1	1	1	1	10.3	10.583	12738000	24566000	11252000
	c507377_g1	c507377_g1	orf length:2697 frame:1 start:940 end:3636 gi|751782110|ref|XP_011200246.1| PREDICTED: fat-body protein 1-like [Bactrocera dorsalis]	1	6	0	1	6	100.37		2260300000	1221300000
	c511088_g1	c511088_g1	orf length:1185 frame:3 start:735 end:1919 gi|751478054|ref|XP_011194566.1| PREDICTED: angiotensin-converting enzyme [Bactrocera cucurbitae]	1	4	1	1	12.7	45.985	83932000	101500000
	c537321_g1	c537321_g1;c511270_g1;c518990_g1;c468325_g1;c549582_g1	orf length:849 frame:2 start:1958 end:2806 gi|929353273|ref|XP_014085692.1| PREDICTED: LETM1 and EF-hand domain-containing protein anon-60Da, mitochondrial [Bactrocera oleae] gi|929353275|ref|XP_014085693.1| PREDICTED: LETM1 and EF-hand domain-containing p	5	2	2	2	8.1	32.395	15090000		14312000
	c512218_g1	c512218_g1	orf length:1917 frame:1 start:4312 end:6228 gi|929363462|ref|XP_014091279.1| PREDICTED: spectrin beta chain, non-erythrocytic 5 isoform X1 [Bactrocera oleae]	1	2	1	1	3.1	70.11	11444000	13892000
	c512397_g1	c512397_g1;c525059_g1;c474755_g1	orf length:2490 frame:2 start:287 end:2776 gi|929352856|ref|XP_014085457.1| PREDICTED: transforming growth factor-beta-induced protein ig-h3 isoform X2 [Bactrocera oleae]	3	6	0	1	8.4	90.724	116950000	99093000	108000000
	c513598_g1	c513598_g1	orf length:1278 frame:3 start:642 end:1919 gi|557777516|ref|XP_005188392.1| PREDICTED: kinesin heavy chain [Musca domestica] gi|557777518|ref|XP_005188393.1| PREDICTED: kinesin heavy chain [Musca domestica] gi|557777520|ref|XP_005188394.1| PREDICTED: kines	1	3	0	1	9.9	47.289	57472000	49236000	54500000
	c517459_g1	c517459_g1	orf length:1218 frame:3 start:1719 end:2936 gi|751476440|ref|XP_011193706.1| PREDICTED: fat-body protein 1-like [Bactrocera cucurbitae]	1	5	1	1	12.8	45.81	1306200	4309400
	c526940_g1	c526940_g1;c471820_g1;c172898_g1	orf length:1116 frame:2 start:647 end:1762 gi|759075387|ref|XP_011347399.1| PREDICTED: succinate dehydrogenase [ubiquinone] flavoprotein subunit, mitochondrial [Cerapachys biroi] gi|607354218|gb|EZA48877.1| Succinate dehydrogenase [ubiquinone] flavoprotein	3	5	0	2	15.9	40.389	1245600000	210280000
	c527063_g1	c527063_g1	orf length:2127 frame:2 start:83 end:2209 gi|498985736|ref|XP_004530681.1| PREDICTED: larval serum protein 2 [Ceratitis capitata]	1	2	1	1	1.4	78.263	41846000		34864000
	c527529_g1	c527529_g1	orf length:594 frame:2 start:575 end:1168 gi|751783597|ref|XP_011201049.1| PREDICTED: ruvB-like helicase 1 [Bactrocera dorsalis]	1	2	2	2	16.7	22.199	22767000	20415000	29723000
	c532877_g1	c532877_g1;c545662_g1	orf length:690 frame:1 start:3043 end:3732 gi|751782094|ref|XP_011200238.1| PREDICTED: fat-body protein 1-like [Bactrocera dorsalis]	2	4	1	1	27	25.741	86069000	35616000	65390000
	c533267_g1	c533267_g1	orf length:1629 frame:2 start:419 end:2047 gi|751458887|ref|XP_011184129.1| PREDICTED: beta-galactosidase [Bactrocera cucurbitae] gi|751458889|ref|XP_011184130.1| PREDICTED: beta-galactosidase [Bactrocera cucurbitae] gi|751458891|ref|XP_011184131.1| PREDIC	1	2	2	2	4.2	60.369		34668000	58798000
	c535763_g1	c535763_g1	orf length:858 frame:2 start:527 end:1384 gi|751800021|ref|XP_011209996.1| PREDICTED: sorting nexin-6 isoform X2 [Bactrocera dorsalis]	1	1	1	1	4.5	32.659	18564000	14169000
	c535861_g1	c535861_g1;c209057_g1	orf length:828 frame:3 start:897 end:1724 gi|929359561|ref|XP_014089134.1| PREDICTED: putative apoptosis-inducing factor 1, mitochondrial isoform X1 [Bactrocera oleae] gi|929359563|ref|XP_014089135.1| PREDICTED: putative apoptosis-inducing factor 1, mitoch	2	2	2	2	10.1	30.625		33921000	32685000
	c542079_g1	c542079_g1	orf length:1359 frame:2 start:2282 end:3640 gi|929370075|ref|XP_014094907.1| PREDICTED: fat-body protein 1-like [Bactrocera oleae]	1	2	1	1	9.1	49.132		13614000000	17784000000
	c543221_g1	c543221_g1;c315972_g1	orf length:1599 frame:1 start:289 end:1887 gi|751447705|ref|XP_011178002.1| PREDICTED: cytochrome P450 12b1, mitochondrial-like [Bactrocera cucurbitae];orf length:465 frame:-1 start:2 end:466 gi|751447705|ref|XP_011178002.1| PREDICTED: cytochrome P450 12b1	2	2	1	1	3.8	59.345	41599000		43895000
	c544496_g1	c544496_g1	orf length:279 frame:2 start:281 end:559 gi|751793451|ref|XP_011206405.1| PREDICTED: L-xylulose reductase [Bactrocera dorsalis]	1	2	2	2	28	9.933		25975000	21992000
	c545780_g1	c545780_g1	orf length:2004 frame:1 start:1567 end:3570 gi|170030425|ref|XP_001843089.1| multidrug resistance-associated protein 2 [Culex quinquefasciatus] gi|167867330|gb|EDS30713.1| multidrug resistance-associated protein 2 [Culex quinquefasciatus]	1	2	2	2	4	73.904	22201000		18738000
	c547856_g1	c547856_g1	orf length:900 frame:1 start:49 end:948 gi|929351837|ref|XP_014103597.1| PREDICTED: regucalcin-like isoform X2 [Bactrocera oleae]	1	8	1	1	31.3	33.073	36512000	52824000	52533000
	c548527_g1	c548527_g1;c475840_g1;c550219_g1	orf length:714 frame:2 start:1502 end:2215 gi|751474567|ref|XP_011192685.1| PREDICTED: eukaryotic translation initiation factor 2A [Bactrocera cucurbitae];orf length:441 frame:3 start:579 end:1019 gi|929371288|ref|XP_014095554.1| PREDICTED: eukaryotic tran	3	2	2	2	11.3	26.575	13868000	22756000	13816000
	c548636_g1	c548636_g1;c286584_g1	orf length:825 frame:2 start:905 end:1729 gi|751475805|ref|XP_011193356.1| PREDICTED: serine/threonine-protein phosphatase 4 regulatory subunit 2 isoform X1 [Bactrocera cucurbitae];orf length:240 frame:1 start:79 end:318 gi|906463022|gb|KNC25179.1| Serine/	2	2	1	1	9.1	31.142	17782000	34488000	17390000
	c548863_g1	c548863_g1	orf length:1482 frame:1 start:265 end:1746 gi|751784914|ref|XP_011201772.1| PREDICTED: glucosidase 2 subunit beta [Bactrocera dorsalis]	1	1	1	1	2.2	54.409		22835000	42293000
	c550493_g1	c550493_g1	orf length:2331 frame:3 start:396 end:2726 gi|751796308|ref|XP_011207964.1| PREDICTED: LOW QUALITY PROTEIN: multidrug resistance protein homolog 49 [Bactrocera dorsalis]	1	4	1	2	5.3	85.047	47477000	28399000
	c555531_g1	c555531_g1;c192418_g1;c192415_g1	orf length:1974 frame:1 start:316 end:2289 gi|751470639|ref|XP_011190556.1| PREDICTED: cytosolic 10-formyltetrahydrofolate dehydrogenase [Bactrocera cucurbitae]	3	4	1	1	6.8	70.347	184210000	241730000	167180000
	c61853_g1	c61853_g1;c61851_g1	orf length:249 frame:1 start:238 end:486 gi|751450983|ref|XP_011179799.1| PREDICTED: acyl-CoA-binding protein-like [Bactrocera cucurbitae];orf length:249 frame:3 start:300 end:548 gi|751450983|ref|XP_011179799.1| PREDICTED: acyl-CoA-binding protein-like [B	2	2	2	2	32.5	9.1634		18500000	14743000
	c81035_g1	c81035_g1	orf length:297 frame:-1 start:90 end:386 gi|751799309|ref|XP_011209611.1| PREDICTED: uncharacterized protein LOC105230519 [Bactrocera dorsalis]	1	1	1	1	16.2	10.616	37870000	22934000	24556000
	c108145_g1	c108145_g1	orf length:144 frame:3 start:1452 end:1595 gi|907607210|ref|XP_013112752.1| PREDICTED: uncharacterized protein LOC106090931 isoform X1 [Stomoxys calcitrans]	1	1	1	1	29.2	5.3793				11710000	7837800
	c116594_g1	c116594_g1;c466820_g1	orf length:264 frame:3 start:3 end:266 gi|929368035|ref|XP_014093796.1| PREDICTED: ubiquitin-like-conjugating enzyme ATG3 [Bactrocera oleae];orf length:999 frame:2 start:155 end:1153 gi|751438258|ref|XP_011177815.1| PREDICTED: ubiquitin-like-conjugating en	2	1	1	1	20.5	10.43					12867000	13101000
	c117122_g1	c117122_g1	orf length:330 frame:-2 start:31 end:360 gi|751442414|ref|XP_011195851.1| PREDICTED: spectrin beta chain, non-erythrocytic 5 isoform X3 [Bactrocera cucurbitae]	1	1	1	1	8.2	12.925					7512100	11124000
	c119655_g1	c119655_g1	orf length:576 frame:-1 start:321 end:896 gi|929350393|ref|XP_014102793.1| PREDICTED: uncharacterized protein LOC106627254 isoform X1 [Bactrocera oleae]	1	3	3	3	14.1	21.439				32828000	37558000	30866000
	c145014_g1	c145014_g1	orf length:216 frame:3 start:3 end:218 gi|751793706|ref|XP_011206542.1| PREDICTED: uncharacterized protein LOC105228416 [Bactrocera dorsalis]	1	1	1	1	20.8	7.9341					34868000	48686000
	c164450_g1	c164450_g1	orf length:105 frame:-3 start:107 end:211 gi|751801210|ref|XP_011210638.1| PREDICTED: adult cuticle protein 1 [Bactrocera dorsalis]	1	1	1	1	77.1	3.4799				51717000	118930000	42645000
	c174683_g1	c174683_g1;c174682_g1;c174681_g1;c487375_g1;c488534_g1;c476481_g1	orf length:99 frame:3 start:153 end:251 gi|751776161|ref|XP_011214763.1| PREDICTED: coatomer subunit gamma [Bactrocera dorsalis];orf length:105 frame:3 start:147 end:251 gi|929375865|ref|XP_014098066.1| PREDICTED: coatomer subunit gamma [Bactrocera oleae];	6	1	1	1	30.3	3.8784				9161400	18383000
	c176626_g1	c176626_g1;c176627_g1;c480835_g1;c455610_g1;c491845_g1;c554594_g1;c479908_g1;c469040_g1;c539809_g1	orf length:276 frame:2 start:50 end:325 gi|929354456|ref|XP_014086340.1| PREDICTED: uncharacterized protein LOC106614920 [Bactrocera oleae];orf length:321 frame:1 start:1 end:321 gi|929354456|ref|XP_014086340.1| PREDICTED: uncharacterized protein LOC106614	9	2	2	2	26.1	9.992				13944000	18899000	17149000
	c182135_g1	c182135_g1	orf length:741 frame:2 start:86 end:826 gi|751447832|ref|XP_011178071.1| PREDICTED: uncharacterized protein LOC105209384 [Bactrocera cucurbitae]	1	2	2	2	8.5	27.274				20161000	21827000	22105000
	c192589_g1	c192589_g1	orf length:510 frame:-1 start:179 end:688 gi|498958735|ref|XP_004524362.1| PREDICTED: homeotic protein female sterile-like [Ceratitis capitata]	1	3	3	3	36.5	18.557				31760000		26911000
	c196106_g1	c196106_g1;c458865_g1;c451293_g1	orf length:123 frame:-2 start:156 end:278 gi|751447101|ref|XP_011177671.1| PREDICTED: LIM and senescent cell antigen-like-containing domain protein 1 isoform X1 [Bactrocera cucurbitae] gi|751791248|ref|XP_011205212.1| PREDICTED: LIM and senescent cell anti	3	1	1	1	22	4.5793					15491000	13417000
	c300409_g1	c300409_g1;c495904_g1;c496811_g1;c489967_g1	orf length:147 frame:1 start:514 end:660 gi|807028385|ref|XP_012157211.1| PREDICTED: LOW QUALITY PROTEIN: glucose transporter type 1 [Ceratitis capitata];orf length:567 frame:1 start:1702 end:2268 gi|807028385|ref|XP_012157211.1| PREDICTED: LOW QUALITY PRO	4	1	1	1	26.5	5.5953				19768000	22912000
	c302598_g1	c302598_g1	orf length:1080 frame:-2 start:580 end:1659 gi|910321848|ref|XP_013163895.1| PREDICTED: developmentally-regulated GTP-binding protein 1-like [Papilio xuthus]	1	1	1	1	3.9	40.559				52022000	35255000
	c319738_g1	c319738_g1	orf length:495 frame:-2 start:10 end:504 gi|751441585|ref|XP_011195394.1| PREDICTED: larval cuticle protein A2B [Bactrocera cucurbitae]	1	5	5	5	35.8	17.145				115460000	93034000	108880000
	c342327_g1	c342327_g1	orf length:585 frame:-3 start:100 end:684 gi|910314872|ref|XP_013181671.1| PREDICTED: 60S ribosomal protein L15-like [Papilio xuthus] gi|910315066|ref|XP_013181782.1| PREDICTED: 60S ribosomal protein L15-like [Papilio xuthus] gi|326578137|gb|ADZ95712.1| 60	1	3	3	3	19.5	22.828				99033000	142280000	81130000
	c376933_g1	c376933_g1	orf length:378 frame:-3 start:3 end:380 gi|910316816|ref|XP_013182744.1| PREDICTED: uncharacterized protein LOC106128829 [Papilio xuthus] gi|910317432|ref|XP_013161493.1| PREDICTED: uncharacterized protein LOC106113313 [Papilio xuthus] gi|326566477|gb|ADZ9	1	2	2	2	15.1	14.745				48769000	50069000	71494000
	c452682_g1	c452682_g1;c449860_g1;c549327_g1	orf length:468 frame:1 start:175 end:642 gi|751478452|ref|XP_011194777.1| PREDICTED: ubiquitin-40S ribosomal protein S27a [Bactrocera cucurbitae] gi|751478454|ref|XP_011194778.1| PREDICTED: ubiquitin-40S ribosomal protein S27a [Bactrocera cucurbitae] gi|92	3	3	1	1	21.8	17.947				56454000	88989000	70321000
	c450078_g1	c450078_g1	orf length:2106 frame:2 start:899 end:3004 gi|751781028|ref|XP_011199663.1| PREDICTED: paramyosin, long form isoform X3 [Bactrocera dorsalis]	1	7	1	1	8.5	77.847				91688000	95226000	87725000
	c451196_g1	c451196_g1;c483470_g1;c464266_g1	orf length:5346 frame:1 start:295 end:5640 gi|929352535|ref|XP_014085277.1| PREDICTED: proteasome-associated protein ECM29 homolog isoform X1 [Bactrocera oleae];orf length:2565 frame:2 start:1442 end:4006 gi|929352535|ref|XP_014085277.1| PREDICTED: proteas	3	2	1	2	1.3	197.22					10581000	11986000
	c451443_g1	c451443_g1;c491297_g1	orf length:324 frame:1 start:109 end:432 gi|24644103|ref|NP_524230.2| ubiquitin conjugating enzyme 6, isoform A [Drosophila melanogaster] gi|386765106|ref|NP_001246916.1| ubiquitin conjugating enzyme 6, isoform C [Drosophila melanogaster] gi|125776860|ref|	2	1	1	1	15.7	12.259				12040000	12147000	8666500
	c452097_g1	c452097_g1;c502311_g1	orf length:1305 frame:3 start:315 end:1619 gi|751471293|ref|XP_011190915.1| PREDICTED: CDK5RAP3-like protein [Bactrocera cucurbitae];orf length:1356 frame:3 start:609 end:1964 gi|751471293|ref|XP_011190915.1| PREDICTED: CDK5RAP3-like protein [Bactrocera cu	2	1	1	1	3.4	49.438				45871000	37519000
	c453109_g1	c453109_g1	orf length:1056 frame:3 start:3 end:1058 gi|751785666|ref|XP_011202177.1| PREDICTED: uncharacterized protein LOC105225424 [Bactrocera dorsalis]	1	3	3	3	10.2	39.249					8434700	11352000
	c453304_g1	c453304_g1;c551268_g1;c545225_g1;c495759_g1;c520550_g1;c544646_g1;c474186_g1	orf length:429 frame:1 start:1741 end:2169 gi|291866|gb|AAA35578.1| ATPase [Homo sapiens];orf length:1722 frame:1 start:187 end:1908 gi|751800007|ref|XP_011209989.1| PREDICTED: V-type proton ATPase catalytic subunit A isoform 2 [Bactrocera dorsalis] gi|751	7	4	1	1	31.5	16.226					18262000	10863000
	c453624_g1	c453624_g1;c503109_g1	orf length:3600 frame:1 start:2215 end:5814 gi|751805137|ref|XP_011212785.1| PREDICTED: dynein heavy chain, cytoplasmic [Bactrocera dorsalis];orf length:2517 frame:-3 start:1652 end:4168 gi|751805137|ref|XP_011212785.1| PREDICTED: dynein heavy chain, cytop	2	2	2	2	1.7	134.58					24410000	24304000
	c489547_g1	c489547_g1;c474844_g1;c454383_g1;c491599_g1	orf length:732 frame:1 start:1810 end:2541 gi|751793580|ref|XP_011206474.1| PREDICTED: alpha-tocopherol transfer protein-like isoform X1 [Bactrocera dorsalis] gi|751793582|ref|XP_011206475.1| PREDICTED: alpha-tocopherol transfer protein-like isoform X1 [Ba	4	2	2	2	9	28.031				43395000	53040000
	c456013_g1	c456013_g1;c449842_g1	orf length:3927 frame:3 start:279 end:4205 gi|751442402|ref|XP_011195843.1| PREDICTED: spectrin beta chain, non-erythrocytic 5 isoform X2 [Bactrocera cucurbitae] gi|751442404|ref|XP_011195844.1| PREDICTED: spectrin beta chain, non-erythrocytic 5 isoform X2	2	2	1	2	1.6	146.27					9349300	10023000
	c457230_g1	c457230_g1;c478795_g1;c499348_g1;c535891_g1;c540581_g1;c531695_g1;c521991_g1;c544501_g1;c541592_g1;c489414_g1;c552638_g1;c526773_g1;c471443_g1	orf length:1272 frame:3 start:636 end:1907 gi|751787407|ref|XP_011203119.1| PREDICTED: extended synaptotagmin-2-B isoform X3 [Bactrocera dorsalis] gi|751787409|ref|XP_011203120.1| PREDICTED: extended synaptotagmin-2-B isoform X3 [Bactrocera dorsalis];orf l	13	6	1	3	19.1	47.325				37307000	77511000	66622000
	c457255_g1	c457255_g1	orf length:477 frame:1 start:1135 end:1611 gi|906462775|gb|KNC24972.1| hypothetical protein FF38_11799 [Lucilia cuprina]	1	1	1	1	5.7	17.895					5662900	5879600
	c457699_g1	c457699_g1	orf length:2028 frame:1 start:82 end:2109 gi|929379110|ref|XP_014099865.1| PREDICTED: larval serum protein 2 [Bactrocera oleae]	1	2	1	1	4.1	73.818				21899000		20370000
	c517414_g1	c517414_g1;c461464_g1;c458036_g1;c498903_g1;c489200_g1;c454432_g1;c493703_g1;c470293_g1;c458195_g1;c485256_g1;c469711_g1;c537817_g1;c541516_g1;c528113_g1;c466853_g1;c542235_g1;c503295_g1;c460909_g1;c507443_g1;c553442_g1;c294686_g1;c294685_g1;c488739_g1;c552118_g1;c517114_g1;c523677_g1;c508352_g1	orf length:636 frame:1 start:178 end:813 gi|498963671|ref|XP_004525247.1| PREDICTED: uncharacterized protein LOC101451629 isoform X10 [Ceratitis capitata];orf length:636 frame:2 start:209 end:844 gi|498963671|ref|XP_004525247.1| PREDICTED: uncharacterized	27	14	0	1	65.1	24.081				37377000	36739000
	c458144_g1	c458144_g1;c182577_g1	orf length:1947 frame:2 start:203 end:2149 gi|751462865|ref|XP_011186304.1| PREDICTED: putative ferric-chelate reductase 1 homolog isoform X1 [Bactrocera cucurbitae] gi|751462867|ref|XP_011186305.1| PREDICTED: putative ferric-chelate reductase 1 homolog is	2	3	3	3	6.2	71.246				53555000	72368000
	c462042_g1	c462042_g1;c540715_g1;c502610_g1;c535222_g1;c541014_g1;c503068_g1;c513768_g1	orf length:1254 frame:3 start:987 end:2240 gi|751800462|ref|XP_011210233.1| PREDICTED: ATP-dependent RNA helicase bel isoform X1 [Bactrocera dorsalis] gi|751800464|ref|XP_011210234.1| PREDICTED: ATP-dependent RNA helicase bel isoform X1 [Bactrocera dorsali	7	8	1	3	22.5	47.394					61655000	116390000
	c462733_g1	c462733_g1	orf length:1755 frame:3 start:2235 end:3989 gi|751801190|ref|XP_011210627.1| PREDICTED: CD109 antigen-like isoform X1 [Bactrocera dorsalis]	1	1	1	1	1.9	65.158				29984000	38933000	37333000
	c522442_g1	c522442_g1;c465155_g1;c489942_g1;c464241_g1;c524209_g1;c553101_g1;c528570_g1	orf length:402 frame:2 start:470 end:871 gi|969463908|ref|XP_001357836.3| uncharacterized protein Dpse_GA21732, isoform A [Drosophila pseudoobscura pseudoobscura] gi|950764560|gb|EAL26971.3| uncharacterized protein Dpse_GA21732, isoform A [Drosophila pseud	7	2	2	2	13.4	15.279				25397000	23144000	32457000
	c509449_g1	c509449_g1;c464540_g1;c509383_g1;c479733_g1;c533556_g1;c474133_g1	orf length:564 frame:2 start:14 end:577 gi|751775467|ref|XP_011214391.1| PREDICTED: cell wall protein IFF6 [Bactrocera dorsalis];orf length:1086 frame:3 start:552 end:1637 gi|751775467|ref|XP_011214391.1| PREDICTED: cell wall protein IFF6 [Bactrocera dorsa	6	2	2	2	19.1	19.435				27805000	16088000	17913000
	c466145_g1	c466145_g1;c551013_g1;c506386_g1;c518006_g1;c487790_g1;c473022_g1	orf length:1779 frame:3 start:438 end:2216 gi|929359459|ref|XP_014089075.1| PREDICTED: mitochondrial import receptor subunit TOM70 [Bactrocera oleae] gi|929359461|ref|XP_014089076.1| PREDICTED: mitochondrial import receptor subunit TOM70 [Bactrocera oleae]	6	2	2	2	3.5	67.527				8740800		17832000
	c469074_g1	c469074_g1	orf length:4314 frame:3 start:3 end:4316 gi|751801071|ref|XP_011210562.1| PREDICTED: nesprin-1 [Bactrocera dorsalis]	1	3	1	1	2.2	154.07				24933000	27702000	22385000
	c469512_g1	c469512_g1;c522561_g1;c549098_g1	orf length:549 frame:3 start:1395 end:1943 gi|929374094|ref|XP_014097093.1| PREDICTED: LOW QUALITY PROTEIN: uncharacterized protein LOC106622441, partial [Bactrocera oleae];orf length:1221 frame:2 start:3410 end:4630 gi|929374094|ref|XP_014097093.1| PREDIC	3	1	1	1	6.6	20.189				17410000		13001000
	c471472_g1	c471472_g1	orf length:1701 frame:2 start:794 end:2494 gi|751775971|ref|XP_011214661.1| PREDICTED: E3 UFM1-protein ligase 1 homolog [Bactrocera dorsalis]	1	1	1	1	1.6	63.697				8346000		10906000
	c473891_g1	c473891_g1	orf length:618 frame:3 start:114 end:731 gi|751449500|ref|XP_011178983.1| PREDICTED: NECAP-like protein CG9132 isoform X1 [Bactrocera cucurbitae]	1	1	1	1	6.3	21.842				17308000	20051000	19982000
	c497112_g1	c497112_g1;c474365_g1	orf length:738 frame:2 start:446 end:1183 gi|929374094|ref|XP_014097093.1| PREDICTED: LOW QUALITY PROTEIN: uncharacterized protein LOC106622441, partial [Bactrocera oleae];orf length:777 frame:3 start:183 end:959 gi|929374094|ref|XP_014097093.1| PREDICTED:	2	1	1	1	8.5	27.293					30420000	71792000
	c476881_g1	c476881_g1	orf length:1359 frame:3 start:810 end:2168 gi|751782110|ref|XP_011200246.1| PREDICTED: fat-body protein 1-like [Bactrocera dorsalis]	1	5	1	1	12.1	48.558				216520000	259780000	199450000
	c479540_g1	c479540_g1;c543085_g1	orf length:639 frame:1 start:1021 end:1659 gi|929374094|ref|XP_014097093.1| PREDICTED: LOW QUALITY PROTEIN: uncharacterized protein LOC106622441, partial [Bactrocera oleae];orf length:2436 frame:3 start:3 end:2438 gi|929374094|ref|XP_014097093.1| PREDICTED	2	2	2	2	13.1	23.678				14123000	8471400	12150000
	c479709_g1	c479709_g1;c543106_g1;c544373_g1;c549128_g1;c460343_g1;c482167_g1;c545537_g1	orf length:651 frame:3 start:891 end:1541 gi|807016784|ref|XP_012159315.1| PREDICTED: chitinase-like protein Idgf3 isoform X3 [Ceratitis capitata]	7	5	1	1	32.3	23.89				23193000	24942000	30445000
	c479736_g1	c479736_g1	orf length:963 frame:1 start:109 end:1071 gi|751802966|ref|XP_011211600.1| PREDICTED: short-chain dehydrogenase/reductase family 16C member 6 [Bactrocera dorsalis]	1	2	2	2	10.3	35.647					15373000	15153000
	c480240_g1	c480240_g1	orf length:285 frame:3 start:9 end:293 gi|938076120|gb|KPP72985.1| bifunctional purine biosynthesis protein PURH-like [Scleropages formosus]	1	2	1	1	26.3	10.59				138940000	193810000	181510000
	c505695_g1	c505695_g1;c545131_g1;c522551_g1;c481242_g1;c531779_g1;c498723_g1;c496738_g1;c506718_g1;c451841_g1;c449505_g1;c516794_g1;c459855_g1	orf length:477 frame:3 start:204 end:680 gi|751445890|ref|XP_011177010.1| PREDICTED: inositol oxygenase [Bactrocera cucurbitae];orf length:747 frame:1 start:610 end:1356 gi|751445890|ref|XP_011177010.1| PREDICTED: inositol oxygenase [Bactrocera cucurbitae]	12	2	2	2	14.5	18.406				17083000		16503000
	c482699_g1	c482699_g1	orf length:1056 frame:2 start:263 end:1318 gi|929378138|ref|XP_014099333.1| PREDICTED: uncharacterized protein KIAA0754 [Bactrocera oleae]	1	2	2	2	6.2	37.17				16786000	28747000	17940000
	c483169_g1	c483169_g1	orf length:1413 frame:1 start:1498 end:2910 gi|751470494|ref|XP_011190477.1| PREDICTED: uncharacterized protein LOC105217257 isoform X2 [Bactrocera cucurbitae]	1	6	2	6	17.8	51.838				53644000	54624000	71603000
	c483321_g1	c483321_g1	orf length:252 frame:3 start:1110 end:1361 gi|751439738|ref|XP_011185873.1| PREDICTED: protein lethal(3)malignant blood neoplasm 1 isoform X1 [Bactrocera cucurbitae]	1	1	1	1	16.7	9.8047				15946000		12905000
	c501436_g1	c501436_g1;c483431_g1;c484538_g1;c499417_g1	orf length:1221 frame:2 start:818 end:2038 gi|751475536|ref|XP_011193213.1| PREDICTED: GDP-Man:Man(3)GlcNAc(2)-PP-Dol alpha-1,2-mannosyltransferase [Bactrocera cucurbitae];orf length:1221 frame:1 start:790 end:2010 gi|751475536|ref|XP_011193213.1| PREDICTE	4	1	1	1	3.2	46.982				14332000	7367100
	c507255_g1	c507255_g1;c519090_g1;c485817_g1;c132386_g1;c494487_g1;c526964_g1;c541744_g1;c506333_g1;c475382_g1;c518231_g1;c489830_g1;c543621_g1;c458067_g1	orf length:1569 frame:-1 start:1049 end:2617 gi|929374094|ref|XP_014097093.1| PREDICTED: LOW QUALITY PROTEIN: uncharacterized protein LOC106622441, partial [Bactrocera oleae];orf length:1590 frame:1 start:2287 end:3876 gi|929374094|ref|XP_014097093.1| PRED	13	2	2	2	5.5	56.156				12733000	8138700
	c486988_g1	c486988_g1;c523928_g1;c484307_g1;c513184_g1;c458766_g1;c488346_g1;c521831_g1;c512370_g1;c537223_g1;c480326_g1;c501825_g1;c541355_g1	orf length:1197 frame:3 start:213 end:1409 gi|751802515|ref|XP_011211352.1| PREDICTED: isocitrate dehydrogenase [NAD] subunit gamma, mitochondrial isoform X2 [Bactrocera dorsalis];orf length:684 frame:1 start:490 end:1173 gi|751802517|ref|XP_011211353.1| P	12	8	1	1	24.1	44.065				43321000	22349000
	c487030_g1	c487030_g1;c470492_g1	orf length:1836 frame:2 start:140 end:1975 gi|94468966|gb|ABF18332.1| heat shock cognate 70 [Aedes aegypti]	2	7	0	1	8.5	68.378				28625000		35575000
	c488240_g1	c488240_g1	orf length:1116 frame:1 start:1462 end:2577 gi|751476438|ref|XP_011193704.1| PREDICTED: fat-body protein 1 [Bactrocera cucurbitae]	1	7	0	1	18.8	42.331				427990000	601390000	369740000
	c492999_g1	c492999_g1	orf length:555 frame:1 start:1153 end:1707 gi|751782798|ref|XP_011200619.1| PREDICTED: BAG domain-containing protein Samui isoform X4 [Bactrocera dorsalis]	1	1	1	1	5.4	20.846				12522000	15919000	12081000
	c537447_g1	c537447_g1;c496840_g1;c164431_g1;c164427_g1;c512331_g1	orf length:423 frame:1 start:64 end:486 gi|751467177|ref|XP_011188659.1| PREDICTED: larval cuticle protein LCP-17 [Bactrocera cucurbitae];orf length:423 frame:3 start:63 end:485 gi|751467177|ref|XP_011188659.1| PREDICTED: larval cuticle protein LCP-17 [Bac	5	6	1	1	67.4	15.273				61782000	92836000	100640000
	c499129_g1	c499129_g1;c497318_g1	orf length:471 frame:3 start:111 end:581 gi|751778252|ref|XP_011198162.1| PREDICTED: RNA-binding protein cabeza [Bactrocera dorsalis];orf length:591 frame:1 start:115 end:705 gi|929365409|ref|XP_014092346.1| PREDICTED: RNA-binding protein cabeza isoform X1	2	2	2	2	15.3	15.871				11147000	12938000	20621000
	c497950_g1	c497950_g1	orf length:483 frame:1 start:838 end:1320 gi|929375893|ref|XP_014098081.1| PREDICTED: uncharacterized protein LOC106623186, partial [Bactrocera oleae]	1	2	1	1	13	17.157				31938000	28386000	34334000
	c498319_g1	c498319_g1	orf length:5622 frame:1 start:3244 end:8865 gi|751461955|ref|XP_011185806.1| PREDICTED: uncharacterized protein LOC105214212 [Bactrocera cucurbitae]	1	5	4	4	2.6	208.24				59754000	64235000	60318000
	c498830_g1	c498830_g1;c526769_g1	orf length:504 frame:2 start:245 end:748 gi|929377889|ref|XP_014099193.1| PREDICTED: ras-like protein 2 [Bactrocera oleae];orf length:318 frame:-2 start:124 end:441 gi|929377889|ref|XP_014099193.1| PREDICTED: ras-like protein 2 [Bactrocera oleae]	2	2	2	2	16.1	19.547				43004000	41446000	34290000
	c498898_g1	c498898_g1	orf length:807 frame:3 start:138 end:944 gi|751771962|ref|XP_011208110.1| PREDICTED: NADH dehydrogenase [ubiquinone] 1 alpha subcomplex subunit 9, mitochondrial [Bactrocera dorsalis]	1	3	2	3	7.4	29.947					65494000	64568000
	c503096_g1	c503096_g1;c492237_g1;c523337_g1;c447209_g1;c463551_g1	orf length:1089 frame:-2 start:242 end:1330 gi|807023431|ref|XP_012155706.1| PREDICTED: uncharacterized protein LOC101459947 isoform X2 [Ceratitis capitata];orf length:441 frame:1 start:1183 end:1623 gi|807023429|ref|XP_012155705.1| PREDICTED: uncharacteri	5	4	4	4	14.9	36.855				2109600000	2279300000	2011500000
	c503919_g1	c503919_g1;c548412_g1;c522148_g1;c528095_g1;c490672_g1	orf length:3942 frame:2 start:113 end:4054 gi|929376144|ref|XP_014098225.1| PREDICTED: ankyrin-3-like [Bactrocera oleae];orf length:1053 frame:1 start:592 end:1644 gi|751478906|ref|XP_011195018.1| PREDICTED: ankyrin-3 [Bactrocera cucurbitae];orf length:128	5	2	2	2	2.1	144.98				11385000	11037000	9977800
	c504420_g1	c504420_g1	orf length:540 frame:-2 start:218 end:757 gi|751476440|ref|XP_011193706.1| PREDICTED: fat-body protein 1-like [Bactrocera cucurbitae]	1	6	1	1	61.1	20.164				93916000	67762000	47818000
	c66360_g1	c66360_g1;c504657_g1	orf length:180 frame:3 start:3 end:182 gi|929348450|ref|XP_014099761.1| PREDICTED: uncharacterized protein LOC106624542 [Bactrocera oleae];orf length:252 frame:-2 start:1661 end:1912 gi|751467147|ref|XP_011188641.1| PREDICTED: uncharacterized protein LOC10	2	1	1	1	18.3	6.7623				25031000	13364000	14427000
	c504662_g1	c504662_g1	orf length:480 frame:3 start:399 end:878 gi|929346943|ref|XP_014091899.1| PREDICTED: farnesol dehydrogenase-like [Bactrocera oleae]	1	1	1	1	6.9	17.401				31047000	42951000	48648000
	c505907_g1	c505907_g1	orf length:852 frame:2 start:212 end:1063 gi|751804816|ref|XP_011212611.1| PREDICTED: delta-1-pyrroline-5-carboxylate dehydrogenase, mitochondrial [Bactrocera dorsalis] gi|751804818|ref|XP_011212612.1| PREDICTED: delta-1-pyrroline-5-carboxylate dehydrogena	1	2	2	2	7.7	30.566				34856000	39584000	42365000
	c506041_g1	c506041_g1	orf length:3834 frame:1 start:157 end:3990 gi|751770597|ref|XP_011200405.1| PREDICTED: apolipophorins [Bactrocera dorsalis]	1	3	1	1	2.3	140.49				6572300	6788900	7090800
	c507276_g1	c507276_g1	orf length:300 frame:2 start:1634 end:1933 gi|807020242|ref|XP_012154722.1| PREDICTED: endocuticle structural protein SgAbd-6 [Ceratitis capitata]	1	4	4	4	59	10.943				418520000	670980000	539490000
	c508026_g1	c508026_g1;c546601_g1;c476973_g1;c496775_g1;c480205_g1;c503385_g1;c454668_g1;c498769_g1;c476107_g1;c521332_g1	orf length:1449 frame:1 start:8224 end:9672 gi|751782792|ref|XP_011200616.1| PREDICTED: BAG domain-containing protein Samui isoform X1 [Bactrocera dorsalis];orf length:1608 frame:2 start:293 end:1900 gi|929368319|ref|XP_014093953.1| PREDICTED: BAG domain-c	10	2	1	2	3.7	52.945				24319000	17661000	17147000
	c508436_g1	c508436_g1	orf length:525 frame:2 start:2063 end:2587 gi|498983682|ref|XP_004530178.1| PREDICTED: syntaxin-1A [Ceratitis capitata] gi|498983686|ref|XP_004530179.1| PREDICTED: syntaxin-1A [Ceratitis capitata] gi|498983690|ref|XP_004530180.1| PREDICTED: syntaxin-1A [Ce	1	3	2	3	20.6	20.359				32985000	51401000	36286000
	c525128_g1	c525128_g1;c510492_g1	orf length:675 frame:-3 start:1335 end:2009 gi|751776506|ref|XP_011197217.1| PREDICTED: protein yellow [Bactrocera dorsalis];orf length:675 frame:-3 start:212 end:886 gi|751776506|ref|XP_011197217.1| PREDICTED: protein yellow [Bactrocera dorsalis]	2	3	1	1	18.7	25.489					167620000	60863000
	c510757_g1	c510757_g1	orf length:1752 frame:2 start:1760 end:3511 gi|751771747|ref|XP_011207048.1| PREDICTED: muscle M-line assembly protein unc-89-like [Bactrocera dorsalis]	1	4	0	1	9.2	63.594					13936000	8204500
	c512991_g1	c512991_g1	orf length:759 frame:1 start:157 end:915 gi|751478922|ref|XP_011195027.1| PREDICTED: ER membrane protein complex subunit 3 [Bactrocera cucurbitae]	1	1	1	1	6.3	28.701				14778000	16395000
	c515132_g1	c515132_g1;c469726_g1;c503107_g1;c489786_g1	orf length:1791 frame:1 start:736 end:2526 gi|929361101|ref|XP_014089982.1| PREDICTED: sarcalumenin [Bactrocera oleae] gi|929361103|ref|XP_014089983.1| PREDICTED: sarcalumenin [Bactrocera oleae];orf length:1551 frame:2 start:2129 end:3679 gi|929361101|ref|	4	13	1	1	31	67.745					18633000	19544000
	c516439_g1	c516439_g1	orf length:882 frame:2 start:326 end:1207 gi|968077901|ref|XP_002067769.2| uncharacterized protein Dwil_GK12605 [Drosophila willistoni] gi|946583594|gb|EDW78755.2| uncharacterized protein Dwil_GK12605 [Drosophila willistoni]	1	3	1	1	9.9	33.278				13419000		15670000
	c516647_g1	c516647_g1	orf length:291 frame:1 start:754 end:1044 gi|929361623|ref|XP_014090264.1| PREDICTED: rRNA 2&apos;-O-methyltransferase fibrillarin [Bactrocera oleae]	1	1	1	1	14.4	10.911				40351000	32062000
	c517646_g1	c517646_g1;c526859_g1;c488190_g1	orf length:1764 frame:1 start:3196 end:4959 gi|751801071|ref|XP_011210562.1| PREDICTED: nesprin-1 [Bactrocera dorsalis]	3	5	2	2	9	66.012				16855000		17521000
	c518241_g1	c518241_g1;c457117_g1	orf length:1047 frame:3 start:147 end:1193 gi|13430414|gb|AAK25829.1|AF358263_1 actin E2 [Drosophila virilis]	2	7	1	1	11.2	39.548					23574000	11549000
	c519871_g1	c519871_g1;c513563_g1;c487312_g1	orf length:2394 frame:3 start:1038 end:3431 gi|751799646|ref|XP_011209792.1| PREDICTED: uncharacterized protein LOC105230607 isoform X9 [Bactrocera dorsalis]	3	4	1	1	7.6	88.892				29680000	48787000	41207000
	c520834_g1	c520834_g1	orf length:1350 frame:2 start:737 end:2086 gi|751782110|ref|XP_011200246.1| PREDICTED: fat-body protein 1-like [Bactrocera dorsalis]	1	8	0	1	16.9	49.605				216350000	173680000	201560000
	c524872_g1	c524872_g1	orf length:174 frame:2 start:203 end:376 gi|906470718|gb|KNC31184.1| hypothetical protein FF38_14391 [Lucilia cuprina]	1	1	1	1	19	6.8348				15879000	24798000	26390000
	c524922_g1	c524922_g1;c375747_g1;c375745_g1	orf length:579 frame:3 start:189 end:767 gi|751477348|ref|XP_011194199.1| PREDICTED: fructose-1,6-bisphosphatase 1 isoform X1 [Bactrocera cucurbitae]	3	7	1	1	32.1	20.669				23441000	23486000
	c527349_g1	c527349_g1	orf length:480 frame:1 start:148 end:627 gi|929373722|ref|XP_014096887.1| PREDICTED: uncharacterized protein LOC106622280 [Bactrocera oleae]	1	1	1	1	6.2	17.993					13345000	16801000
	c528485_g1	c528485_g1	orf length:1002 frame:1 start:148 end:1149 gi|751456084|ref|XP_011182592.1| PREDICTED: guanine deaminase [Bactrocera cucurbitae]	1	1	1	1	5.1	36.968				27300000	23934000
	c528620_g1	c528620_g1	orf length:1683 frame:1 start:127 end:1809 gi|751453525|ref|XP_011181186.1| PREDICTED: angiotensin-converting enzyme [Bactrocera cucurbitae]	1	2	1	1	4.3	63.349				54107000	82282000	49930000
	c528645_g1	c528645_g1	orf length:1788 frame:1 start:262 end:2049 gi|751476855|ref|XP_011193927.1| PREDICTED: phosphoenolpyruvate carboxykinase [GTP] [Bactrocera cucurbitae]	1	3	1	1	4.4	66.279				8785800		12513000
	c531960_g1	c531960_g1;c506196_g1;c474689_g1;c501840_g1	orf length:2061 frame:2 start:65 end:2125 gi|751459212|ref|XP_011184311.1| PREDICTED: larval serum protein 2 [Bactrocera cucurbitae]	4	7	0	1	6.6	77.846				9345500	5243400
	c535059_g1	c535059_g1	orf length:945 frame:3 start:432 end:1376 gi|498996964|ref|XP_004533485.1| PREDICTED: V-type proton ATPase subunit C [Ceratitis capitata] gi|498996968|ref|XP_004533486.1| PREDICTED: V-type proton ATPase subunit C [Ceratitis capitata] gi|498996972|ref|XP_00	1	2	1	1	7.3	34.613				40365000		43996000
	c535665_g1	c535665_g1	orf length:603 frame:3 start:1203 end:1805 gi|751794466|ref|XP_011206956.1| PREDICTED: chitinase-like protein Idgf1 [Bactrocera dorsalis]	1	3	3	3	11.9	22.719				34108000	33895000	24459000
	c538656_g1	c538656_g1;c535032_g1;c475532_g1;c460158_g1	orf length:2931 frame:2 start:788 end:3718 gi|751782110|ref|XP_011200246.1| PREDICTED: fat-body protein 1-like [Bactrocera dorsalis]	4	16	0	1	15.8	109.83				105570000	107670000	159940000
	c539742_g1	c539742_g1	orf length:426 frame:2 start:680 end:1105 gi|929353372|ref|XP_014085746.1| PREDICTED: KNR4/SMI1 homolog isoform X2 [Bactrocera oleae]	1	3	1	1	20.4	15.097				125260000	127460000	121330000
	c542441_g1	c542441_g1;c453959_g1	orf length:1110 frame:3 start:363 end:1472 gi|929374094|ref|XP_014097093.1| PREDICTED: LOW QUALITY PROTEIN: uncharacterized protein LOC106622441, partial [Bactrocera oleae]	2	12	0	4	39.7	43.336					69543000	70655000
	c549441_g1	c549441_g1;c543902_g1	orf length:522 frame:-1 start:36 end:557 gi|929374094|ref|XP_014097093.1| PREDICTED: LOW QUALITY PROTEIN: uncharacterized protein LOC106622441, partial [Bactrocera oleae];orf length:765 frame:3 start:1932 end:2696 gi|929374094|ref|XP_014097093.1| PREDICTED	2	2	2	2	12.6	19.735				30203000	16848000	22886000
	c545808_g1	c545808_g1;c27202_g1	orf length:2322 frame:1 start:3145 end:5466 gi|807027969|ref|XP_012157083.1| PREDICTED: titin-like [Ceratitis capitata];orf length:243 frame:-2 start:2 end:244 gi|929360971|ref|XP_014089910.1| PREDICTED: LOW QUALITY PROTEIN: titin-like [Bactrocera oleae]	2	2	2	2	3.6	86.068				28312000	35950000	34125000
	c549552_g1	c549552_g1	orf length:2007 frame:2 start:5210 end:7216 gi|929374094|ref|XP_014097093.1| PREDICTED: LOW QUALITY PROTEIN: uncharacterized protein LOC106622441, partial [Bactrocera oleae]	1	6	4	4	9.9	74.091				23715000	38985000	34910000
	c554204_g1	c554204_g1	orf length:531 frame:1 start:115 end:645 gi|929368047|ref|XP_014093803.1| PREDICTED: LOW QUALITY PROTEIN: larval serum protein 1 beta chain-like [Bactrocera oleae]	1	7	1	1	36.2	20.574				22347000	11781000
	c554522_g1	c554522_g1;c448320_g1;c470619_g1;c554082_g1	orf length:2016 frame:3 start:102 end:2117 gi|929350698|ref|XP_014102963.1| PREDICTED: phenoloxidase 2-like [Bactrocera oleae];orf length:615 frame:3 start:522 end:1136 gi|751441961|ref|XP_011195600.1| PREDICTED: phenoloxidase 2-like [Bactrocera cucurbitae	4	4	4	4	8.6	78.037				29825000	34027000
	c555561_g1	c555561_g1;c507349_g1;c537721_g1;c470708_g1;c492081_g1;c549171_g1;c539812_g1;c506880_g1;c459899_g1;c461820_g1;c456407_g1;c448101_g1;c455898_g1;c543240_g1;c504203_g1;c514157_g1;c497066_g1	orf length:1419 frame:1 start:1009 end:2427 gi|498967350|ref|XP_004526039.1| PREDICTED: myc box-dependent-interacting protein	17	8	8	8	12.6	76.388				55789000	105670000	64608000
	c79607_g1	c79607_g1	orf length:321 frame:2 start:113 end:433 gi|751805287|ref|XP_011212866.1| PREDICTED: endocuticle structural protein SgAbd-6-like [Bactrocera dorsalis]	1	2	2	2	21.5	11.612				10384000		8011000
aRed and green color indicate up-regulated and down-regulated proteins, respectively.
