# Supplementary material for: Comparative proteomics provides insights into diapause program of Bactrocera minax (Diptera: Tephritidae)
Source: PLoS One. 2020 Dec 31;15(12):e0244493. doi: 10.1371/journal.pone.0244493 (PMC7774860; doi:10.1371/journal.pone.0244493)
Supplement: S5 Table — (XLS) [file pone.0244493.s007.xls]

## Sheet: Sheet1
S5 Table. Significantly differentiated Gene ontology (GO) functions between non-diapause-(ND) and diapause-destined (D) pupae of Bactrocera minax
Comparison	GO_ID	Term	Category	Test	Ref	TestAll	RefAll	Test_per	Ref_per	TestSeqs	RefSeqs	P value	FDR	Rich Factor
ND1 vs D1	GO:0032147	activation of protein kinase activity	Biological process	2	2	190	3255	0.0105263	0.000614439	c471656_g1,c462764_g1	c471656_g1,c462764_g1	0.00339037	0.462237	1
	GO:0045859	regulation of protein kinase activity	Biological process	3	7	190	3255	0.0157895	0.00215054	c471656_g1,c462764_g1,c314836_g1	c471656_g1,c470461_g1,c462764_g1,c540103_g1,c314836_g1,c528191_g1,c543342_g1	0.0057535	0.462237	0.428571
	GO:0051338	regulation of transferase activity	Biological process	3	7	190	3255	0.0157895	0.00215054	c471656_g1,c462764_g1,c314836_g1	c471656_g1,c470461_g1,c462764_g1,c314836_g1,c528191_g1,c543342_g1,c540103_g1	0.0057535	0.462237	0.428571
	GO:0043549	regulation of kinase activity	Biological process	3	7	190	3255	0.0157895	0.00215054	c471656_g1,c462764_g1,c314836_g1	c471656_g1,c470461_g1,c462764_g1,c314836_g1,c528191_g1,c543342_g1,c540103_g1	0.0057535	0.462237	0.428571
	GO:0043085	positive regulation of catalytic activity	Biological process	3	8	190	3255	0.0157895	0.00245776	c471656_g1,c462764_g1,c535942_g1	c471656_g1,c529657_g1,c462764_g1,c491691_g1,c528845_g1,c535942_g1,c540103_g1,c447705_g1	0.00881306	0.462237	0.375
	GO:0033674	positive regulation of kinase activity	Biological process	2	3	190	3255	0.0105263	0.000921659	c471656_g1,c462764_g1	c471656_g1,c462764_g1,c540103_g1	0.00977923	0.462237	0.666667
	GO:0045860	positive regulation of protein kinase activity	Biological process	2	3	190	3255	0.0105263	0.000921659	c471656_g1,c462764_g1	c471656_g1,c462764_g1,c540103_g1	0.00977923	0.462237	0.666667
	GO:0051347	positive regulation of transferase activity	Biological process	2	3	190	3255	0.0105263	0.000921659	c471656_g1,c462764_g1	c471656_g1,c462764_g1,c540103_g1	0.00977923	0.462237	0.666667
	GO:0051129	negative regulation of cellular component organization	Biological process	3	11	190	3255	0.0157895	0.00337942	c521749_g1,c462764_g1,c494755_g1	c489050_g1,c509293_g1,c514197_g1,c521749_g1,c510058_g1,c458542_g1,c462764_g1,c494755_g1,c286599_g1,c539654_g1,c538822_g1	0.0228028	0.462237	0.272727
	GO:0044093	positive regulation of molecular function	Biological process	3	12	190	3255	0.0157895	0.00368664	c471656_g1,c462764_g1,c535942_g1	c471656_g1,c529657_g1,c495297_g1,c462764_g1,c491691_g1,c528845_g1,c535942_g1,c447705_g1,c540103_g1,c415155_g1,c491368_g1,c525844_g1	0.0291226	0.462237	0.25
	GO:0042325	regulation of phosphorylation	Biological process	3	12	190	3255	0.0157895	0.00368664	c471656_g1,c462764_g1,c314836_g1	c471656_g1,c470461_g1,c462764_g1,c314836_g1,c528191_g1,c543342_g1,c540103_g1,c502966_g1,c509293_g1,c521661_g1,c447358_g1,c552607_g1	0.0291226	0.462237	0.25
	GO:0001932	regulation of protein phosphorylation	Biological process	3	12	190	3255	0.0157895	0.00368664	c471656_g1,c462764_g1,c314836_g1	c471656_g1,c470461_g1,c462764_g1,c314836_g1,c528191_g1,c543342_g1,c540103_g1,c502966_g1,c509293_g1,c521661_g1,c447358_g1,c552607_g1	0.0291226	0.462237	0.25
	GO:0016476	regulation of embryonic cell shape	Biological process	2	5	190	3255	0.0105263	0.0015361	c462764_g1,c471656_g1	c462764_g1,c538822_g1,c471656_g1,c493508_g1,c502966_g1	0.0301513	0.462237	0.4
	GO:0060541	respiratory system development	Biological process	2	5	190	3255	0.0105263	0.0015361	c462764_g1,c494755_g1	c462764_g1,c493508_g1,c494755_g1,c522784_g1,c540103_g1	0.0301513	0.462237	0.4
	GO:0007424	open tracheal system development	Biological process	2	5	190	3255	0.0105263	0.0015361	c462764_g1,c494755_g1	c462764_g1,c493508_g1,c494755_g1,c522784_g1,c540103_g1	0.0301513	0.462237	0.4
	GO:0032268	regulation of cellular protein metabolic process	Biological process	5	31	190	3255	0.0263158	0.00952381	c471656_g1,c375968_g1,c547115_g1,c462764_g1,c314836_g1	c471656_g1,c470461_g1,c375968_g1,c109887_g1,c448400_g1,c450346_g1,c453553_g1,c468668_g1,c489284_g1,c502045_g1,c508543_g1,c547115_g1,c529657_g1,c381439_g1,c310890_g1,c485867_g1,c511356_g1,c476738_g1,c462764_g1,c480408_g1,c314836_g1,c528191_g1,c543342_g1,c540103_g1,c455990_g1,c502966_g1,c509293_g1,c521661_g1,c447358_g1,c552607_g1,c510399_g1	0.0316138	0.462237	0.16129
	GO:0031399	regulation of protein modification process	Biological process	3	13	190	3255	0.0157895	0.00399386	c471656_g1,c462764_g1,c314836_g1	c471656_g1,c470461_g1,c462764_g1,c480408_g1,c314836_g1,c528191_g1,c543342_g1,c540103_g1,c502966_g1,c509293_g1,c521661_g1,c447358_g1,c552607_g1	0.0362692	0.462237	0.230769
	GO:0051403	stress-activated MAPK cascade	Biological process	2	6	190	3255	0.0105263	0.00184332	c462764_g1,c471656_g1	c462764_g1,c471656_g1,c540103_g1,c502966_g1,c509293_g1,c521661_g1	0.0435097	0.462237	0.333333
	GO:0007254	JNK cascade	Biological process	2	6	190	3255	0.0105263	0.00184332	c462764_g1,c471656_g1	c502966_g1,c509293_g1,c521661_g1,c462764_g1,c471656_g1,c540103_g1	0.0435097	0.462237	0.333333
	GO:0031098	stress-activated protein kinase signaling cascade	Biological process	2	6	190	3255	0.0105263	0.00184332	c462764_g1,c471656_g1	c462764_g1,c471656_g1,c540103_g1,c502966_g1,c509293_g1,c521661_g1	0.0435097	0.462237	0.333333
	GO:0019220	regulation of phosphate metabolic process	Biological process	3	14	190	3255	0.0157895	0.00430108	c471656_g1,c462764_g1,c314836_g1	c471656_g1,c470461_g1,c462764_g1,c480408_g1,c314836_g1,c528191_g1,c543342_g1,c540103_g1,c502966_g1,c509293_g1,c521661_g1,c447358_g1,c552607_g1,c512392_g1	0.044228	0.462237	0.214286
	GO:0004252	serine-type endopeptidase activity	Molecular function	3	14	190	3255	0.0157895	0.00430108	c111848_g1,c469323_g1,c499717_g1	c111848_g1,c219837_g1,c451391_g1,c454515_g1,c465233_g1,c469323_g1,c481763_g1,c493508_g1,c510746_g1,c532022_g1,c272010_g1,c488351_g1,c499717_g1,c553564_g1	0.044228	0.462237	0.214286
	GO:0051174	regulation of phosphorus metabolic process	Biological process	3	14	190	3255	0.0157895	0.00430108	c471656_g1,c462764_g1,c314836_g1	c471656_g1,c470461_g1,c462764_g1,c480408_g1,c314836_g1,c528191_g1,c543342_g1,c540103_g1,c502966_g1,c509293_g1,c521661_g1,c447358_g1,c552607_g1,c512392_g1	0.044228	0.462237	0.214286
ND15 vs D15	GO:0042302	structural constituent of cuticle	Molecular function	21	47	463	3255	0.0453564	0.0144393	c210484_g1,c117955_g1,c198106_g1,c211133_g1,c22572_g1,c259958_g1,c319738_g1,c374130_g1,c376222_g1,c452007_g1,c483321_g1,c487715_g1,c499238_g1,c507276_g1,c66360_g1,c79607_g1,c86635_g1,c174348_g1,c343325_g1,c537447_g1,c549769_g1	c184662_g1,c210484_g1,c109640_g1,c117955_g1,c124197_g1,c184653_g1,c184664_g1,c198106_g1,c211133_g1,c22572_g1,c254552_g1,c258004_g1,c259958_g1,c319738_g1,c325839_g1,c374130_g1,c376222_g1,c452007_g1,c483321_g1,c487715_g1,c495937_g1,c499238_g1,c499675_g1,c507276_g1,c518775_g1,c520538_g1,c66360_g1,c71447_g1,c79607_g1,c86635_g1,c174348_g1,c184660_g1,c184670_g1,c286291_g1,c340246_g1,c343325_g1,c447633_…	3.65685e-07	0.000425292	0.446809
	GO:1901071	glucosamine-containing compound metabolic process	Biological process	9	16	463	3255	0.0194384	0.00491551	c112703_g1,c247451_g1,c448878_g1,c465637_g1,c467450_g1,c491125_g1,c56657_g1,c479709_g1,c543882_g1	c112703_g1,c247451_g1,c448878_g1,c465637_g1,c467450_g1,c491125_g1,c365317_g1,c510598_g1,c56657_g1,c452607_g1,c453950_g1,c463823_g1,c479709_g1,c505007_g1,c507984_g1,c543882_g1	9.9805e-05	0.0386911	0.5625
	GO:0006040	amino sugar metabolic process	Biological process	9	16	463	3255	0.0194384	0.00491551	c112703_g1,c247451_g1,c448878_g1,c465637_g1,c467450_g1,c491125_g1,c56657_g1,c479709_g1,c543882_g1	c112703_g1,c247451_g1,c448878_g1,c465637_g1,c467450_g1,c491125_g1,c365317_g1,c510598_g1,c56657_g1,c452607_g1,c453950_g1,c463823_g1,c479709_g1,c505007_g1,c507984_g1,c543882_g1	9.9805e-05	0.0386911	0.5625
	GO:0006030	chitin metabolic process	Biological process	8	15	463	3255	0.0172786	0.00460829	c479709_g1,c112703_g1,c247451_g1,c448878_g1,c465637_g1,c467450_g1,c491125_g1,c56657_g1	c452607_g1,c453950_g1,c463823_g1,c479709_g1,c505007_g1,c507984_g1,c112703_g1,c247451_g1,c448878_g1,c465637_g1,c467450_g1,c491125_g1,c365317_g1,c510598_g1,c56657_g1	0.000405279	0.107158	0.533333
	GO:0008061	chitin binding	Molecular function	6	9	463	3255	0.012959	0.00276498	c112703_g1,c247451_g1,c448878_g1,c465637_g1,c491125_g1,c56657_g1	c112703_g1,c247451_g1,c448878_g1,c465637_g1,c491125_g1,c494755_g1,c365317_g1,c510598_g1,c56657_g1	0.000460697	0.107158	0.666667
	GO:0006022	aminoglycan metabolic process	Biological process	8	17	463	3255	0.0172786	0.00522273	c112703_g1,c247451_g1,c448878_g1,c465637_g1,c467450_g1,c491125_g1,c56657_g1,c479709_g1	c112703_g1,c247451_g1,c448878_g1,c465637_g1,c467450_g1,c491125_g1,c365317_g1,c510598_g1,c56657_g1,c452607_g1,c453950_g1,c463823_g1,c479709_g1,c505007_g1,c507984_g1,c447574_g1,c548309_g1	0.00117753	0.228245	0.470588
	GO:0036379	myofilament	Cellular component	3	4	463	3255	0.00647948	0.00122888	c481350_g1,c339766_g1,c470809_g1	c481350_g1,c339766_g1,c470809_g1,c492753_g1	0.0102335	1	0.75
	GO:0005576	extracellular region	Cellular component	13	48	463	3255	0.0280778	0.0147465	c377535_g1,c210484_g1,c112703_g1,c247451_g1,c295817_g1,c377359_g1,c448878_g1,c465637_g1,c491125_g1,c295815_g1,c355796_g1,c458992_g1,c56657_g1	c303079_g1,c303080_g1,c303081_g1,c496718_g1,c236814_g1,c310890_g1,c377535_g1,c455180_g1,c462027_g1,c470917_g1,c488718_g1,c494755_g1,c519281_g1,c526771_g1,c535578_g1,c472681_g1,c476686_g1,c485867_g1,c486112_g1,c511356_g1,c535386_g1,c184662_g1,c210484_g1,c466861_g1,c522784_g1,c447358_g1,c552607_g1,c112703_g1,c246046_g1,c247451_g1,c295817_g1,c377359_g1,c448878_g1,c451391_g1,c465637_g1,c478021_g1,c49…	0.0137765	1	0.270833
	GO:0044057	regulation of system process	Biological process	2	2	463	3255	0.00431965	0.000614439	c339766_g1,c498518_g1	c339766_g1,c498518_g1	0.0201955	1	1
