# Supplementary material for: Comparative proteomics provides insights into diapause program of Bactrocera minax (Diptera: Tephritidae)
Source: PLoS One. 2020 Dec 31;15(12):e0244493. doi: 10.1371/journal.pone.0244493 (PMC7774860; doi:10.1371/journal.pone.0244493)
Supplement: S6 Table — (XLS) [file pone.0244493.s008.xls]

## Sheet: Sheet1
S6 Table. Differentiated Kyoto Encyclopedia of Genes and Genomes (KEGG) pathways between non-diapause-(ND) and diapause-destined (D) pupae of Bactrocera minax.
Comparison	Map_ID	Map_Name	Test	TestAll	Ref	RefAll	Test_per	Ref_per	Test_Seq	Ref_Seq	P value	FDR	Rich Factor
ND1 vs D1	ko04144	Endocytosis	4	190	38	3255	0.021053	0.011674	c456181_g1 c479825_g1 c499601_g1 c514756_g1	c134231_g1 c347997_g1 c458747_g1 c488338_g1 c452201_g1 c451639_g1 c454741_g1 c480308_g1 c456181_g1 c457586_g1 c515797_g1 c469106_g1 c473988_g1 c479825_g1 c486103_g1 c489717_g1 c491004_g1 c494170_g1 c506788_g1 c499601_g1 c499621_g1 c499995_g1 c503106_g1 c505815_g1 c509293_g1 c510043_g1 c514197_g1 c514756_g1 c515954_g1 c528845_g1 c531640_g1 c535763_g1 c538822_g1 c540103_g1 c546659_g1 c547297_g1 c55…	0.178438	0.845275	0.105263
	ko04140	Autophagy - animal	3	190	13	3255	0.015789	0.003994	c116594_g1 c486329_g1 c472096_g1	c116594_g1 c539272_g1 c458747_g1 c514505_g1 c486329_g1 c464444_g1 c547734_g1 c472096_g1 c484760_g1 c489782_g1 c495297_g1 c498830_g1 c553434_g1	0.0362692	0.845275	0.230769
	ko05016	Huntington disease	3	190	68	3255	0.015789	0.020891	c342329_g1 c479825_g1 c529054_g1	c479999_g1 c221425_g1 c254231_g1 c254519_g1 c267059_g1 c342329_g1 c366805_g1 c377848_g1 c501465_g1 c447791_g1 c473938_g1 c449065_g1 c499154_g1 c453982_g1 c516788_g1 c456417_g1 c477771_g1 c460840_g1 c512392_g1 c463952_g1 c464004_g1 c516815_g1 c468856_g1 c470048_g1 c477703_g1 c474287_g1 c475673_g1 c478024_g1 c479752_g1 c479825_g1 c490061_g1 c498773_g1 c484216_g1 c485661_g1 c489184_g1 c489403_g1 c49…	0.769171	0.867553	0.0441176
	ko05235	PD-L1 expression and PD-1 checkpoint pathway in cancer	2	190	7	3255	0.010526	0.002151	c314836_g1 c472096_g1	c314836_g1 c539272_g1 c547734_g1 c470466_g1 c472096_g1 c480282_g1 c479892_g1	0.0586122	0.845275	0.285714
	ko04310	Wnt signaling pathway	2	190	15	3255	0.010526	0.004608	c314836_g1 c527529_g1	c104542_g1 c314836_g1 c453441_g1 c501838_g1 c464619_g1 c470466_g1 c480282_g1 c479826_g1 c479892_g1 c488477_g1 c495297_g1 c509924_g1 c521002_g1 c525884_g1 c527529_g1	0.216923	0.845275	0.133333
	ko05206	MicroRNAs in cancer	2	190	15	3255	0.010526	0.004608	c472096_g1 c487880_g1	c539272_g1 c451039_g1 c464829_g1 c547734_g1 c467908_g1 c470461_g1 c472096_g1 c519104_g1 c487880_g1 c500294_g1 c502281_g1 c507764_g1 c513913_g1 c539123_g1 c542017_g1	0.216923	0.845275	0.133333
	ko04217	Necroptosis	2	190	17	3255	0.010526	0.005223	c486329_g1 c514756_g1	c473244_g1 c453441_g1 c453982_g1 c486329_g1 c512392_g1 c469115_g1 c471500_g1 c473923_g1 c483399_g1 c494170_g1 c507982_g1 c509924_g1 c514756_g1 c525486_g1 c535861_g1 c547297_g1 c554983_g1	0.261151	0.845275	0.117647
	ko00630	Glyoxylate and dicarboxylate metabolism	2	190	18	3255	0.010526	0.00553	c478878_g1 c504346_g1	c506650_g1 c466296_g1 c471500_g1 c472331_g1 c474773_g1 c475548_g1 c477536_g1 c478878_g1 c490068_g1 c490768_g1 c514977_g1 c532830_g1 c496972_g1 c504346_g1 c505312_g1 c505785_g1 c534560_g1 c539188_g1	0.283336	0.845275	0.111111
	ko00520	Amino sugar and nucleotide sugar metabolism	2	190	19	3255	0.010526	0.005837	c491603_g1 c518417_g1	c293899_g1 c306203_g1 c361501_g1 c452607_g1 c459823_g1 c543882_g1 c467450_g1 c476173_g1 c513312_g1 c479897_g1 c482491_g1 c489635_g1 c491603_g1 c494420_g1 c500543_g1 c500656_g1 c505636_g1 c518417_g1 c522913_g1	0.305461	0.845275	0.105263
	ko00970	Aminoacyl-tRNA biosynthesis	2	190	20	3255	0.010526	0.006144	c456354_g1 c489437_g1	c179613_g1 c447597_g1 c449567_g1 c456133_g1 c456354_g1 c456836_g1 c456970_g1 c458465_g1 c507202_g1 c486115_g1 c488384_g1 c489437_g1 c495962_g1 c514019_g1 c522464_g1 c525036_g1 c536769_g1 c531150_g1 c543435_g1 c551675_g1	0.327459	0.845275	0.1
	ko05225	Hepatocellular carcinoma	2	190	20	3255	0.010526	0.006144	c472096_g1 c494705_g1	c539272_g1 c447905_g1 c448981_g1 c449660_g1 c450327_g1 c451296_g1 c501838_g1 c458170_g1 c464619_g1 c547734_g1 c470461_g1 c470839_g1 c472096_g1 c476871_g1 c479994_g1 c494705_g1 c515857_g1 c525497_g1 c535359_g1 c555169_g1	0.327459	0.845275	0.1
	ko04142	Lysosome	2	190	23	3255	0.010526	0.007066	c511181_g1 c479825_g1	c377799_g1 c547893_g1 c513117_g1 c452373_g1 c514505_g1 c457685_g1 c460992_g1 c511181_g1 c467862_g1 c475344_g1 c545037_g1 c479825_g1 c532585_g1 c489782_g1 c494738_g1 c494747_g1 c553434_g1 c510977_g1 c507689_g1 c507982_g1 c546118_g1 c531640_g1 c533267_g1	0.39212	0.845275	0.0869565
	ko00230	Purine metabolism	2	190	25	3255	0.010526	0.00768	c537722_g1 c506404_g1	c463281_g1 c537722_g1 c453498_g1 c456890_g1 c457433_g1 c457611_g1 c468432_g1 c468984_g1 c470270_g1 c471677_g1 c473345_g1 c498911_g1 c474267_g1 c474349_g1 c475689_g1 c493766_g1 c493948_g1 c500485_g1 c500543_g1 c502666_g1 c553917_g1 c506404_g1 c528485_g1 c537337_g1 c540887_g1	0.43367	0.845275	0.08
	ko00983	Drug metabolism - other enzymes	2	190	25	3255	0.010526	0.00768	c494705_g1 c506404_g1	c156150_g1 c302408_g1 c447905_g1 c449925_g1 c450327_g1 c451296_g1 c453498_g1 c494539_g1 c458170_g1 c470270_g1 c470839_g1 c471074_g1 c478244_g1 c478322_g1 c479994_g1 c487244_g1 c493948_g1 c494705_g1 c502666_g1 c506404_g1 c507689_g1 c515857_g1 c525497_g1 c547886_g1 c548348_g1	0.43367	0.845275	0.08
	ko04146	Peroxisome	2	190	25	3255	0.010526	0.00768	c478878_g1 c506404_g1	c294666_g1 c447377_g1 c501465_g1 c489938_g1 c523144_g1 c506650_g1 c554844_g1 c454295_g1 c471946_g1 c474287_g1 c475548_g1 c478878_g1 c498773_g1 c485189_g1 c490853_g1 c496592_g1 c497398_g1 c498886_g1 c500241_g1 c503679_g1 c506404_g1 c528493_g1 c525046_g1 c531282_g1 c544772_g1	0.43367	0.845275	0.08
	ko04151	PI3K-Akt signaling pathway	2	190	32	3255	0.010526	0.009831	c472096_g1 c484891_g1	c447358_g1 c539272_g1 c457615_g1 c449839_g1 c482438_g1 c451193_g1 c453768_g1 c501838_g1 c462385_g1 c533566_g1 c547734_g1 c470461_g1 c472096_g1 c472816_g1 c473225_g1 c484760_g1 c484891_g1 c485198_g1 c488477_g1 c490458_g1 c526449_g1 c496718_g1 c503777_g1 c512798_g1 c512864_g1 c514482_g1 c517107_g1 c518227_g1 c552607_g1 c525486_g1 c527417_g1 c547819_g1	0.565783	0.845275	0.0625
	ko03013	RNA transport	2	190	33	3255	0.010526	0.010138	c547115_g1 c535942_g1	c109887_g1 c373786_g1 c448400_g1 c456811_g1 c449985_g1 c482438_g1 c450346_g1 c453057_g1 c453331_g1 c481630_g1 c455292_g1 c497194_g1 c462385_g1 c464444_g1 c465334_g1 c465795_g1 c466677_g1 c468668_g1 c529165_g1 c488906_g1 c489284_g1 c491910_g1 c547115_g1 c498087_g1 c501982_g1 c508543_g1 c528809_g1 c533563_g1 c535942_g1 c536873_g1 c541785_g1 c550318_g1 c553768_g1	0.582769	0.845275	0.0606061
	ko05200	Pathways in cancer	2	190	45	3255	0.010526	0.013825	c472096_g1 c494705_g1	c300409_g1 c539272_g1 c447905_g1 c449038_g1 c449839_g1 c450327_g1 c451296_g1 c473244_g1 c453441_g1 c453768_g1 c453951_g1 c501838_g1 c481630_g1 c458170_g1 c533566_g1 c464619_g1 c547734_g1 c470461_g1 c470839_g1 c472096_g1 c476871_g1 c479994_g1 c525844_g1 c486546_g1 c488477_g1 c526449_g1 c494705_g1 c495297_g1 c496718_g1 c507207_g1 c509924_g1 c512853_g1 c519146_g1 c514482_g1 c515857_g1 c521002_g1 c52…	0.749082	0.865012	0.0444444
	ko05012	Parkinson disease	2	190	63	3255	0.010526	0.019355	c342329_g1 c529054_g1	c479999_g1 c221425_g1 c254231_g1 c254519_g1 c267059_g1 c342329_g1 c366805_g1 c377848_g1 c447791_g1 c473938_g1 c449065_g1 c449785_g1 c499154_g1 c453982_g1 c516788_g1 c456417_g1 c477771_g1 c460840_g1 c512392_g1 c463952_g1 c464004_g1 c516815_g1 c468856_g1 c470048_g1 c477703_g1 c499184_g1 c475673_g1 c478024_g1 c479752_g1 c490061_g1 c484216_g1 c485661_g1 c489184_g1 c489403_g1 c493290_g1 c493576_g1 c49…	0.89141	0.958957	0.031746
	ko00232	Caffeine metabolism	1	190	1	3255	0.005263	0.000307	c506404_g1	c506404_g1	0.0583717	0.845275	1
	ko03410	Base excision repair	1	190	1	3255	0.005263	0.000307	c486329_g1	c486329_g1	0.0583717	0.845275	1
	ko04136	Autophagy - other	1	190	1	3255	0.005263	0.000307	c116594_g1	c116594_g1	0.0583717	0.845275	1
	ko00072	Synthesis and degradation of ketone bodies	1	190	2	3255	0.005263	0.000614	c468230_g1	c468230_g1 c505312_g1	0.113353	0.845275	0.5
	ko04064	NF-kappa B signaling pathway	1	190	2	3255	0.005263	0.000614	c314836_g1	c314836_g1 c480282_g1	0.113353	0.845275	0.5
	ko04080	Neuroactive ligand-receptor interaction	1	190	2	3255	0.005263	0.000614	c93423_g1	c256555_g1 c93423_g1	0.113353	0.845275	0.5
	ko04115	p53 signaling pathway	1	190	2	3255	0.005263	0.000614	c472096_g1	c472096_g1 c519146_g1	0.113353	0.845275	0.5
	ko04712	Circadian rhythm - plant	1	190	2	3255	0.005263	0.000614	c314836_g1	c314836_g1 c480282_g1	0.113353	0.845275	0.5
	ko05218	Melanoma	1	190	3	3255	0.005263	0.000922	c472096_g1	c539272_g1 c547734_g1 c472096_g1	0.16514	0.845275	0.333333
	ko00061	Fatty acid biosynthesis	1	190	6	3255	0.005263	0.001843	c266934_g1	c266934_g1 c523144_g1 c466741_g1 c475874_g1 c495612_g1 c553290_g1	0.303128	0.845275	0.166667
	ko04139	Mitophagy - yeast	1	190	6	3255	0.005263	0.001843	c314836_g1	c314836_g1 c473923_g1 c480282_g1 c518221_g1 c499698_g1 c537321_g1	0.303128	0.845275	0.166667
	ko05213	Endometrial cancer	1	190	6	3255	0.005263	0.001843	c472096_g1	c539272_g1 c501838_g1 c547734_g1 c470461_g1 c472096_g1 c498776_g1	0.303128	0.845275	0.166667
	ko05224	Breast cancer	1	190	6	3255	0.005263	0.001843	c472096_g1	c539272_g1 c501838_g1 c464619_g1 c547734_g1 c470461_g1 c472096_g1	0.303128	0.845275	0.166667
	ko00513	Various types of N-glycan biosynthesis	1	190	7	3255	0.005263	0.002151	c460308_g1	c460308_g1 c501436_g1 c499271_g1 c514898_g1 c535006_g1 c545338_g1 c549510_g1	0.343881	0.845275	0.142857
	ko01521	EGFR tyrosine kinase inhibitor resistance	1	190	7	3255	0.005263	0.002151	c472096_g1	c539272_g1 c457615_g1 c501838_g1 c462385_g1 c547734_g1 c470461_g1 c472096_g1	0.343881	0.845275	0.142857
	ko04137	Mitophagy - animal	1	190	7	3255	0.005263	0.002151	c314836_g1	c314836_g1 c458747_g1 c547734_g1 c480282_g1 c518221_g1 c498830_g1 c500486_g1	0.343881	0.845275	0.142857
	ko05214	Glioma	1	190	7	3255	0.005263	0.002151	c472096_g1	c539272_g1 c453441_g1 c547734_g1 c470461_g1 c472096_g1 c525844_g1 c509924_g1	0.343881	0.845275	0.142857
	ko05215	Prostate cancer	1	190	7	3255	0.005263	0.002151	c472096_g1	c539272_g1 c501838_g1 c547734_g1 c470461_g1 c472096_g1 c514482_g1 c525486_g1	0.343881	0.845275	0.142857
	ko00650	Butanoate metabolism	1	190	8	3255	0.005263	0.002458	c468230_g1	c456493_g1 c550394_g1 c468230_g1 c505289_g1 c505312_g1 c508102_g1 c508921_g1 c537828_g1	0.382263	0.845275	0.125
	ko00670	One carbon pool by folate	1	190	8	3255	0.005263	0.002458	c504346_g1	c456380_g1 c461893_g1 c466296_g1 c468432_g1 c493766_g1 c504346_g1 c530780_g1 c540433_g1	0.382263	0.845275	0.125
	ko04070	Phosphatidylinositol signaling system	1	190	8	3255	0.005263	0.002458	c472096_g1	c465129_g1 c472096_g1 c525844_g1 c492262_g1 c498102_g1 c506927_g1 c509696_g1 c542598_g1	0.382263	0.845275	0.125
	ko05145	Toxoplasmosis	1	190	8	3255	0.005263	0.002458	c342329_g1	c342329_g1 c449839_g1 c533566_g1 c473988_g1 c496718_g1 c519146_g1 c515954_g1 c527417_g1	0.382263	0.845275	0.125
	ko05222	Small cell lung cancer	1	190	8	3255	0.005263	0.002458	c472096_g1	c449839_g1 c453768_g1 c533566_g1 c472096_g1 c526449_g1 c496718_g1 c519146_g1 c527417_g1	0.382263	0.845275	0.125
	ko00510	N-Glycan biosynthesis	1	190	9	3255	0.005263	0.002765	c460308_g1	c447609_g1 c460308_g1 c501436_g1 c499271_g1 c514898_g1 c535006_g1 c545338_g1 c546081_g1 c549510_g1	0.41841	0.845275	0.111111
	ko00790	Folate biosynthesis	1	190	9	3255	0.005263	0.002765	c519246_g1	c447797_g1 c528681_g1 c519246_g1 c459941_g1 c503607_g1 c506004_g1 c513651_g1 c527281_g1 c536754_g1	0.41841	0.845275	0.111111
	ko03015	mRNA surveillance pathway	1	190	9	3255	0.005263	0.002765	c484562_g1	c456811_g1 c465795_g1 c473225_g1 c484562_g1 c490481_g1 c491910_g1 c520491_g1 c501982_g1 c517606_g1	0.41841	0.845275	0.111111
	ko04068	FoxO signaling pathway	1	190	9	3255	0.005263	0.002765	c472096_g1	c539272_g1 c450863_g1 c451193_g1 c547734_g1 c470461_g1 c472096_g1 c474287_g1 c475548_g1 c537833_g1	0.41841	0.845275	0.111111
	ko04212	Longevity regulating pathway - worm	1	190	9	3255	0.005263	0.002765	c472096_g1	c539385_g1 c472096_g1 c474287_g1 c475548_g1 c475905_g1 c485198_g1 c497398_g1 c552607_g1 c519835_g1	0.41841	0.845275	0.111111
	ko04361	Axon regeneration	1	190	9	3255	0.005263	0.002765	c472096_g1	c296535_g1 c453951_g1 c469625_g1 c472096_g1 c488477_g1 c495175_g1 c495297_g1 c530284_g1 c537604_g1	0.41841	0.845275	0.111111
	ko04624	Toll and Imd signaling pathway	1	190	9	3255	0.005263	0.002765	c469323_g1	c448000_g1 c469323_g1 c469839_g1 c490455_g1 c496766_g1 c521661_g1 c503919_g1 c508330_g1 c534322_g1	0.41841	0.845275	0.111111
	ko04961	Endocrine and other factor-regulated calcium reabsorption	1	190	9	3255	0.005263	0.002765	c479825_g1	c479825_g1 c532410_g1 c491004_g1 c495297_g1 c499995_g1 c530284_g1 c531640_g1 c538822_g1 c552736_g1	0.41841	0.845275	0.111111
	ko01524	Platinum drug resistance	1	190	10	3255	0.005263	0.003072	c494705_g1	c447905_g1 c450327_g1 c451296_g1 c458170_g1 c470839_g1 c479994_g1 c494705_g1 c519146_g1 c515857_g1 c525497_g1	0.452452	0.845275	0.1
	ko03008	Ribosome biogenesis in eukaryotes	1	190	10	3255	0.005263	0.003072	c314836_g1	c314836_g1 c447475_g1 c466677_g1 c480282_g1 c476738_g1 c484864_g1 c492148_g1 c516647_g1 c534020_g1 c61502_g1	0.452452	0.845275	0.1
	ko05167	Kaposi sarcoma-associated herpesvirus infection	1	190	10	3255	0.005263	0.003072	c116594_g1	c116594_g1 c539272_g1 c501838_g1 c547734_g1 c470466_g1 c479892_g1 c525844_g1 c488477_g1 c519146_g1 c547819_g1	0.452452	0.845275	0.1
	ko00562	Inositol phosphate metabolism	1	190	11	3255	0.005263	0.003379	c472096_g1	c465129_g1 c472096_g1 c505695_g1 c484253_g1 c492262_g1 c498102_g1 c506927_g1 c509696_g1 c518159_g1 c542598_g1 c544918_g1	0.484512	0.845275	0.0909091
	ko03060	Protein export	1	190	11	3255	0.005263	0.003379	c490862_g1	c462659_g1 c482924_g1 c490862_g1 c498516_g1 c499922_g1 c500983_g1 c512638_g1 c523177_g1 c534095_g1 c535411_g1 c555562_g1	0.484512	0.845275	0.0909091
	ko04138	Autophagy - yeast	1	190	11	3255	0.005263	0.003379	c116594_g1	c116594_g1 c458747_g1 c464444_g1 c547734_g1 c469252_g1 c469763_g1 c495297_g1 c504567_g1 c502694_g1 c518553_g1 c533310_g1	0.484512	0.845275	0.0909091
	ko04218	Cellular senescence	1	190	11	3255	0.005263	0.003379	c472096_g1	c539272_g1 c453982_g1 c512392_g1 c547734_g1 c470466_g1 c472096_g1 c479892_g1 c525844_g1 c484760_g1 c498830_g1 c520491_g1	0.484512	0.845275	0.0909091
	ko04520	Adherens junction	1	190	11	3255	0.005263	0.003379	c314836_g1	c314836_g1 c448981_g1 c449660_g1 c453166_g1 c480282_g1 c488477_g1 c503669_g1 c528651_g1 c535359_g1 c540103_g1 c555169_g1	0.484512	0.845275	0.0909091
	ko05162	Measles	1	190	11	3255	0.005263	0.003379	c314836_g1	c314836_g1 c449985_g1 c473244_g1 c501838_g1 c464444_g1 c468620_g1 c480282_g1 c473988_g1 c519146_g1 c515954_g1 c539029_g1	0.484512	0.845275	0.0909091
	ko04013	MAPK signaling pathway - fly	1	190	12	3255	0.005263	0.003687	c471656_g1	c470903_g1 c539272_g1 c502410_g1 c547734_g1 c470461_g1 c471656_g1 c474287_g1 c490455_g1 c485198_g1 c488299_g1 c488477_g1 c552607_g1	0.514704	0.845275	0.0833333
	ko04071	Sphingolipid signaling pathway	1	190	12	3255	0.005263	0.003687	c472096_g1	c539272_g1 c453951_g1 c464829_g1 c547734_g1 c472096_g1 c473225_g1 c478367_g1 c488477_g1 c489782_g1 c507764_g1 c507982_g1 c530284_g1	0.514704	0.845275	0.0833333
	ko04974	Protein digestion and absorption	1	190	12	3255	0.005263	0.003687	c93423_g1	c256555_g1 c314136_g1 c447809_g1 c453768_g1 c479075_g1 c532410_g1 c526449_g1 c503777_g1 c512864_g1 c551586_g1 c552736_g1 c93423_g1	0.514704	0.845275	0.0833333
	ko05230	Central carbon metabolism in cancer	1	190	12	3255	0.005263	0.003687	c472096_g1	c293899_g1 c300409_g1 c539272_g1 c465101_g1 c547734_g1 c467405_g1 c472096_g1 c474349_g1 c485024_g1 c486381_g1 c500760_g1 c533241_g1	0.514704	0.845275	0.0833333
	ko04972	Pancreatic secretion	1	190	13	3255	0.005263	0.003994	c93423_g1	c256555_g1 c456303_g1 c458992_g1 c460235_g1 c488477_g1 c532410_g1 c502966_g1 c506431_g1 c506957_g1 c530284_g1 c538822_g1 c552736_g1 c93423_g1	0.543136	0.845275	0.0769231
	ko05160	Hepatitis C	1	190	13	3255	0.005263	0.003994	c547115_g1	c447358_g1 c539272_g1 c501838_g1 c464444_g1 c547734_g1 c470461_g1 c473225_g1 c485198_g1 c546949_g1 c547115_g1 c519146_g1 c552607_g1 c542621_g1	0.543136	0.845275	0.0769231
	ko05164	Influenza A	1	190	13	3255	0.005263	0.003994	c93423_g1	c256555_g1 c539272_g1 c448981_g1 c449660_g1 c451668_g1 c512392_g1 c464444_g1 c474452_g1 c519146_g1 c535359_g1 c538822_g1 c555169_g1 c93423_g1	0.543136	0.845275	0.0769231
	ko00260	Glycine, serine and threonine metabolism	1	190	14	3255	0.005263	0.004301	c504346_g1	c290421_g1 c448864_g1 c506650_g1 c459657_g1 c466296_g1 c474773_g1 c482807_g1 c514977_g1 c492092_g1 c500760_g1 c504346_g1 c505785_g1 c539188_g1 c546578_g1	0.569911	0.845275	0.0714286
	ko04014	Ras signaling pathway	1	190	14	3255	0.005263	0.004301	c484891_g1	c539272_g1 c456303_g1 c547734_g1 c470461_g1 c525844_g1 c484891_g1 c488477_g1 c506788_g1 c495297_g1 c498830_g1 c502966_g1 c518227_g1 c540103_g1 c547819_g1	0.569911	0.845275	0.0714286
	ko04931	Insulin resistance	1	190	14	3255	0.005263	0.004301	c472096_g1	c300409_g1 c447705_g1 c451193_g1 c452328_g1 c453166_g1 c501838_g1 c469115_g1 c472096_g1 c490458_g1 c492968_g1 c494420_g1 c495265_g1 c520491_g1 c544371_g1	0.569911	0.845275	0.0714286
	ko04020	Calcium signaling pathway	1	190	15	3255	0.005263	0.004608	c342329_g1	c342329_g1 c453441_g1 c453982_g1 c463597_g1 c460235_g1 c512392_g1 c470466_g1 c479892_g1 c525844_g1 c495297_g1 c516771_g1 c506431_g1 c506957_g1 c509924_g1 c530284_g1	0.595125	0.845275	0.0666667
	ko05166	Human T-cell leukemia virus 1 infection	1	190	16	3255	0.005263	0.004916	c472096_g1	c300409_g1 c539272_g1 c473244_g1 c453982_g1 c540534_g1 c512392_g1 c547734_g1 c466677_g1 c469905_g1 c470466_g1 c472096_g1 c479892_g1 c495297_g1 c499473_g1 c504148_g1 c547889_g1	0.618867	0.845275	0.0625
	ko00310	Lysine degradation	1	190	17	3255	0.005263	0.005223	c549532_g1	c448864_g1 c514399_g1 c456201_g1 c457668_g1 c550394_g1 c461770_g1 c531626_g1 c480893_g1 c483001_g1 c514977_g1 c495516_g1 c505289_g1 c505312_g1 c531236_g1 c537828_g1 c542101_g1 c549532_g1	0.641225	0.845275	0.0588235
	ko00982	Drug metabolism - cytochrome P450	1	190	17	3255	0.005263	0.005223	c494705_g1	c156150_g1 c447905_g1 c450327_g1 c451296_g1 c494539_g1 c458170_g1 c469620_g1 c470839_g1 c471074_g1 c478244_g1 c479994_g1 c487244_g1 c491546_g1 c494705_g1 c506959_g1 c515857_g1 c525497_g1	0.641225	0.845275	0.0588235
	ko04015	Rap1 signaling pathway	1	190	17	3255	0.005263	0.005223	c484891_g1	c470903_g1 c539272_g1 c448981_g1 c449660_g1 c456303_g1 c533566_g1 c547734_g1 c525844_g1 c484891_g1 c488477_g1 c499473_g1 c502966_g1 c518227_g1 c530284_g1 c535359_g1 c540103_g1 c555169_g1	0.641225	0.845275	0.0588235
	ko04152	AMPK signaling pathway	1	190	17	3255	0.005263	0.005223	c266934_g1	c266934_g1 c451193_g1 c451302_g1 c459443_g1 c473225_g1 c476303_g1 c484760_g1 c486103_g1 c486381_g1 c490458_g1 c492968_g1 c495612_g1 c515751_g1 c524922_g1 c542922_g1 c551057_g1 c553290_g1	0.641225	0.845275	0.0588235
	ko05204	Chemical carcinogenesis	1	190	17	3255	0.005263	0.005223	c494705_g1	c156150_g1 c447905_g1 c450327_g1 c451296_g1 c494539_g1 c458170_g1 c469620_g1 c470839_g1 c471074_g1 c478244_g1 c479994_g1 c487244_g1 c491546_g1 c494705_g1 c506959_g1 c515857_g1 c525497_g1	0.641225	0.845275	0.0588235
	ko00980	Metabolism of xenobiotics by cytochrome P450	1	190	18	3255	0.005263	0.00553	c494705_g1	c156150_g1 c447905_g1 c450327_g1 c451296_g1 c494539_g1 c458170_g1 c469620_g1 c470839_g1 c471074_g1 c478244_g1 c479994_g1 c487244_g1 c491546_g1 c494705_g1 c506959_g1 c515857_g1 c522106_g1 c525497_g1	0.662277	0.845275	0.0555556
	ko04022	cGMP-PKG signaling pathway	1	190	18	3255	0.005263	0.00553	c342329_g1	c342329_g1 c539272_g1 c453951_g1 c453982_g1 c460235_g1 c512392_g1 c470466_g1 c479892_g1 c525844_g1 c532410_g1 c540382_g1 c520491_g1 c506431_g1 c506957_g1 c511581_g1 c515689_g1 c530284_g1 c552736_g1	0.662277	0.845275	0.0555556
	ko05100	Bacterial invasion of epithelial cells	1	190	18	3255	0.005263	0.00553	c479825_g1	c349135_g1 c452201_g1 c448981_g1 c449660_g1 c454741_g1 c457586_g1 c533566_g1 c479825_g1 c488477_g1 c494831_g1 c498776_g1 c503669_g1 c520795_g1 c531640_g1 c535359_g1 c540103_g1 c546659_g1 c555169_g1	0.662277	0.845275	0.0555556
	ko04010	MAPK signaling pathway	1	190	19	3255	0.005263	0.005837	c484891_g1	c539272_g1 c488338_g1 c453951_g1 c456303_g1 c466861_g1 c547734_g1 c470461_g1 c470466_g1 c473988_g1 c477094_g1 c479892_g1 c484891_g1 c488477_g1 c495297_g1 c498830_g1 c502966_g1 c515954_g1 c518227_g1 c540103_g1	0.6821	0.858845	0.0526316
	ko04066	HIF-1 signaling pathway	1	190	20	3255	0.005263	0.006144	c484891_g1	c293899_g1 c300409_g1 c539272_g1 c457615_g1 c449038_g1 c453441_g1 c455229_g1 c462385_g1 c462773_g1 c465101_g1 c466273_g1 c467405_g1 c484891_g1 c485024_g1 c486381_g1 c502296_g1 c509924_g1 c512853_g1 c518227_g1 c555602_g1	0.700765	0.858845	0.05
	ko04150	mTOR signaling pathway	1	190	21	3255	0.005263	0.006452	c472096_g1	c513499_g1 c539272_g1 c457615_g1 c463675_g1 c482438_g1 c501838_g1 c461409_g1 c462385_g1 c464619_g1 c535452_g1 c547734_g1 c470461_g1 c472096_g1 c473845_g1 c475344_g1 c484760_g1 c486562_g1 c520743_g1 c536873_g1 c551057_g1 c555411_g1	0.71834	0.858845	0.047619
	ko00280	Valine, leucine and isoleucine degradation	1	190	22	3255	0.005263	0.006759	c468230_g1	c490577_g1 c448864_g1 c514399_g1 c525758_g1 c550394_g1 c466732_g1 c468230_g1 c480126_g1 c483862_g1 c514977_g1 c498484_g1 c505289_g1 c505312_g1 c507269_g1 c507519_g1 c508921_g1 c518159_g1 c527940_g1 c530956_g1 c537828_g1 c542101_g1 c544836_g1	0.734888	0.858845	0.0454545
	ko00480	Glutathione metabolism	1	190	22	3255	0.005263	0.006759	c494705_g1	c447905_g1 c528681_g1 c450327_g1 c451296_g1 c452270_g1 c458170_g1 c460177_g1 c460968_g1 c539385_g1 c469620_g1 c470839_g1 c479994_g1 c493948_g1 c494705_g1 c516114_g1 c502163_g1 c506004_g1 c515857_g1 c528493_g1 c525497_g1 c528338_g1 c533241_g1	0.734888	0.858845	0.0454545
	ko04721	Synaptic vesicle cycle	1	190	22	3255	0.005263	0.006759	c479825_g1	c513499_g1 c463675_g1 c513117_g1 c494665_g1 c535774_g1 c461409_g1 c535452_g1 c467862_g1 c469763_g1 c473845_g1 c475344_g1 c479825_g1 c532585_g1 c486562_g1 c491004_g1 c499995_g1 c502694_g1 c508436_g1 c518553_g1 c520743_g1 c531640_g1 c555411_g1	0.734888	0.858845	0.0454545
	ko05418	Fluid shear stress and atherosclerosis	1	190	22	3255	0.005263	0.006759	c494705_g1	c373786_g1 c447905_g1 c448981_g1 c449660_g1 c450327_g1 c451296_g1 c458170_g1 c476483_g1 c470839_g1 c479994_g1 c525844_g1 c488477_g1 c494705_g1 c495175_g1 c553434_g1 c514482_g1 c515857_g1 c525486_g1 c525497_g1 c535359_g1 c542145_g1 c555169_g1	0.734888	0.858845	0.0454545
	ko04260	Cardiac muscle contraction	1	190	24	3255	0.005263	0.007373	c529054_g1	c221425_g1 c449065_g1 c499154_g1 c477771_g1 c460235_g1 c463952_g1 c477703_g1 c479752_g1 c532410_g1 c493576_g1 c500294_g1 c504133_g1 c516771_g1 c506385_g1 c506957_g1 c511581_g1 c513833_g1 c515689_g1 c516137_g1 c527698_g1 c529054_g1 c530125_g1 c539123_g1 c552736_g1	0.765138	0.867553	0.0416667
	ko04910	Insulin signaling pathway	1	190	25	3255	0.005263	0.00768	c266934_g1	c266934_g1 c293899_g1 c539272_g1 c457615_g1 c451193_g1 c453166_g1 c543342_g1 c501838_g1 c462385_g1 c547734_g1 c469115_g1 c470461_g1 c476303_g1 c525844_g1 c484760_g1 c490458_g1 c495297_g1 c495612_g1 c520491_g1 c524922_g1 c528191_g1 c542094_g1 c544285_g1 c553290_g1 c554130_g1	0.778949	0.868483	0.04
	ko00020	Citrate cycle (TCA cycle)	1	190	28	3255	0.005263	0.008602	c486988_g1	c500307_g1 c451193_g1 c451711_g1 c456845_g1 c457240_g1 c458243_g1 c460840_g1 c546269_g1 c464004_g1 c467405_g1 c472331_g1 c477536_g1 c483001_g1 c485024_g1 c486988_g1 c490068_g1 c514977_g1 c532830_g1 c496972_g1 c499299_g1 c507207_g1 c507463_g1 c508414_g1 c528493_g1 c534560_g1 c541119_g1 c554820_g1 c555364_g1	0.815719	0.899145	0.0357143
	ko04510	Focal adhesion	1	190	33	3255	0.005263	0.010138	c472096_g1	c539272_g1 c448981_g1 c449660_g1 c449839_g1 c522784_g1 c453768_g1 c501838_g1 c456303_g1 c466861_g1 c533566_g1 c470461_g1 c472096_g1 c472816_g1 c477094_g1 c488477_g1 c526449_g1 c494831_g1 c496718_g1 c498776_g1 c499473_g1 c520491_g1 c502615_g1 c502966_g1 c503669_g1 c503777_g1 c512798_g1 c512864_g1 c518227_g1 c527417_g1 c528651_g1 c535359_g1 c540103_g1 c555169_g1	0.863973	0.941633	0.030303
	ko05165	Human papillomavirus infection	1	190	38	3255	0.005263	0.011674	c472096_g1	c513499_g1 c539272_g1 c463675_g1 c449839_g1 c513117_g1 c453768_g1 c501838_g1 c461409_g1 c533566_g1 c535452_g1 c547734_g1 c467862_g1 c470461_g1 c472096_g1 c472816_g1 c473225_g1 c473845_g1 c474349_g1 c475344_g1 c484760_g1 c532585_g1 c486562_g1 c489248_g1 c526449_g1 c494831_g1 c495297_g1 c496718_g1 c503777_g1 c510858_g1 c512798_g1 c512864_g1 c520743_g1 c527417_g1 c546118_g1 c540103_g1 c555077_g1 c54…	0.89964	0.958957	0.0263158
	ko04932	Non-alcoholic fatty liver disease (NAFLD)	1	190	50	3255	0.005263	0.015361	c529054_g1	c479999_g1 c221425_g1 c254231_g1 c254519_g1 c366805_g1 c447791_g1 c473938_g1 c449065_g1 c499154_g1 c516788_g1 c501838_g1 c456417_g1 c477771_g1 c460840_g1 c463952_g1 c464004_g1 c464444_g1 c470048_g1 c477703_g1 c479752_g1 c490061_g1 c484216_g1 c485661_g1 c488477_g1 c489184_g1 c489403_g1 c493290_g1 c493576_g1 c495176_g1 c498361_g1 c499165_g1 c499299_g1 c501461_g1 c504133_g1 c506385_g1 c508334_g1 c51…	0.951724	0.990793	0.02
	ko04141	Protein processing in endoplasmic reticulum	1	190	59	3255	0.005263	0.018126	c460308_g1	c449568_g1 c450106_g1 c450536_g1 c451668_g1 c533578_g1 c452935_g1 c535794_g1 c456462_g1 c460308_g1 c540534_g1 c462761_g1 c463460_g1 c464444_g1 c469553_g1 c469905_g1 c470835_g1 c473420_g1 c473988_g1 c474452_g1 c499184_g1 c490455_g1 c482924_g1 c527976_g1 c487379_g1 c497206_g1 c497804_g1 c529486_g1 c500983_g1 c503138_g1 c505837_g1 c505849_g1 c511202_g1 c512095_g1 c512638_g1 c514482_g1 c514898_g1 c51…	0.972167	0.990793	0.0169492
	ko05010	Alzheimer disease	1	190	64	3255	0.005263	0.019662	c529054_g1	c479999_g1 c221425_g1 c254231_g1 c254519_g1 c267059_g1 c366805_g1 c377848_g1 c447791_g1 c473938_g1 c449065_g1 c499154_g1 c516788_g1 c501838_g1 c456417_g1 c477771_g1 c460235_g1 c460840_g1 c462773_g1 c463952_g1 c464004_g1 c516815_g1 c468856_g1 c470048_g1 c470466_g1 c477703_g1 c475673_g1 c478024_g1 c479752_g1 c479892_g1 c490061_g1 c525844_g1 c484216_g1 c485661_g1 c489184_g1 c489403_g1 c493290_g1 c49…	0.979517	0.990793	0.015625
	ko00190	Oxidative phosphorylation	1	190	71	3255	0.005263	0.021813	c529054_g1	c479999_g1 c221425_g1 c254231_g1 c254519_g1 c267026_g1 c267059_g1 c513499_g1 c366805_g1 c377848_g1 c447791_g1 c473938_g1 c449065_g1 c463675_g1 c513117_g1 c499154_g1 c516788_g1 c456417_g1 c477771_g1 c460840_g1 c461409_g1 c463194_g1 c463952_g1 c464004_g1 c535452_g1 c516815_g1 c467862_g1 c468856_g1 c470048_g1 c477703_g1 c473845_g1 c475344_g1 c475673_g1 c478024_g1 c479752_g1 c490061_g1 c484216_g1 c48…	0.986678	0.990793	0.0140845
	ko04714	Thermogenesis	1	190	71	3255	0.005263	0.021813	c529054_g1	c479999_g1 c221425_g1 c254231_g1 c254519_g1 c267026_g1 c267059_g1 c366805_g1 c377848_g1 c447791_g1 c457615_g1 c473938_g1 c448981_g1 c523144_g1 c449065_g1 c449660_g1 c499154_g1 c453766_g1 c516788_g1 c456417_g1 c477771_g1 c460840_g1 c463952_g1 c464004_g1 c516815_g1 c547734_g1 c468856_g1 c470048_g1 c470461_g1 c477703_g1 c475673_g1 c478024_g1 c479752_g1 c490061_g1 c484216_g1 c484760_g1 c485661_g1 c48…	0.986678	0.990793	0.0140845
	ko03010	Ribosome	1	190	77	3255	0.005263	0.023656	c375968_g1	c128634_g1 c146364_g1 c179964_g1 c212246_g1 c289544_g1 c538134_g1 c363799_g1 c375968_g1 c447589_g1 c480222_g1 c448465_g1 c449474_g1 c479678_g1 c457615_g1 c554418_g1 c448507_g1 c448607_g1 c452682_g1 c522305_g1 c490891_g1 c486933_g1 c455233_g1 c500290_g1 c455540_g1 c456127_g1 c528152_g1 c494623_g1 c514930_g1 c459655_g1 c460371_g1 c460735_g1 c462949_g1 c466428_g1 c482710_g1 c554390_g1 c525086_g1 c47…	0.990793	0.990793	0.012987
ND15 vs D15	ko04931	Insulin resistance	5	463	14	3255	0.010799	0.004301	c300409_g1 c447705_g1 c453166_g1 c494420_g1 c544371_g1	c300409_g1 c447705_g1 c451193_g1 c452328_g1 c453166_g1 c501838_g1 c469115_g1 c472096_g1 c490458_g1 c492968_g1 c494420_g1 c495265_g1 c520491_g1 c544371_g1	0.0378558	0.999994	0.357143
	ko00520	Amino sugar and nucleotide sugar metabolism	5	463	19	3255	0.010799	0.005837	c543882_g1 c467450_g1 c513312_g1 c491603_g1 c494420_g1	c293899_g1 c306203_g1 c361501_g1 c452607_g1 c459823_g1 c543882_g1 c467450_g1 c476173_g1 c513312_g1 c479897_g1 c482491_g1 c489635_g1 c491603_g1 c494420_g1 c500543_g1 c500656_g1 c505636_g1 c518417_g1 c522913_g1	0.121309	0.999994	0.263158
	ko00983	Drug metabolism - other enzymes	5	463	25	3255	0.010799	0.00768	c156150_g1 c302408_g1 c451296_g1 c494539_g1 c479994_g1	c156150_g1 c302408_g1 c447905_g1 c449925_g1 c450327_g1 c451296_g1 c453498_g1 c494539_g1 c458170_g1 c470270_g1 c470839_g1 c471074_g1 c478244_g1 c478322_g1 c479994_g1 c487244_g1 c493948_g1 c494705_g1 c502666_g1 c506404_g1 c507689_g1 c515857_g1 c525497_g1 c547886_g1 c548348_g1	0.277571	0.999994	0.2
	ko04144	Endocytosis	5	463	38	3255	0.010799	0.011674	c347997_g1 c456181_g1 c499601_g1 c535763_g1 c555561_g1	c134231_g1 c347997_g1 c458747_g1 c488338_g1 c452201_g1 c451639_g1 c454741_g1 c480308_g1 c456181_g1 c457586_g1 c515797_g1 c469106_g1 c473988_g1 c479825_g1 c486103_g1 c489717_g1 c491004_g1 c494170_g1 c506788_g1 c499601_g1 c499621_g1 c499995_g1 c503106_g1 c505815_g1 c509293_g1 c510043_g1 c514197_g1 c514756_g1 c515954_g1 c528845_g1 c531640_g1 c535763_g1 c538822_g1 c540103_g1 c546659_g1 c547297_g1 c55…	0.646152	0.999994	0.131579
	ko00982	Drug metabolism - cytochrome P450	4	463	17	3255	0.008639	0.005223	c156150_g1 c451296_g1 c494539_g1 c479994_g1	c156150_g1 c447905_g1 c450327_g1 c451296_g1 c494539_g1 c458170_g1 c469620_g1 c470839_g1 c471074_g1 c478244_g1 c479994_g1 c487244_g1 c491546_g1 c494705_g1 c506959_g1 c515857_g1 c525497_g1	0.214424	0.999994	0.235294
	ko05204	Chemical carcinogenesis	4	463	17	3255	0.008639	0.005223	c156150_g1 c451296_g1 c494539_g1 c479994_g1	c156150_g1 c447905_g1 c450327_g1 c451296_g1 c494539_g1 c458170_g1 c469620_g1 c470839_g1 c471074_g1 c478244_g1 c479994_g1 c487244_g1 c491546_g1 c494705_g1 c506959_g1 c515857_g1 c525497_g1	0.214424	0.999994	0.235294
	ko00980	Metabolism of xenobiotics by cytochrome P450	4	463	18	3255	0.008639	0.00553	c156150_g1 c451296_g1 c494539_g1 c479994_g1	c156150_g1 c447905_g1 c450327_g1 c451296_g1 c494539_g1 c458170_g1 c469620_g1 c470839_g1 c471074_g1 c478244_g1 c479994_g1 c487244_g1 c491546_g1 c494705_g1 c506959_g1 c515857_g1 c522106_g1 c525497_g1	0.246959	0.999994	0.222222
	ko00480	Glutathione metabolism	4	463	22	3255	0.008639	0.006759	c451296_g1 c452270_g1 c460968_g1 c479994_g1	c447905_g1 c528681_g1 c450327_g1 c451296_g1 c452270_g1 c458170_g1 c460177_g1 c460968_g1 c539385_g1 c469620_g1 c470839_g1 c479994_g1 c493948_g1 c494705_g1 c516114_g1 c502163_g1 c506004_g1 c515857_g1 c528493_g1 c525497_g1 c528338_g1 c533241_g1	0.383592	0.999994	0.181818
	ko05205	Proteoglycans in cancer	4	463	29	3255	0.008639	0.008909	c349135_g1 c498830_g1 c553434_g1 c503919_g1	c349135_g1 c539272_g1 c457615_g1 c448981_g1 c449660_g1 c482438_g1 c453441_g1 c466861_g1 c533566_g1 c547734_g1 c550773_g1 c470461_g1 c477094_g1 c545037_g1 c519104_g1 c488477_g1 c494738_g1 c494831_g1 c495175_g1 c495297_g1 c498830_g1 c520491_g1 c553434_g1 c503919_g1 c509924_g1 c535359_g1 c555591_g1 c540103_g1 c555169_g1	0.607896	0.999994	0.137931
	ko00830	Retinol metabolism	3	463	7	3255	0.006479	0.002151	c156150_g1 c494539_g1 c544772_g1	c156150_g1 c494539_g1 c471074_g1 c478244_g1 c487244_g1 c506959_g1 c544772_g1	0.0643177	0.999994	0.428571
	ko00900	Terpenoid backbone biosynthesis	3	463	9	3255	0.006479	0.002765	c517527_g1 c521804_g1 c524627_g1	c517527_g1 c208897_g1 c489938_g1 c448549_g1 c521804_g1 c472150_g1 c489356_g1 c505312_g1 c524627_g1	0.124409	0.999994	0.333333
	ko00053	Ascorbate and aldarate metabolism	3	463	10	3255	0.006479	0.003072	c156150_g1 c494539_g1 c505695_g1	c156150_g1 c448864_g1 c514399_g1 c494539_g1 c471074_g1 c478244_g1 c505695_g1 c487244_g1 c505636_g1 c542101_g1	0.159797	0.999994	0.3
	ko04970	Salivary secretion	3	463	10	3255	0.006479	0.003072	c112603_g1 c300951_g1 c540382_g1	c112603_g1 c300951_g1 c494665_g1 c525844_g1 c532410_g1 c540382_g1 c495297_g1 c506431_g1 c530284_g1 c552736_g1	0.159797	0.999994	0.3
	ko04140	Autophagy - animal	3	463	13	3255	0.006479	0.003994	c116594_g1 c498830_g1 c553434_g1	c116594_g1 c539272_g1 c458747_g1 c514505_g1 c486329_g1 c464444_g1 c547734_g1 c472096_g1 c484760_g1 c489782_g1 c495297_g1 c498830_g1 c553434_g1	0.278593	0.999994	0.230769
	ko00270	Cysteine and methionine metabolism	3	463	16	3255	0.006479	0.004916	c309466_g1 c460968_g1 c492092_g1	c309466_g1 c352824_g1 c531146_g1 c452050_g1 c458459_g1 c460968_g1 c465101_g1 c539385_g1 c541594_g1 c477536_g1 c482807_g1 c492092_g1 c532830_g1 c516114_g1 c514180_g1 c546578_g1	0.403031	0.999994	0.1875
	ko00250	Alanine, aspartate and glutamate metabolism	3	463	19	3255	0.006479	0.005837	c479314_g1 c494420_g1 c500485_g1	c506650_g1 c452050_g1 c454295_g1 c456793_g1 c463866_g1 c471500_g1 c498911_g1 c477080_g1 c479314_g1 c488304_g1 c494420_g1 c497817_g1 c500440_g1 c500485_g1 c508102_g1 c514180_g1 c542145_g1 c546280_g1 c554983_g1	0.520672	0.999994	0.157895
	ko05418	Fluid shear stress and atherosclerosis	3	463	22	3255	0.006479	0.006759	c451296_g1 c479994_g1 c553434_g1	c373786_g1 c447905_g1 c448981_g1 c449660_g1 c450327_g1 c451296_g1 c458170_g1 c476483_g1 c470839_g1 c479994_g1 c525844_g1 c488477_g1 c494705_g1 c495175_g1 c553434_g1 c514482_g1 c515857_g1 c525486_g1 c525497_g1 c535359_g1 c542145_g1 c555169_g1	0.624553	0.999994	0.136364
	ko05200	Pathways in cancer	3	463	45	3255	0.006479	0.013825	c300409_g1 c451296_g1 c479994_g1	c300409_g1 c539272_g1 c447905_g1 c449038_g1 c449839_g1 c450327_g1 c451296_g1 c473244_g1 c453441_g1 c453768_g1 c453951_g1 c501838_g1 c481630_g1 c458170_g1 c533566_g1 c464619_g1 c547734_g1 c470461_g1 c470839_g1 c472096_g1 c476871_g1 c479994_g1 c525844_g1 c486546_g1 c488477_g1 c526449_g1 c494705_g1 c495297_g1 c496718_g1 c507207_g1 c509924_g1 c512853_g1 c519146_g1 c514482_g1 c515857_g1 c521002_g1 c52…	0.965092	0.999994	0.0666667
	ko00140	Steroid hormone biosynthesis	2	463	6	3255	0.00432	0.001843	c156150_g1 c494539_g1	c156150_g1 c494539_g1 c471074_g1 c475874_g1 c478244_g1 c487244_g1	0.205338	0.999994	0.333333
	ko00981	Insect hormone biosynthesis	2	463	8	3255	0.00432	0.002458	c521804_g1 c524627_g1	c448549_g1 c514399_g1 c521804_g1 c535194_g1 c489356_g1 c511120_g1 c524627_g1 c542101_g1	0.318215	0.999994	0.25
	ko04624	Toll and Imd signaling pathway	2	463	9	3255	0.00432	0.002765	c490455_g1 c503919_g1	c448000_g1 c469323_g1 c469839_g1 c490455_g1 c496766_g1 c521661_g1 c503919_g1 c508330_g1 c534322_g1	0.373588	0.999994	0.222222
	ko01524	Platinum drug resistance	2	463	10	3255	0.00432	0.003072	c451296_g1 c479994_g1	c447905_g1 c450327_g1 c451296_g1 c458170_g1 c470839_g1 c479994_g1 c494705_g1 c519146_g1 c515857_g1 c525497_g1	0.427036	0.999994	0.2
	ko03008	Ribosome biogenesis in eukaryotes	2	463	10	3255	0.00432	0.003072	c447475_g1 c516647_g1	c314836_g1 c447475_g1 c466677_g1 c480282_g1 c476738_g1 c484864_g1 c492148_g1 c516647_g1 c534020_g1 c61502_g1	0.427036	0.999994	0.2
	ko04911	Insulin secretion	2	463	10	3255	0.00432	0.003072	c300409_g1 c508436_g1	c300409_g1 c494665_g1 c453441_g1 c535774_g1 c532410_g1 c495297_g1 c508436_g1 c509924_g1 c530284_g1 c552736_g1	0.427036	0.999994	0.2
	ko00561	Glycerolipid metabolism	2	463	11	3255	0.00432	0.003379	c458992_g1 c506104_g1	c547893_g1 c448864_g1 c514399_g1 c458992_g1 c459941_g1 c482031_g1 c504988_g1 c506104_g1 c513651_g1 c542101_g1 c553220_g1	0.477986	0.999994	0.181818
	ko00860	Porphyrin and chlorophyll metabolism	2	463	12	3255	0.00432	0.003687	c156150_g1 c494539_g1	c156150_g1 c449567_g1 c494539_g1 c501480_g1 c471074_g1 c478244_g1 c487244_g1 c489553_g1 c499753_g1 c503200_g1 c507689_g1 c519653_g1	0.526066	0.999994	0.166667
	ko04013	MAPK signaling pathway - fly	2	463	12	3255	0.00432	0.003687	c471656_g1 c490455_g1	c470903_g1 c539272_g1 c502410_g1 c547734_g1 c470461_g1 c471656_g1 c474287_g1 c490455_g1 c485198_g1 c488299_g1 c488477_g1 c552607_g1	0.526066	0.999994	0.166667
	ko00680	Methane metabolism	2	463	13	3255	0.00432	0.003994	c492092_g1 c524922_g1	c506650_g1 c455229_g1 c466296_g1 c476303_g1 c482807_g1 c486381_g1 c492092_g1 c500760_g1 c502296_g1 c504254_g1 c506959_g1 c524922_g1 c555602_g1	0.571061	0.999994	0.153846
	ko04120	Ubiquitin mediated proteolysis	2	463	15	3255	0.00432	0.004608	c451443_g1 c490455_g1	c487656_g1 c449038_g1 c449785_g1 c451443_g1 c488506_g1 c531928_g1 c499184_g1 c490455_g1 c521661_g1 c499405_g1 c512853_g1 c521002_g1 c522845_g1 c530386_g1 c553284_g1	0.651499	0.999994	0.133333
	ko05131	Shigellosis	2	463	15	3255	0.00432	0.004608	c349135_g1 c490455_g1	c349135_g1 c470903_g1 c452201_g1 c448981_g1 c449660_g1 c454741_g1 c457586_g1 c533566_g1 c490455_g1 c488477_g1 c503669_g1 c535359_g1 c540103_g1 c546659_g1 c555169_g1	0.651499	0.999994	0.133333
	ko00040	Pentose and glucuronate interconversions	2	463	18	3255	0.00432	0.00553	c156150_g1 c494539_g1	c156150_g1 c450930_g1 c494539_g1 c459941_g1 c471074_g1 c472042_g1 c478192_g1 c478244_g1 c482031_g1 c485848_g1 c487244_g1 c500656_g1 c502360_g1 c505636_g1 c507689_g1 c513651_g1 c522106_g1 c532871_g1	0.749058	0.999994	0.111111
	ko04210	Apoptosis	2	463	18	3255	0.00432	0.00553	c553434_g1 c535861_g1	c201193_g1 c539272_g1 c448981_g1 c449660_g1 c514505_g1 c458542_g1 c464444_g1 c547734_g1 c466274_g1 c489782_g1 c553434_g1 c512603_g1 c519146_g1 c516034_g1 c535359_g1 c535861_g1 c555169_g1 c555590_g1	0.749058	0.999994	0.111111
	ko04611	Platelet activation	2	463	18	3255	0.00432	0.00553	c479075_g1 c540382_g1	c447809_g1 c448981_g1 c449660_g1 c522784_g1 c456303_g1 c463597_g1 c533566_g1 c472816_g1 c479075_g1 c540382_g1 c495297_g1 c499473_g1 c520491_g1 c502966_g1 c512798_g1 c530284_g1 c535359_g1 c555169_g1	0.749058	0.999994	0.111111
	ko03320	PPAR signaling pathway	2	463	19	3255	0.00432	0.005837	c544371_g1 c61853_g1	c447377_g1 c448198_g1 c523144_g1 c451193_g1 c452328_g1 c453766_g1 c466806_g1 c492968_g1 c495265_g1 c496592_g1 c498484_g1 c498776_g1 c499842_g1 c521790_g1 c527128_g1 c534799_g1 c542834_g1 c544371_g1 c61853_g1	0.775927	0.999994	0.105263
	ko05225	Hepatocellular carcinoma	2	463	20	3255	0.00432	0.006144	c451296_g1 c479994_g1	c539272_g1 c447905_g1 c448981_g1 c449660_g1 c450327_g1 c451296_g1 c501838_g1 c458170_g1 c464619_g1 c547734_g1 c470461_g1 c470839_g1 c472096_g1 c476871_g1 c479994_g1 c494705_g1 c515857_g1 c525497_g1 c535359_g1 c555169_g1	0.800248	0.999994	0.1
	ko04530	Tight junction	2	463	22	3255	0.00432	0.006759	c349135_g1 c510858_g1	c201193_g1 c349135_g1 c448981_g1 c449660_g1 c522784_g1 c456303_g1 c458542_g1 c533566_g1 c469252_g1 c473225_g1 c481755_g1 c483553_g1 c488477_g1 c495297_g1 c504567_g1 c502966_g1 c510858_g1 c528651_g1 c535359_g1 c540103_g1 c547889_g1 c555169_g1	0.841966	0.999994	0.0909091
	ko04142	Lysosome	2	463	23	3255	0.00432	0.007066	c553434_g1 c533267_g1	c377799_g1 c547893_g1 c513117_g1 c452373_g1 c514505_g1 c457685_g1 c460992_g1 c511181_g1 c467862_g1 c475344_g1 c545037_g1 c479825_g1 c532585_g1 c489782_g1 c494738_g1 c494747_g1 c553434_g1 c510977_g1 c507689_g1 c507982_g1 c546118_g1 c531640_g1 c533267_g1	0.85972	0.999994	0.0869565
	ko04922	Glucagon signaling pathway	2	463	23	3255	0.00432	0.007066	c300409_g1 c524922_g1	c300409_g1 c450863_g1 c451193_g1 c453441_g1 c465101_g1 c467405_g1 c469115_g1 c470466_g1 c474349_g1 c476303_g1 c479892_g1 c525844_g1 c485024_g1 c486381_g1 c490458_g1 c492968_g1 c495297_g1 c495612_g1 c500760_g1 c509924_g1 c524922_g1 c530284_g1 c553290_g1	0.85972	0.999994	0.0869565
	ko00230	Purine metabolism	2	463	25	3255	0.00432	0.00768	c500485_g1 c528485_g1	c463281_g1 c537722_g1 c453498_g1 c456890_g1 c457433_g1 c457611_g1 c468432_g1 c468984_g1 c470270_g1 c471677_g1 c473345_g1 c498911_g1 c474267_g1 c474349_g1 c475689_g1 c493766_g1 c493948_g1 c500485_g1 c500543_g1 c502666_g1 c553917_g1 c506404_g1 c528485_g1 c537337_g1 c540887_g1	0.889869	0.999994	0.08
	ko04146	Peroxisome	2	463	25	3255	0.00432	0.00768	c471946_g1 c544772_g1	c294666_g1 c447377_g1 c501465_g1 c489938_g1 c523144_g1 c506650_g1 c554844_g1 c454295_g1 c471946_g1 c474287_g1 c475548_g1 c478878_g1 c498773_g1 c485189_g1 c490853_g1 c496592_g1 c497398_g1 c498886_g1 c500241_g1 c503679_g1 c506404_g1 c528493_g1 c525046_g1 c531282_g1 c544772_g1	0.889869	0.999994	0.08
	ko04910	Insulin signaling pathway	2	463	25	3255	0.00432	0.00768	c453166_g1 c524922_g1	c266934_g1 c293899_g1 c539272_g1 c457615_g1 c451193_g1 c453166_g1 c543342_g1 c501838_g1 c462385_g1 c547734_g1 c469115_g1 c470461_g1 c476303_g1 c525844_g1 c484760_g1 c490458_g1 c495297_g1 c495612_g1 c520491_g1 c524922_g1 c528191_g1 c542094_g1 c544285_g1 c553290_g1 c554130_g1	0.889869	0.999994	0.08
	ko04145	Phagosome	2	463	34	3255	0.00432	0.010445	c453624_g1 c553434_g1	c201193_g1 c513499_g1 c458747_g1 c448981_g1 c463675_g1 c449660_g1 c513117_g1 c453624_g1 c458542_g1 c540534_g1 c461409_g1 c533566_g1 c535452_g1 c467862_g1 c469106_g1 c469905_g1 c473845_g1 c474793_g1 c475344_g1 c477821_g1 c482924_g1 c532585_g1 c486562_g1 c488477_g1 c506788_g1 c500415_g1 c500983_g1 c553434_g1 c520743_g1 c546118_g1 c535359_g1 c539279_g1 c555169_g1 c555411_g1	0.964655	0.999994	0.0588235
	ko00514	Other types of O-glycan biosynthesis	1	463	1	3255	0.00216	0.000307	c531626_g1	c531626_g1	0.142243	0.999994	1
	ko00604	Glycosphingolipid biosynthesis - ganglio series	1	463	1	3255	0.00216	0.000307	c533267_g1	c533267_g1	0.142243	0.999994	1
	ko04136	Autophagy - other	1	463	1	3255	0.00216	0.000307	c116594_g1	c116594_g1	0.142243	0.999994	1
	ko04622	RIG-I-like receptor signaling pathway	1	463	1	3255	0.00216	0.000307	c462042_g1	c462042_g1	0.142243	0.999994	1
	ko00460	Cyanoamino acid metabolism	1	463	2	3255	0.00216	0.000614	c479314_g1	c466296_g1 c479314_g1	0.26429	0.999994	0.5
	ko00531	Glycosaminoglycan degradation	1	463	2	3255	0.00216	0.000614	c533267_g1	c507689_g1 c533267_g1	0.26429	0.999994	0.5
	ko00643	Styrene degradation	1	463	2	3255	0.00216	0.000614	c522442_g1	c522442_g1 c522358_g1	0.26429	0.999994	0.5
	ko04923	Regulation of lipolysis in adipocytes	1	463	2	3255	0.00216	0.000614	c540382_g1	c540382_g1 c495297_g1	0.26429	0.999994	0.5
	ko04975	Fat digestion and absorption	1	463	3	3255	0.00216	0.000922	c458992_g1	c458992_g1 c462290_g1 c514180_g1	0.369004	0.999994	0.333333
	ko00511	Other glycan degradation	1	463	4	3255	0.00216	0.001229	c533267_g1	c321557_g1 c457685_g1 c460992_g1 c533267_g1	0.458841	0.999994	0.25
	ko04130	SNARE interactions in vesicular transport	1	463	4	3255	0.00216	0.001229	c508436_g1	c494665_g1 c503556_g1 c508436_g1 c539279_g1	0.458841	0.999994	0.25
	ko04920	Adipocytokine signaling pathway	1	463	4	3255	0.00216	0.001229	c300409_g1	c300409_g1 c523144_g1 c451193_g1 c492968_g1	0.458841	0.999994	0.25
	ko04977	Vitamin digestion and absorption	1	463	4	3255	0.00216	0.001229	c458992_g1	c458992_g1 c464829_g1 c491414_g1 c507764_g1	0.458841	0.999994	0.25
	ko00600	Sphingolipid metabolism	1	463	5	3255	0.00216	0.001536	c533267_g1	c547893_g1 c478367_g1 c483411_g1 c507982_g1 c533267_g1	0.535912	0.999994	0.2
	ko00770	Pantothenate and CoA biosynthesis	1	463	5	3255	0.00216	0.001536	c328731_g1	c328731_g1 c449925_g1 c507577_g1 c495833_g1 c548348_g1	0.535912	0.999994	0.2
	ko00910	Nitrogen metabolism	1	463	5	3255	0.00216	0.001536	c312946_g1	c312946_g1 c550161_g1 c471500_g1 c477080_g1 c554983_g1	0.535912	0.999994	0.2
	ko04625	C-type lectin receptor signaling pathway	1	463	5	3255	0.00216	0.001536	c498830_g1	c547734_g1 c470466_g1 c479892_g1 c525844_g1 c498830_g1	0.535912	0.999994	0.2
	ko04139	Mitophagy - yeast	1	463	6	3255	0.00216	0.001843	c537321_g1	c314836_g1 c473923_g1 c480282_g1 c518221_g1 c499698_g1 c537321_g1	0.602026	0.999994	0.166667
	ko04514	Cell adhesion molecules (CAMs)	1	463	6	3255	0.00216	0.001843	c467172_g1	c457259_g1 c533566_g1 c467172_g1 c501151_g1 c495175_g1 c539299_g1	0.602026	0.999994	0.166667
	ko04730	Long-term depression	1	463	6	3255	0.00216	0.001843	c540382_g1	c539272_g1 c453951_g1 c547734_g1 c473225_g1 c540382_g1 c530284_g1	0.602026	0.999994	0.166667
	ko05202	Transcriptional misregulation in cancer	1	463	6	3255	0.00216	0.001843	c499129_g1	c208136_g1 c463563_g1 c550773_g1 c499129_g1 c518227_g1 c555591_g1	0.602026	0.999994	0.166667
	ko00513	Various types of N-glycan biosynthesis	1	463	7	3255	0.00216	0.002151	c501436_g1	c460308_g1 c501436_g1 c499271_g1 c514898_g1 c535006_g1 c545338_g1 c549510_g1	0.65874	0.999994	0.142857
	ko03018	RNA degradation	1	463	7	3255	0.00216	0.002151	c498518_g1	c449961_g1 c455229_g1 c475905_g1 c486381_g1 c491910_g1 c498518_g1 c519835_g1	0.65874	0.999994	0.142857
	ko04137	Mitophagy - animal	1	463	7	3255	0.00216	0.002151	c498830_g1	c314836_g1 c458747_g1 c547734_g1 c480282_g1 c518221_g1 c498830_g1 c500486_g1	0.65874	0.999994	0.142857
	ko04713	Circadian entrainment	1	463	7	3255	0.00216	0.002151	c540382_g1	c453441_g1 c525844_g1 c540382_g1 c495297_g1 c509924_g1 c530284_g1 c547819_g1	0.65874	0.999994	0.142857
	ko04740	Olfactory transduction	1	463	7	3255	0.00216	0.002151	c540382_g1	c488338_g1 c453441_g1 c525844_g1 c540382_g1 c495297_g1 c509924_g1 c547819_g1	0.65874	0.999994	0.142857
	ko04976	Bile secretion	1	463	7	3255	0.00216	0.002151	c300409_g1	c300409_g1 c451039_g1 c532410_g1 c495297_g1 c502281_g1 c521415_g1 c552736_g1	0.65874	0.999994	0.142857
	ko00220	Arginine biosynthesis	1	463	8	3255	0.00216	0.002458	c511190_g1	c452050_g1 c456793_g1 c463866_g1 c471500_g1 c511190_g1 c514180_g1 c542145_g1 c554983_g1	0.707386	0.999994	0.125
	ko00350	Tyrosine metabolism	1	463	8	3255	0.00216	0.002458	c522442_g1	c452050_g1 c522442_g1 c491546_g1 c506959_g1 c514180_g1 c522358_g1 c537604_g1 c551368_g1	0.707386	0.999994	0.125
	ko00564	Glycerophospholipid metabolism	1	463	8	3255	0.00216	0.002458	c506104_g1	c465129_g1 c477251_g1 c495941_g1 c504988_g1 c506104_g1 c527697_g1 c551848_g1 c553220_g1	0.707386	0.999994	0.125
	ko04270	Vascular smooth muscle contraction	1	463	8	3255	0.00216	0.002458	c540382_g1	c539272_g1 c453951_g1 c525844_g1 c483553_g1 c540382_g1 c495297_g1 c520491_g1 c530284_g1	0.707386	0.999994	0.125
	ko04933	AGE-RAGE signaling pathway in diabetic complications	1	463	8	3255	0.00216	0.002458	c479075_g1	c447809_g1 c473244_g1 c453768_g1 c547734_g1 c479075_g1 c488477_g1 c526449_g1 c540103_g1	0.707386	0.999994	0.125
	ko05020	Prion diseases	1	463	8	3255	0.00216	0.002458	c467172_g1	c539272_g1 c501465_g1 c467172_g1 c481107_g1 c498773_g1 c495297_g1 c496718_g1 c512638_g1	0.707386	0.999994	0.125
	ko05231	Choline metabolism in cancer	1	463	8	3255	0.00216	0.002458	c478964_g1	c539272_g1 c478964_g1 c547734_g1 c470461_g1 c484760_g1 c488477_g1 c516279_g1 c529091_g1	0.707386	0.999994	0.125
	ko00510	N-Glycan biosynthesis	1	463	9	3255	0.00216	0.002765	c501436_g1	c447609_g1 c460308_g1 c501436_g1 c499271_g1 c514898_g1 c535006_g1 c545338_g1 c546081_g1 c549510_g1	0.749111	0.999994	0.111111
	ko00790	Folate biosynthesis	1	463	9	3255	0.00216	0.002765	c519246_g1	c447797_g1 c528681_g1 c519246_g1 c459941_g1 c503607_g1 c506004_g1 c513651_g1 c527281_g1 c536754_g1	0.749111	0.999994	0.111111
	ko04072	Phospholipase D signaling pathway	1	463	9	3255	0.00216	0.002765	c498830_g1	c539272_g1 c453951_g1 c515797_g1 c547734_g1 c470461_g1 c484760_g1 c498830_g1 c504988_g1 c553220_g1	0.749111	0.999994	0.111111
	ko04214	Apoptosis - fly	1	463	9	3255	0.00216	0.002765	c535861_g1	c448570_g1 c547734_g1 c466274_g1 c473923_g1 c496353_g1 c519146_g1 c516034_g1 c535861_g1 c541785_g1	0.749111	0.999994	0.111111
	ko04371	Apelin signaling pathway	1	463	9	3255	0.00216	0.002765	c498830_g1	c539272_g1 c457615_g1 c547734_g1 c525844_g1 c495297_g1 c498830_g1 c530284_g1 c535319_g1 c547819_g1	0.749111	0.999994	0.111111
	ko04612	Antigen processing and presentation	1	463	9	3255	0.00216	0.002765	c553434_g1	c514505_g1 c540534_g1 c469905_g1 c473420_g1 c473988_g1 c553434_g1 c515954_g1 c525486_g1 c542621_g1	0.749111	0.999994	0.111111
	ko05031	Amphetamine addiction	1	463	9	3255	0.00216	0.002765	c508436_g1	c453441_g1 c470466_g1 c479892_g1 c525844_g1 c495297_g1 c520491_g1 c508436_g1 c509924_g1 c537604_g1	0.749111	0.999994	0.111111
	ko00052	Galactose metabolism	1	463	10	3255	0.00216	0.003072	c533267_g1	c293899_g1 c547893_g1 c459941_g1 c479897_g1 c486381_g1 c500543_g1 c500656_g1 c513651_g1 c522913_g1 c533267_g1	0.784897	0.999994	0.1
	ko04540	Gap junction	1	463	10	3255	0.00216	0.003072	c540382_g1	c201193_g1 c539272_g1 c458542_g1 c547734_g1 c470461_g1 c477821_g1 c540382_g1 c495297_g1 c500415_g1 c530284_g1	0.784897	0.999994	0.1
	ko04926	Relaxin signaling pathway	1	463	10	3255	0.00216	0.003072	c479075_g1	c539272_g1 c447809_g1 c488338_g1 c453768_g1 c547734_g1 c470461_g1 c479075_g1 c526449_g1 c495297_g1 c547819_g1	0.784897	0.999994	0.1
	ko04962	Vasopressin-regulated water reabsorption	1	463	10	3255	0.00216	0.003072	c453624_g1	c529554_g1 c494665_g1 c453624_g1 c532598_g1 c474793_g1 c506788_g1 c495297_g1 c502694_g1 c518553_g1 c538822_g1	0.784897	0.999994	0.1
	ko05161	Hepatitis B	1	463	10	3255	0.00216	0.003072	c462042_g1	c539272_g1 c473244_g1 c462042_g1 c547734_g1 c470461_g1 c485198_g1 c519146_g1 c552607_g1 c546118_g1 c553284_g1	0.784897	0.999994	0.1
	ko05167	Kaposi sarcoma-associated herpesvirus infection	1	463	10	3255	0.00216	0.003072	c116594_g1	c116594_g1 c539272_g1 c501838_g1 c547734_g1 c470466_g1 c479892_g1 c525844_g1 c488477_g1 c519146_g1 c547819_g1	0.784897	0.999994	0.1
	ko00562	Inositol phosphate metabolism	1	463	11	3255	0.00216	0.003379	c505695_g1	c465129_g1 c472096_g1 c505695_g1 c484253_g1 c492262_g1 c498102_g1 c506927_g1 c509696_g1 c518159_g1 c542598_g1 c544918_g1	0.815588	0.999994	0.0909091
	ko03060	Protein export	1	463	11	3255	0.00216	0.003379	c499922_g1	c462659_g1 c482924_g1 c490862_g1 c498516_g1 c499922_g1 c500983_g1 c512638_g1 c523177_g1 c534095_g1 c535411_g1 c555562_g1	0.815588	0.999994	0.0909091
	ko04138	Autophagy - yeast	1	463	11	3255	0.00216	0.003379	c116594_g1	c116594_g1 c458747_g1 c464444_g1 c547734_g1 c469252_g1 c469763_g1 c495297_g1 c504567_g1 c502694_g1 c518553_g1 c533310_g1	0.815588	0.999994	0.0909091
	ko04218	Cellular senescence	1	463	11	3255	0.00216	0.003379	c498830_g1	c539272_g1 c453982_g1 c512392_g1 c547734_g1 c470466_g1 c472096_g1 c479892_g1 c525844_g1 c484760_g1 c498830_g1 c520491_g1	0.815588	0.999994	0.0909091
	ko04391	Hippo signaling pathway - fly	1	463	11	3255	0.00216	0.003379	c510858_g1	c447358_g1 c448981_g1 c449660_g1 c473225_g1 c479826_g1 c485198_g1 c510858_g1 c552607_g1 c535359_g1 c547889_g1 c555169_g1	0.815588	0.999994	0.0909091
	ko04520	Adherens junction	1	463	11	3255	0.00216	0.003379	c453166_g1	c314836_g1 c448981_g1 c449660_g1 c453166_g1 c480282_g1 c488477_g1 c503669_g1 c528651_g1 c535359_g1 c540103_g1 c555169_g1	0.815588	0.999994	0.0909091
	ko04666	Fc gamma R-mediated phagocytosis	1	463	11	3255	0.00216	0.003379	c555561_g1	c377150_g1 c539272_g1 c452201_g1 c454741_g1 c457586_g1 c470316_g1 c488477_g1 c489050_g1 c540103_g1 c546659_g1 c555561_g1	0.815588	0.999994	0.0909091
	ko05162	Measles	1	463	11	3255	0.00216	0.003379	c539029_g1	c314836_g1 c449985_g1 c473244_g1 c501838_g1 c464444_g1 c468620_g1 c480282_g1 c473988_g1 c519146_g1 c515954_g1 c539029_g1	0.815588	0.999994	0.0909091
	ko05168	Herpes simplex virus 1 infection	1	463	11	3255	0.00216	0.003379	c457273_g1	c455954_g1 c457273_g1 c501530_g1 c464444_g1 c465795_g1 c469905_g1 c473420_g1 c484760_g1 c520491_g1 c519146_g1 c522141_g1	0.815588	0.999994	0.0909091
	ko05211	Renal cell carcinoma	1	463	11	3255	0.00216	0.003379	c300409_g1	c300409_g1 c539272_g1 c449038_g1 c456303_g1 c547734_g1 c470461_g1 c488477_g1 c507207_g1 c502966_g1 c512853_g1 c540103_g1	0.815588	0.999994	0.0909091
	ko00240	Pyrimidine metabolism	1	463	12	3255	0.00216	0.003687	c302408_g1	c302408_g1 c449925_g1 c457433_g1 c457611_g1 c470270_g1 c471627_g1 c478322_g1 c493948_g1 c497817_g1 c553917_g1 c547886_g1 c548348_g1	0.841908	0.999994	0.0833333
	ko04390	Hippo signaling pathway	1	463	12	3255	0.00216	0.003687	c510858_g1	c447358_g1 c448981_g1 c449660_g1 c501838_g1 c473225_g1 c485198_g1 c520491_g1 c510858_g1 c552607_g1 c535359_g1 c547889_g1 c555169_g1	0.841908	0.999994	0.0833333
	ko04974	Protein digestion and absorption	1	463	12	3255	0.00216	0.003687	c479075_g1	c256555_g1 c314136_g1 c447809_g1 c453768_g1 c479075_g1 c532410_g1 c526449_g1 c503777_g1 c512864_g1 c551586_g1 c552736_g1 c93423_g1	0.841908	0.999994	0.0833333
	ko05230	Central carbon metabolism in cancer	1	463	12	3255	0.00216	0.003687	c300409_g1	c293899_g1 c300409_g1 c539272_g1 c465101_g1 c547734_g1 c467405_g1 c472096_g1 c474349_g1 c485024_g1 c486381_g1 c500760_g1 c533241_g1	0.841908	0.999994	0.0833333
	ko04972	Pancreatic secretion	1	463	13	3255	0.00216	0.003994	c458992_g1	c256555_g1 c456303_g1 c458992_g1 c460235_g1 c488477_g1 c532410_g1 c502966_g1 c506431_g1 c506957_g1 c530284_g1 c538822_g1 c552736_g1 c93423_g1	0.864479	0.999994	0.0769231
	ko00030	Pentose phosphate pathway	1	463	14	3255	0.00216	0.004301	c524922_g1	c456890_g1 c476303_g1 c485848_g1 c486381_g1 c489635_g1 c500543_g1 c502163_g1 c502296_g1 c505193_g1 c509842_g1 c522660_g1 c524922_g1 c533241_g1 c555602_g1	0.883833	0.999994	0.0714286
	ko00051	Fructose and mannose metabolism	1	463	14	3255	0.00216	0.004301	c524922_g1	c293899_g1 c306203_g1 c361501_g1 c451302_g1 c459941_g1 c476303_g1 c486381_g1 c502296_g1 c502360_g1 c513651_g1 c524922_g1 c532871_g1 c544918_g1 c555602_g1	0.883833	0.999994	0.0714286
	ko00260	Glycine, serine and threonine metabolism	1	463	14	3255	0.00216	0.004301	c492092_g1	c290421_g1 c448864_g1 c506650_g1 c459657_g1 c466296_g1 c474773_g1 c482807_g1 c514977_g1 c492092_g1 c500760_g1 c504346_g1 c505785_g1 c539188_g1 c546578_g1	0.883833	0.999994	0.0714286
	ko04014	Ras signaling pathway	1	463	14	3255	0.00216	0.004301	c498830_g1	c539272_g1 c456303_g1 c547734_g1 c470461_g1 c525844_g1 c484891_g1 c488477_g1 c506788_g1 c495297_g1 c498830_g1 c502966_g1 c518227_g1 c540103_g1 c547819_g1	0.883833	0.999994	0.0714286
	ko05146	Amoebiasis	1	463	14	3255	0.00216	0.004301	c479075_g1	c458747_g1 c447809_g1 c449839_g1 c453768_g1 c479075_g1 c486112_g1 c526449_g1 c506788_g1 c495297_g1 c496718_g1 c503669_g1 c527417_g1 c528651_g1 c530284_g1	0.883833	0.999994	0.0714286
	ko04310	Wnt signaling pathway	1	463	15	3255	0.00216	0.004608	c527529_g1	c104542_g1 c314836_g1 c453441_g1 c501838_g1 c464619_g1 c470466_g1 c480282_g1 c479826_g1 c479892_g1 c488477_g1 c495297_g1 c509924_g1 c521002_g1 c525884_g1 c527529_g1	0.900428	0.999994	0.0666667
	ko05130	Pathogenic Escherichia coli infection	1	463	15	3255	0.00216	0.004608	c349135_g1	c201193_g1 c349135_g1 c452201_g1 c448981_g1 c449660_g1 c454741_g1 c457586_g1 c458542_g1 c533566_g1 c477821_g1 c500415_g1 c535359_g1 c540103_g1 c546659_g1 c555169_g1	0.900428	0.999994	0.0666667
	ko05323	Rheumatoid arthritis	1	463	15	3255	0.00216	0.004608	c553434_g1	c513499_g1 c463675_g1 c513117_g1 c461409_g1 c535452_g1 c467862_g1 c473845_g1 c475344_g1 c532585_g1 c486562_g1 c553434_g1 c518227_g1 c520743_g1 c546118_g1 c555411_g1	0.900428	0.999994	0.0666667
	ko00330	Arginine and proline metabolism	1	463	16	3255	0.00216	0.004916	c460968_g1	c448864_g1 c514399_g1 c452050_g1 c485725_g1 c460968_g1 c466821_g1 c474183_g1 c488304_g1 c496399_g1 c502803_g1 c512980_g1 c514180_g1 c517941_g1 c538728_g1 c542101_g1 c546280_g1	0.914657	0.999994	0.0625
	ko00410	beta-Alanine metabolism	1	463	16	3255	0.00216	0.004916	c460968_g1	c448864_g1 c514399_g1 c449925_g1 c460968_g1 c550394_g1 c466732_g1 c491546_g1 c496592_g1 c502803_g1 c505289_g1 c507389_g1 c508921_g1 c518159_g1 c537828_g1 c542101_g1 c548348_g1	0.914657	0.999994	0.0625
	ko00710	Carbon fixation in photosynthetic organisms	1	463	16	3255	0.00216	0.004916	c524922_g1	c452050_g1 c462773_g1 c463866_g1 c466273_g1 c476303_g1 c477536_g1 c485848_g1 c532830_g1 c499842_g1 c502296_g1 c509842_g1 c514180_g1 c524922_g1 c534799_g1 c544918_g1 c555602_g1	0.914657	0.999994	0.0625
	ko05166	Human T-cell leukemia virus 1 infection	1	463	16	3255	0.00216	0.004916	c300409_g1	c300409_g1 c539272_g1 c473244_g1 c453982_g1 c540534_g1 c512392_g1 c547734_g1 c466677_g1 c469905_g1 c470466_g1 c472096_g1 c479892_g1 c495297_g1 c499473_g1 c504148_g1 c547889_g1	0.914657	0.999994	0.0625
	ko00310	Lysine degradation	1	463	17	3255	0.00216	0.005223	c531626_g1	c448864_g1 c514399_g1 c456201_g1 c457668_g1 c550394_g1 c461770_g1 c531626_g1 c480893_g1 c483001_g1 c514977_g1 c495516_g1 c505289_g1 c505312_g1 c531236_g1 c537828_g1 c542101_g1 c549532_g1	0.926857	0.999994	0.0588235
	ko04024	cAMP signaling pathway	1	463	17	3255	0.00216	0.005223	c498830_g1	c539272_g1 c453441_g1 c456303_g1 c460235_g1 c525844_g1 c488477_g1 c532410_g1 c495297_g1 c496592_g1 c498830_g1 c520491_g1 c521415_g1 c502966_g1 c506431_g1 c506957_g1 c509924_g1 c552736_g1	0.926857	0.999994	0.0588235
	ko04152	AMPK signaling pathway	1	463	17	3255	0.00216	0.005223	c524922_g1	c266934_g1 c451193_g1 c451302_g1 c459443_g1 c473225_g1 c476303_g1 c484760_g1 c486103_g1 c486381_g1 c490458_g1 c492968_g1 c495612_g1 c515751_g1 c524922_g1 c542922_g1 c551057_g1 c553290_g1	0.926857	0.999994	0.0588235
	ko04217	Necroptosis	1	463	17	3255	0.00216	0.005223	c535861_g1	c473244_g1 c453441_g1 c453982_g1 c486329_g1 c512392_g1 c469115_g1 c471500_g1 c473923_g1 c483399_g1 c494170_g1 c507982_g1 c509924_g1 c514756_g1 c525486_g1 c535861_g1 c547297_g1 c554983_g1	0.926857	0.999994	0.0588235
	ko04919	Thyroid hormone signaling pathway	1	463	17	3255	0.00216	0.005223	c300409_g1	c300409_g1 c539272_g1 c448981_g1 c449660_g1 c451302_g1 c501838_g1 c460235_g1 c547734_g1 c484760_g1 c532410_g1 c495297_g1 c506957_g1 c511581_g1 c515689_g1 c535359_g1 c552736_g1 c555169_g1	0.926857	0.999994	0.0588235
	ko05132	Salmonella infection	1	463	17	3255	0.00216	0.005223	c453624_g1	c470903_g1 c458747_g1 c452201_g1 c483921_g1 c448981_g1 c449660_g1 c453624_g1 c454741_g1 c466861_g1 c457586_g1 c474793_g1 c477094_g1 c488477_g1 c535359_g1 c540103_g1 c546659_g1 c555169_g1	0.926857	0.999994	0.0588235
	ko04022	cGMP-PKG signaling pathway	1	463	18	3255	0.00216	0.00553	c540382_g1	c342329_g1 c539272_g1 c453951_g1 c453982_g1 c460235_g1 c512392_g1 c470466_g1 c479892_g1 c525844_g1 c532410_g1 c540382_g1 c520491_g1 c506431_g1 c506957_g1 c511581_g1 c515689_g1 c530284_g1 c552736_g1	0.937315	0.999994	0.0555556
	ko05100	Bacterial invasion of epithelial cells	1	463	18	3255	0.00216	0.00553	c349135_g1	c349135_g1 c452201_g1 c448981_g1 c449660_g1 c454741_g1 c457586_g1 c533566_g1 c479825_g1 c488477_g1 c494831_g1 c498776_g1 c503669_g1 c520795_g1 c531640_g1 c535359_g1 c540103_g1 c546659_g1 c555169_g1	0.937315	0.999994	0.0555556
	ko04010	MAPK signaling pathway	1	463	19	3255	0.00216	0.005837	c498830_g1	c539272_g1 c488338_g1 c453951_g1 c456303_g1 c466861_g1 c547734_g1 c470461_g1 c470466_g1 c473988_g1 c477094_g1 c479892_g1 c484891_g1 c488477_g1 c495297_g1 c498830_g1 c502966_g1 c515954_g1 c518227_g1 c540103_g1	0.946281	0.999994	0.0526316
	ko04066	HIF-1 signaling pathway	1	463	20	3255	0.00216	0.006144	c300409_g1	c293899_g1 c300409_g1 c539272_g1 c457615_g1 c449038_g1 c453441_g1 c455229_g1 c462385_g1 c462773_g1 c465101_g1 c466273_g1 c467405_g1 c484891_g1 c485024_g1 c486381_g1 c502296_g1 c509924_g1 c512853_g1 c518227_g1 c555602_g1	0.953967	0.999994	0.05
	ko04721	Synaptic vesicle cycle	1	463	22	3255	0.00216	0.006759	c508436_g1	c513499_g1 c463675_g1 c513117_g1 c494665_g1 c535774_g1 c461409_g1 c535452_g1 c467862_g1 c469763_g1 c473845_g1 c475344_g1 c479825_g1 c532585_g1 c486562_g1 c491004_g1 c499995_g1 c502694_g1 c508436_g1 c518553_g1 c520743_g1 c531640_g1 c555411_g1	0.966203	0.999994	0.0454545
	ko05203	Viral carcinogenesis	1	463	24	3255	0.00216	0.007373	c462042_g1	c447358_g1 c473244_g1 c462042_g1 c547734_g1 c470461_g1 c474349_g1 c485198_g1 c532585_g1 c488477_g1 c489050_g1 c489248_g1 c494831_g1 c495297_g1 c538168_g1 c511439_g1 c518516_g1 c552607_g1 c524946_g1 c528651_g1 c537833_g1 c540103_g1 c542017_g1 c547889_g1 c553284_g1	0.975191	0.999994	0.0416667
	ko04810	Regulation of actin cytoskeleton	1	463	25	3255	0.00216	0.00768	c498830_g1	c377150_g1 c470903_g1 c539272_g1 c452201_g1 c448981_g1 c449660_g1 c522784_g1 c453951_g1 c454741_g1 c457586_g1 c533566_g1 c547734_g1 c470316_g1 c488477_g1 c489050_g1 c494831_g1 c498830_g1 c520491_g1 c503669_g1 c528651_g1 c535359_g1 c540103_g1 c542598_g1 c546659_g1 c555169_g1	0.978746	0.999994	0.04
	ko00010	Glycolysis / Gluconeogenesis	1	463	26	3255	0.00216	0.007988	c524922_g1	c293899_g1 c448864_g1 c514399_g1 c451193_g1 c455229_g1 c546269_g1 c462773_g1 c465101_g1 c466273_g1 c467405_g1 c474349_g1 c476303_g1 c482031_g1 c485024_g1 c486381_g1 c489635_g1 c491546_g1 c514977_g1 c500543_g1 c500760_g1 c502296_g1 c506959_g1 c524922_g1 c542101_g1 c544918_g1 c555602_g1	0.981793	0.999994	0.0384615
	ko00020	Citrate cycle (TCA cycle)	1	463	28	3255	0.00216	0.008602	c486988_g1	c500307_g1 c451193_g1 c451711_g1 c456845_g1 c457240_g1 c458243_g1 c460840_g1 c546269_g1 c464004_g1 c467405_g1 c472331_g1 c477536_g1 c483001_g1 c485024_g1 c486988_g1 c490068_g1 c514977_g1 c532830_g1 c496972_g1 c499299_g1 c507207_g1 c507463_g1 c508414_g1 c528493_g1 c534560_g1 c541119_g1 c554820_g1 c555364_g1	0.986641	0.999994	0.0357143
	ko03013	RNA transport	1	463	33	3255	0.00216	0.010138	c453057_g1	c109887_g1 c373786_g1 c448400_g1 c456811_g1 c449985_g1 c482438_g1 c450346_g1 c453057_g1 c453331_g1 c481630_g1 c455292_g1 c497194_g1 c462385_g1 c464444_g1 c465334_g1 c465795_g1 c466677_g1 c468668_g1 c529165_g1 c488906_g1 c489284_g1 c491910_g1 c547115_g1 c498087_g1 c501982_g1 c508543_g1 c528809_g1 c533563_g1 c535942_g1 c536873_g1 c541785_g1 c550318_g1 c553768_g1	0.993845	0.999994	0.030303
	ko05165	Human papillomavirus infection	1	463	38	3255	0.00216	0.011674	c510858_g1	c513499_g1 c539272_g1 c463675_g1 c449839_g1 c513117_g1 c453768_g1 c501838_g1 c461409_g1 c533566_g1 c535452_g1 c547734_g1 c467862_g1 c470461_g1 c472096_g1 c472816_g1 c473225_g1 c473845_g1 c474349_g1 c475344_g1 c484760_g1 c532585_g1 c486562_g1 c489248_g1 c526449_g1 c494831_g1 c495297_g1 c496718_g1 c503777_g1 c510858_g1 c512798_g1 c512864_g1 c520743_g1 c527417_g1 c546118_g1 c540103_g1 c555077_g1 c54…	0.997168	0.999994	0.0263158
	ko04141	Protein processing in endoplasmic reticulum	1	463	59	3255	0.00216	0.018126	c490455_g1	c449568_g1 c450106_g1 c450536_g1 c451668_g1 c533578_g1 c452935_g1 c535794_g1 c456462_g1 c460308_g1 c540534_g1 c462761_g1 c463460_g1 c464444_g1 c469553_g1 c469905_g1 c470835_g1 c473420_g1 c473988_g1 c474452_g1 c499184_g1 c490455_g1 c482924_g1 c527976_g1 c487379_g1 c497206_g1 c497804_g1 c529486_g1 c500983_g1 c503138_g1 c505837_g1 c505849_g1 c511202_g1 c512095_g1 c512638_g1 c514482_g1 c514898_g1 c51…	0.999893	0.999994	0.0169492
	ko04714	Thermogenesis	1	463	71	3255	0.00216	0.021813	c540382_g1	c479999_g1 c221425_g1 c254231_g1 c254519_g1 c267026_g1 c267059_g1 c366805_g1 c377848_g1 c447791_g1 c457615_g1 c473938_g1 c448981_g1 c523144_g1 c449065_g1 c449660_g1 c499154_g1 c453766_g1 c516788_g1 c456417_g1 c477771_g1 c460840_g1 c463952_g1 c464004_g1 c516815_g1 c547734_g1 c468856_g1 c470048_g1 c470461_g1 c477703_g1 c475673_g1 c478024_g1 c479752_g1 c490061_g1 c484216_g1 c484760_g1 c485661_g1 c48…	0.999984	0.999994	0.0140845
	ko03010	Ribosome	1	463	77	3255	0.00216	0.023656	c452682_g1	c128634_g1 c146364_g1 c179964_g1 c212246_g1 c289544_g1 c538134_g1 c363799_g1 c375968_g1 c447589_g1 c480222_g1 c448465_g1 c449474_g1 c479678_g1 c457615_g1 c554418_g1 c448507_g1 c448607_g1 c452682_g1 c522305_g1 c490891_g1 c486933_g1 c455233_g1 c500290_g1 c455540_g1 c456127_g1 c528152_g1 c494623_g1 c514930_g1 c459655_g1 c460371_g1 c460735_g1 c462949_g1 c466428_g1 c482710_g1 c554390_g1 c525086_g1 c47…	0.999994	0.999994	0.012987
